# Supplementary material for: Taxonomic, functional and expression analysis of viral communities associated with marine sponges
Source: PeerJ. 2021 Feb 2;9:e10715. doi: 10.7717/peerj.10715 (PMC7863781; doi:10.7717/peerj.10715)
Supplement: Supplemental Information 1 [file peerj-09-10715-s001.zip]

Archive with 2 entries (2 files):
- Supplementary_data_viral_contigs_transcripts.fna
- __MACOSX/._Supplementary_data_viral_contigs_transcripts.fna
