# Supplementary material for: Taxonomic, functional and expression analysis of viral communities associated with marine sponges
Source: PeerJ. 2021 Feb 2;9:e10715. doi: 10.7717/peerj.10715 (PMC7863781; doi:10.7717/peerj.10715)
Supplement: Supplemental Information 1 [file peerj-09-10715-s001.zip › Supplementary_data_viral_contigs_transcripts.fna]

>ScoProMeta_TR23156_c1_g1_i1_cat_2
GTGAGGGAAGACGTGGGATGGAGACCACTAGTGTCCGTTCTGTCTCCCGAATCACGCTTCAAGTGGTTCATGAAGATCCTGCTCTCTCCAGATGGACCCTTGGGAGAGGTGCAGGACTACATCTGGAAGAAAGAGTACCAGAAGAGAGGTGCAGTGCACTGGCACATGCTGCTGTGGATCAAGCCTGGCACTGCACCTGATGTCCCAGTCATGGCAGAAGTTCCGAGGCACTGTGACTGCAGCAACCTTGTAGCTGCATACCTGAGGAAACTTGTCCTCAGAGTGCAGATGCACCAAAGGTGTGTTGCCAACCGGTGCTTCAAGGGTTCGGGAGGTAAGACCCTACATGAATGTAAGTATGGCTTCCCTTTCGACCTTCAAGAAAAGGAGGAGCTAGATGAGTCATGCGTGCGTTGCCTCTATGTTCGCAGGCACGAGGAGGACAAAATCGTTGTCCCATACAATCCAGAAATTGCTGTGCTTTGGGGTGTTTCTCACAATGTTCAAAAGGTGAGTCAGCATGGCTTTGAGGAGTACTTGGCTAAGTATGTCTCAAAGTCAGAGCCAAGCACATCCATCACCCTCCCAGACGATGCGTCCATGCCTCAGCGCTACTTGCGTATACGGGTGATAGGAGCAATTGAGGTCCTTGAGGTTCTGTGTGGACTCCAACAACACAGAATGACAAGAGACACCGTATTCCTTCCAACAGAGCTTAGTCCCAGCCAGCGAATGCTCAAGAATCCATCTGAGCTGAAGGAAATGTGTGACGGAGACAGGGACGTGTACATGGCAACAAGATTCGATGTGTACTTGTACCGCCCTGCAGAACTCCGTGAATTGAGTTATTGTGAGTTTTACCGCTGGTGGTGAAGAGCAACTTCAGGAGAGAGCACTAAAGCTACCATAGATAGCGGTAAAAAGAAATGCAAATATGCTGATGACTGTGTTCAGTTCATGGCTTGGAAGAAAGTGCAAGATGATGGTAATGCTGAACTGAAACAGCGCCTCAACAATTTGGACATCACTGTCAGTCACCAGGGAGTTTTACCATGCCCTATTGGACTCCATGGTGACACACAAAGTGAACAACACTGTCCAAAAGAAAGTTGAGGAACACTTCTTGAGTCAGCTTGACGATCCTGCCTTCTGCTCTTTCAGTGATACACACATTGCTGAAGCAGAATCCGTCATTGCTGAAGCAGACTTGGTTGATCCTAACCTTGCAGCAGCACTCAACACTAAGCACTGGATGAATAATCTCAGTGCATCTCTCTTGAATGTGCTGCTAAAATTCCCTCCTGGAACAGTCCTAAAAGATTGCCAATATCGACACTGGGTCAGAAGGGCCAAAATGGCAATCACGAGACATCGTTTCCTCCGACCTGTCGGAGATGACCTGGAGAGATTCTATGAGCAAAAATACTTGCTGTGCACACCACTAGTCTACAACGATGATGTGGTGCAAAATCCACCTAGGTCATGGCTAGAATTCTGTGTTGAACAGGTACTGTGTGACTCACACCAAGACGCCATGTCCACTCTCCACAGCCCGTGTCTCGTGGCTTCAACTTTGATTCAGTTAAGGAATTGGCCAAACTATTTGTTGACCATGACTTCCTTACCAAAGATGAAGCAGACACTTTTGTAAGTGACATTCCTGTCTACAACGAGAAGGAAAGTGAACCCCAGGCAGAGGTCACCGACCAACTCTTGGGAGACTCTTCCACGGATGTTGGCACTTTGCTGCCTGATCGTCCCTCCTTTGACCTTGCCAGCTATGTCGATTCCTTCTCGGAATCGCAACTCAGGGCCTACCAGTGGGTAGTAAGCACCCTTGACAAGGGTAAGCAGATACAGGCAGCTGTTGTTGGCCCCGCTGGCACAGGTAAGTCCTATCTCATTAACGCTCTCATCCACTGCATGAGAACGCGTAAACTTGTTGTGGCCAAAATGGCCCCAAGCGGTGTTGCGGCACACCTCATCGGGGGAACAACCATACAAAACTTCTTCCAGCTAGACATAGAGTACAACTCGTCACTGGAGAATGGAACTGCACAGGTTAACAGGCTACGGAGAACCAATGTCCTAGTGATAGACGAGTTCTCCATGCTTGATTTCTACCTGTTTCGCACCGCAGAAGGTCTGTGCAGGAAGTTTGCCCCCAAGGGCAGTTCCTGTCACCCATGGGGTGGGAGGCATGTCATACTTTTGGGTGACCCAGCCCAGCTTCCCGCTGTCAGCATGAGAGACATCTTTGGCATGTCTCTCTGGAGTAACTTCTCTGTTCTTCTTCTCAGGGAAGTGAAACGTGCAGAAGACCCCACTCTGGCCTCTATCCTGTCAAAGATCAGGGTGGGCTCATTTGATGAAGAGGTGCACACAACTCTCATGAGTCACGTACAAGTGGAGTGTGTAGACAGCATTGACCTCAACAAGACAGTTGTCATATGCTCTACAAGAGACGAATGCAGTGACATCAACGCCAAGTGCCTCAAAAGGGTGCAAGGCCAACCTGTCGAGTACGAGGCCATTGACACTGACCACAATGGCCATTCGCTGAGAACAGCAGACAAGGAGAGACTCCGAAGGATAAGGGAACGCCTACCAGACAAACTGGAGTTAAAGCCTGGTGTTCGCGTAATCCTCAGGAGGAATGTCAATATTGAAGGTGGATGGGTGAATGGCACACTCGCCGTCGTCATTGCCCTCCACAAACAGTGCTTGGTTTTGCAGAAAATGACTTGCAGCAGTCATCGTCTGCCCATCACCAGATTCAAACAAAAGTTTGAGATTCCTGGAGCTGCATACACCATCATGCGCCAGCAGTTTCCACTACAGCTGGCATATGCAGTCACAGTACACCGGGTACAGGGAATGACTGTTCAGAAGGCCATCATAAAACTCAACCACAAGTTTTTTGAGACAGGTCAGGCCTATGTAGCTCTCAGTCGCGTCAGGAACTTGCAGGACCTGGTGCTGTGGGACTATAGTCCAAATGCCATTTTTGCATTGCAGTTTTATAAAGACCTGCTGAGGTGGTGCGACTGTGTGGATGCCATACGTGCCTCACCACCCACTGAGCAGGTACCCTTCCCACAACGCTGCGATGACACCAGTGAACAGCCACTGAAAGTTGATGATTCAGAGGAACTTTGTGATGAGGAGAGACCAATCACTCACCTCGGCACAACCTCTGACACTGTGGGTACAAAGCGCAAAGCGCCACCACCTCCCACATCGTCAAAACGTAGCAAACACTCTCGAGGCAAAAACAAAATCGCTCCTAAAACACGCAAGGAGACACCCTCGGAGGCTACAATGAAGAGCAGATTGCCAACAGTAGCATTCCTGCTAAGCGCATCAAATTGGATGAGCAACATGCTGTTGAGTCAGGTGTTTCCAACACTAGTCACACAGTGCAAGCCTGTAGTACAGAACCCACGCAAGGCTGTAGCAATGATGATGTCATAATAACCCACTTGGTGGATGGCACAGCGCACATCACTGGTCCACTCCCCTCTAGGGAATGGAAGCAGCAGGCACTGACAACCATCCATCAGTACTCAGGTTTAAAGAGAAAACCTTCAAACAAAATTGATAATCCTGATCCCATCACCCACCTTGCATCTGAGGACATTCATCCTCACACAAGGGATCAAATCAGCGGTAGAGGTGGTAACTGCCTCTTTGCAGCCCTGTCCAAAGAACTGACAGGCACTGAGCGAAACCACCGTGCAGTGAGACTGGCTATTGCCAATTTCATGGCCCAACACCCAGAACTACACGAAGTCCTGGGTGTGGGTTCCATCCAATCCTACCTCTCTCAGTCCAGGATGCATAATCTTGGCACTTGGGGTACAGATGTTGAGATATTAGCAGCAGCCACCATGCTGAACATGGAAGTAGTGGTATCAAGTAGACTGCACGATCAGCCACACAGTCTAACACCATACAATCCAATTCATGTTCTGTACTTTCAGACCTCCACAGGTCGACAGAGAGTGTCCTCCCAACAACAGCAGGACCCTAGCAGAGTGAAAGTGTACCTCTATCACACAGATGCTCGGAACCACTATGACAGACTAGTTCTTGCACTGCATTGAGTACCATGACAGACTGGTTGTGATATTGATGTATTGATGTCAGAGCAGACGTGCAGTTGGAGTGTCGGCTCACTAGGTTTGACAATTGCTGTGCAGTATGATTGTGATGTTAGCTAAAAGTGCCCAGCTGCCCCATGTGTGTTGCAGTTTTGGTTGTGCTTTCCCTCACTCATGCTCACTGTACAAAACTAAGGTCACACCTCCACTCCAACACAAACATTTTTGCAGAAGACCCCACTCTGGCCTCTATCCTGTCAAAGATCAGGGTGGGCTCATTTGATGAAGAGGTGCACACAACTCTCATGAGTCACGTACAAGTGGAGTGTGTAGACAGCATTGACCTCAACAAGACAGTTGTCATATGCTCTACAAGAGACGAATGCAGTGACATCAACGCCAAGTGCCTCAAAAGGGTGCAAGGCCAACCTGTCGAGTACGAGGCCATTGACACTGACCACAATGGCCATTCGCTGAGAACAGCAGACAAGGAGAGACTCCGAAGGATAAGGGAACGCCTACCAGACAAACTGGAGTTAAAGCCTGGTGTTCGCGTAATCCTCAGGAGGAATGTCAATATTGAAGGTGGATGGGTGAATGGCACACTCGCCGTCGTCATTGCCCTCCACAAACAGTGCTTGGTTTTGCAGAAAATGACTTGCAGCAGTCATCGTCTGCCCATCACCAGATTCAAACAAAAGTTTGAGATTCCTGGAGCTGCATACACCATCATGCGCCAGCAGTTTCCACTACAGCTGGCATATGCAGTCACAGTACACCGGGTACAGGGAATGACTGTTCAGAAGGCCATCATAAAACTCAACCACAAGTTTTTTGAGACAGGTCAGGCCTATGTAGCTCTCAGTCGCGTCAGGAACTTGCAGGACCTGGTGCTGTGGGACTATAGTCCAAATGCCATTTTTGCATTGCAGTTTTATAAAGACCTGCTGAGGTGGTGCGACTGTGTGGATGCCATACGTGCCTCACCACCCACTGAGCAGGTACCCTTCCCACAACGCTGCGATGACACCAGTGAACAGCCACTGAAAGTTGATGATTCAGAGGAACTTTGTGATGAGGAGAGACCAATCACTCACCTCGGCACAACCTCTGACACTGTGGGTACAAAGCGCAAAGCGCCACCACCTCCCACATCGTCAAAACGTAGCAAACACTCTCGAGGCAAAAACAAAATCGCTCCTAAAACACGCAAGGAGACACCCTCGGAGGCTACAATGAAGAGCAGATTGCCAACAGTAGCATTCCTGCTAAGCGCATCAAATTGGATGAGCAACA
>ScoProMeta_TR23744_c0_g1_i1_cat_2
GGACAAAACCATGGCATACAGTCAAAAAGTGATGGATCATTATGAAAACCCGCGCAATGTTGGGTCTTTTAGCAAAGATGAGAAAAATGTCGGCACTGGCATGGTGGGCGCGCCCGCTTGCGGTGATGTGATGAAACTGCAAATCAAAGTGAATGAAGATGGCAGGATTGAAGATGCCAAATTCAAAACATATGGCTGCGGTTCGGCGATTGCCTCGTCATCTCTCATTACCGAATGGGTGCGGGGGAGGTCTTTGGAAGATGCGGAAAGCATCAAAAACACCGAGATTGCCAAGGAGCTTGCCTTGCCGCCGGTCAAAATTCACTGTTCCATTTTGGCCGAAGACGCCATCAAAGCGGCGGTTGCGGATTATCGCAAAAATCATGGCGAGGTTGCGTCGCCAGCCGCCTAAGGCATGACCATCACGCTAACCACAAGTGCAGCGGAGCATATGCGCCGCTGCCTTGCCGATCGCGATAAAACTTCCGCCGGCATTCGCTTGGGGGTGAAGCCGTCGGGCTGTTCGGGTTTGTCATATATTGTGGAATATGCCAACGCCATGCAAGAAGGCGATGTGCAATTTCAATCTAATGGCATAACCGTAATCACCGACCCTAAATCGCTGGTGCATTTGGAAGGCATGGAAGTGGATTATGTGCGCGATGGGTTGCAAGAGGGATTGAAATTTAACAATCCCAATGTCAAGGACAGTTGCGGTTGTGGTGAAAGCTTTACCACCTGAACGGTAGCCGTGTCTGACAAAGTCAACAGCATAGAAACCCTAACGGCGCGTCCGGCGGATGGTTGGATGGCAGAGTTGAGCTTGGAGCAAATTGATGTTTTGCGGCAGGCGATTCGTTTGCGCTTAGATGATAATGTGGATGTGTCAGAGGAGGAACCTTCCGCCATGAATGTTTGGGATGCAATGTCATTTTCTCTTTTTCCCGTTTTGCCCGATTCTCGCACTCGGCAAAAAATAATCAATGAAAGTGATATTATCCGGCAAAGTTGGCAGGCGGCGGGCGATTATCTGCGTCTTGCGATGTTGGATTATGAGGCTGATAGACGTAAAAGTTTGTCTGCTTCGCCATACCATCAAACTGACTAGCCGTTGCCGTGTCGGAGAAGCAACCGGCGGATTTGTCATCGGGGACAACCGCGCAAACAAGTAATTTGGATGAATTGAGC
>TedEuk_TR28489_c0_g1_i1_cat_2
AATCCCGCCTATCCACCCTCCTCCGGAAATCCCGCCTATCCACCCTCCTCCGGAAATCCCGCCTATCCACCCTCCTCTGGAAACCCCGCCTATCCACCCTCCTCCACTCCTTATCCACCACCTACATAGTCTCCTTGAACTGTTGGATTTTAAGCCTCCTCCCCTGCTCTAGTTCTATGTATGAATTATTTTTTTGTAAGAAAAGGGGGTGTGGCCAGAGTGTGACGATCAAAAAAGAGAGGAAGCTAGATGATGGCTAAGCTGGTGTGTGTCCTTTTGAGCGTGTTTTGTGCTCTCCGTGAGTGTTGATGATAAGGAACTTTGCGGTGTGATTGTGATCATTGTTCACCCGTCCCATAGTACTCACCTCATCCTAGCTATCTACCCTATACCGTTATTCATTGTCTCGTCGCAGGTGTTTGGCGAGCCGCCGCACAGTCGTCGTGTGACGAGGAAGAAGAGGCTAGGCTGAGGCTCTCGCCGACCCTGAACCTGCGCAGTCCCGATGGCAACGTGGGCAGGCTAGAGATCTGCCTTGGGGGCGCCTGGGGCACTTTCACCCTGGGAACCCAGCTAGATTTCTGGTCCGAGAAGAATGTCCAAATGGCTTGCAGAGAACTGGGATTCAGTGGAGGACTCAACTCCATCCCCCCCAGCCACATTCCTGCTGAGGACAAGGTGGCAACAGACCTTGCCGTCCATTATGGTGCATTGGCTTGCACGGGAGCGGAGGACTCTGTCACTTCCTGTCTCCGTGTAACAACAATGGCCGACACCACCTCTGCACTACCGCTGAACCATAGCAATGATGTCTTCATTGTGTGTCTCCCTCAAAATTTTGCTTATTCAGATGTGCATGTTGCTGGGCAACAGGTGGGTGATGTGCGATTATTTGGTCAGCTGCAGAATGGTGAGGGAGCTGTGGAGATCTTTACCGATCAGCTTGGGTGGACAGCAATATGCCCTGAGGCCTGGGATAACTCCCACGCACGTGCTGTGTGTCAGGCCTTGGGCTATGATGCTGGTCGAACAGAGACGTTCGAGGTGAACACAACAGACACTTTGTCTCCTGTGCGTCGTTTGGTACGTGACGCAACATGCTCCTCCTCCGGTTACCAGGACAGCTCTCCTTCACATGTTGACGCCAAGTTCTGCTCCTTCCAGCGTATCACTGGAGACGCCCCTTGCACTCAACCCCCAAACACCTACGCTGGTGTTCTCTGTGGCAAGTGAAACAGAATAGACACTGCCACCCCCCTTTGACAAACACACTCTAGAATCTGCAGAGGAGAGTGTGTTGGAGCCAATCCGGTTTTTTGGTAAGGGCATATTTGATTCTACGAGGGCTGTGGGTGTGGTTGAGATCTACCAAGATGGGAAGTGGGGGATGGTGTGCCAGAACAAGCCTGACGATGTGGCCCAGGACACCGCAAACTCACTCTGCAGGAGATTTTTCCCCTCTGTTGACATCAACGCCAAGTCTGTCCGCCTCCCAGTGGAGAGCCTGCAGCGGTACCAGAGTCGCCTGAAGCCACTCTGGGCCAAAGGGATCCTTTGCCCCTCAAACGGGAGCAGGTGCCCAGTAGTAGAAGAACCTCTTGGATTCAGCAACTGCTCCTCACAGCATGTCCTGGCCCTCGACTGTGGGACGACAGAGACACGTCGTGAGAATAACAGCACGGCCATCATTGTTGGTGTGGGGATCATGGTGTTCGTCTTTGTTCTGGTATTCTTTGTGTTTGGTAAAGTGTTGTACGGCATGTGGCGCAAGAGGAGGCGTGTCACCATGATCACGACAGGCTCCCTGTCGCTCTCTGGAGACCTGCGACTGCCCCCTCATCCTCACCGACACCACGCCCACAGCCACGCCCACAACATGGAGTCTGTCCCCACGGCAAGCAATGATTCCTGTGGCGAGTTCAAGGAAGCAGAGAAGGAGGAGGAGGCAGCTGCTCAAGGCAGTGCTGTGGGAGACAGTTCTGTCTGCACATCAGAAGAAAAACTCACCAAAGCTTGACTAGTGGACTAATCATCTGCCATAAGACACTACCCAGGCTATCATCTCACCCACCACTAACCCCCCAGCACCCTATATCCATTCATTGAAATCAAGTATGGAGAAGGAAGTGGAGGAGGAAAGGGTGTATTTTGACCACAATGCCACTACCCCCTTGGCTCCTGAAGTGTTGCTGAGCATTCACACGGCGCTGAGAGACTTCTGGGGGAATCCCAGCAGCTGTCATGAAGCAGGTGTGAAGGCCAAGAGTTCCATAACTGAAGCTAGAACAGCAGTGGGACGCATGATCAATGCCAAACCTTCAGACATCGTCTTCACTTCGGGCGGAACAGAGAGCAATAACATGTTGTTTCACAGCATTGCACCTCCCCTAGCAACAAGTGATTCCCCCCCACATTCCCCCCCACACGTGGTCTTCAGCAATTTGGAACATGATTCGATTATGGTCACAGCTAAGGCCTACGAAGACCAAGCGCAAATTGAGAGCACCATTGTCCCGGCCGACCCCCACACGGGGAGGGTGAGGGCAGAGGATGTGTCGGCAGCACTGCATCCCAGCACCAGGCTGGTCTCCATCATGTTGGCCAACAACGAGACGGGCATCGTGCAGCCGCTGAGAGAGGTGGTGTGTGCTGTGCGTGCGTGGGAGCAAAGGAATGCCACTGCACTTCAAGGCAGGCGCATCCTAGTCCACACAGATGCTGCACAAGCTCTGGGGAAGATTCCAGTGGATGTGCAGGAGCTTGGTGTGGACTACCTGACGATTGTGGGGCACAAGTTTTACGGGCCTCGAATTGGTGCCCTCTATGTGCGAGATCTGGACGCTGGGGCCACTCCCCTCCGCCCACTATTGCATGGAGGGGGACAGGAGAGGGGGTTCAGATCAGGTACTGAGAACACAGGGATGATTGCTGGTCTGGGCAAGGCTGCTGAGCTGGTGGCTGATCATGTGATGCACTATGGAGATCACATGAGACGTGTCAGAGACTATCTTGAGGAACGCTTAGAGGTGAGATTTGAGATTAGGATTGGTAATGTCATCTGTTGAATTGTAAAAGTGAAAATAGGAGGTGTTTGGGAAAATTGTGACATTTAACGGTCGATATGAGGGGGTGGAACGACTCCCCAACACCTCCAACCTGTCCTTCGTTGGCAGGGAGTTCAAAGGTGACAGGGTGCTAGCCCTGCTGAGGCACAGTCAGGCAAGCGTTGGAGCCGCATGCCACTCCCACAATGCCTCGAGGGCCTCCCCCGTGCTGCTGGCGTGCGGGGTGCCTGCAGAGGTGGCCGTCAACGCCCTCAGGCTCAGCGTGGGCAGGGAGACCACCACCACCCAGGTGGACACTTTTGTACAGGACGTCAAACAAGCACTTGATGCCCT
>TedEuk_TR28489_c0_g1_i8_cat_2
AATCCCGCCTATCCACCCTCCTCCGGAAATCCCGCCTATCCACCCTCCTCCGGAAATCCCGCCTATCCACCCTCCTCTGGAAACCCCGCCTATCCACCCTCCTCCACTCCTTATCCACCACCTACATAGTCTCCTTGAACTGTTGGATTTTAAGCCTCCTCCCCTGCTCTAGTTCTATGTATGAATTATTTTTTTGTAAGAAAAGGGGGTGTGGCCAGAGTGTGACGATCAAAAAAGAGAGGAAGCTAGATGATGGCTAAGCTGGTGTGTGTCCTTTTGAGCGTGTTTTGTGCTCTCCGTGAGTGTTGATGATAAGGAACTTTGCGGTGTGATTGTGATCATTGTTCACCCGTCCCATAGTACTCACCTCATCCTAGCTATCTACCCTATACCGTTATTCATTGTCTCGTCGCAGGTGTTTGGCGAGCCGCCGCACAGTCGTCGTGTGACGAGGAAGAAGAGGCTAGGCTGAGGCTCTCGCCGACCCTGAACCTGCGCAGTCCCGATGGCAACGTGGGCAGGCTAGAGATCTGCCTTGGGGGCGCCTGGGGCACTTTCACCCTGGGAACCCAGCTAGATTTCTGGTCCGAGAAGAATGTCCAAATGGCTTGCAGAGAACTGGGATTCAGTGGAGGACTCAACTCCATCCCCCCCAGCCACATTCCTGCTGAGGACAAGGTGGCAACAGACCTTGCCGTCCATTATGGTGCATTGGCTTGCACGGGAGCGGAGGACTCTGTCACTTCCTGTCTCCGTGTAACAACAATGGCCGACACCACCTCTGCACTACCGCTGAACCATAGCAATGATGTCTTCATTGTGTGTCTCCCTCAAAATTTTGCTTATTCAGATGTGCATGTTGCTGGGCAACAGGTGGGTGATGTGCGATTATTTGGTCAGCTGCAGAATGGTGAGGGAGCTGTGGAGATCTTTACCGATCAGCTTGGGTGGACAGCAATATGCCCTGAGGCCTGGGATAACTCCCACGCACGTGCTGTGTGTCAGGCCTTGGGCTATGATGCTGGTCGAACAGAGACGTTCGAGGTGAACACAACAGACACTTTGTCTCCTGTGCGTCGTTTGGTACGTGACGCAACATGCTCCTCCTCCGGTTACCAGGACAGCTCTCCTTCACATGTTGACGCCAAGTTCTGCTCCTTCCAGCGTATCACTGGAGACGCCCCTTGCACTCAACCCCCAAACACCTACGCTGGTGTTCTCTGTGAATCTGCAGAGGAGAGTGTGTTGGAGCCAATCCGGTTTTTTGGTAAGGGCATATTTGATTCTACGAGGGCTGTGGGTGTGGTTGAGATCTACCAAGATGGGAAGTGGGGGATGGTGTGCCAGAACAAGCCTGACGATGTGGCCCAGGACACCGCAAACTCACTCTGCAGGAGATTTTTCCCCTCTGTTGACATCAACGCCAAGTCTGTCCGCCTCCCAGTGGAGAGCCTGCAGCGGTACCAGAGTCGCCTGAAGCCACTCTGGGCCAAAGGGATCCTTTGCCCCTCAAACGGGAGCAGGTGCCCAGTAGTAGAAGAACCTCTTGGATTCAGCAACTGCTCCTCACAGCATGTCCTGGCCCTCGACTGTGGGACGACAGAGACACGTCGTGAGAATAACAGCACGGCCATCATTGTTGGTGTGGGGATCATGGTGTTCGTCTTTGTTCTGGTATTCTTTGTGTTTGGTAAAGTGTTGTACGGCATGTGGCGCAAGAGGAGGCGTGTCACCATGATCACGACAGGCTCCCTGTCGCTCTCTGGAGACCTGCGACTGCCCCCTCATCCTCACCGACACCACGCCCACAGCCACGCCCACAACATGGAGTCTGTCCCCACGGCAAGCAATGATTCCTGTGGCGAGTTCAAGGAAGCAGAGAAGGAGGAGGAGGCAGCTGCTCAAGGCAGTGCTGTGGGAGACAGTTCTGTCTGCACATCAGAAGAAAAACTCACCAAAGCTTGACTAGTGGACTAATCATCTGCCATAAGACACTACCCAGGCTATCATCTCACCCACCACTAACCCCCCAGCACCCTATATCCATTCATTGAAATCAAGTATGGAGAAGGAAGTGGAGGAGGAAAGGGTGTATTTTGACCACAATGCCACTACCCCCTTGGCTCCTGAAGTGTTGCTGAGCATTCACACGGCGCTGAGAGACTTCTGGGGGAATCCCAGCAGCTGTCATGAAGCAGGTGTGAAGGCCAAGAGTTCCATAACTGAAGCTAGAACAGCAGTGGGACGCATGATCAATGCCAAACCTTCAGACATCGTCTTCACTTCGGGCGGAACAGAGAGCAATAACATGTTGTTTCACAGCATTGCACCTCCCCTAGCAACAAGTGATTCCCCCCCACATTCCCCCCCACACGTGGTCTTCAGCAATTTGGAACATGATTCGATTATGGTCACAGCTAAGGCCTACGAAGACCAAGCGCAAATTGAGAGCACCATTGTCCCGGCCGACCCCCACACGGGGAGGGTGAGGGCAGAGGATGTGTCGGCAGCACTGCATCCCAGCACCAGGCTGGTCTCCATCATGTTGGCCAACAACGAGACGGGCATCGTGCAGCCGCTGAGAGAGGTGGTGTGTGCTGTGCGTGCGTGGGAGCAAAGGAATGCCACTGCACTTCAAGGCAGGCGCATCCTAGTCCACACAGATGCTGCACAAGCTCTGGGGAAGATTCCAGTGGATGTGCAGGAGCTTGGTGTGGACTACCTGACGATTGTGGGGCACAAGTTTTACGGGCCTCGAATTGGTGCCCTCTATGTGCGAGATCTGGACGCTGGGGCCACTCCCCTCCGCCCACTATTGCATGGAGGGGGACAGGAGAGGGGGTTCAGATCAGGTACTGAGAACACAGGGATGATTGCTGGTCTGGGCAAGGCTGCTGAGCTGGTGGCTGATCATGTGATGCACTATGGAGATCACATGAGACGTGTCAGAGACTATCTTGAGGAACGCTTAGAGGTGAGATTTGAGATTAGGATTGGTAATGTCATCTGTTGAATTGTAAAAGTGAAAATAGGAGGTGTTTGGGAAAATTGTGACATTTAACGGTCGATATGAGGGGGTGGAACGACTCCCCAACACCTCCAACCTGTCCTTCGTTGGCAGGGAGTTCAAAGGTGACAGGGTGCTAGCCCTGCTGAGGCACAGTCAGGCAAGCGTTGGAGCCGCATGCCACTCCCACAATGCCTCGAGGGCCTCCCCCGTGCTGCTGGCGTGCGGGGTGCCTGCAGAGGTGGCCGTCAACGCCCTCAGGCTCAGCGTGGGCAGGGAGACCACCACCACCCAGGTGGACACTTTTGTACAGGACGTCAAACAAGCACTTGATGCCCT
>TedEuk_TR28489_c0_g1_i5_cat_2
AATCCCGCCTATCCACCCTCCTCCGGAAATCCCGCCTATCCACCCTCCTCCGGAAATCCCGCCTATCCACCCTCCTCTGGAAACCCCGCCTATCCACCCTCCTCCACTCCTTATCCACCACCTACATAGTCTCCTTGAACTGTTGGATTTTAAGCCTCCTCCCCTGCTCTAGTTCTATGTATGAATTATTTTTTTGTAAGAAAAGGGGGTGTGGCCAGAGTGTGACGATCAAAAAAGAGAGGAAGCTAGATGATGGCTAAGCTGGTGTGTGTCCTTTTGAGCGTGTTTTGTGCTCTCCGTGTTTGGCGAGCCGCCGCACAGTCGTCGTGTGACGAGGAAGAAGAGGCTAGGCTGAGGCTCTCGCCGACCCTGAACCTGCGCAGTCCCGATGGCAACGTGGGCAGGCTAGAGATCTGCCTTGGGGGCGCCTGGGGCACTTTCACCCTGGGAACCCAGCTAGATTTCTGGTCCGAGAAGAATGTCCAAATGGCTTGCAGAGAACTGGGATTCAGTGGAGGACTCAACTCCATCCCCCCCAGCCACATTCCTGCTGAGGACAAGGTGGCAACAGACCTTGCCGTCCATTATGGTGCATTGGCTTGCACGGGAGCGGAGGACTCTGTCACTTCCTGTCTCCGTGTAACAACAATGGCCGACACCACCTCTGCACTACCGCTGAACCATAGCAATGATGTCTTCATTGTGTGTCTCCCTCAAAATTTTGCTTATTCAGATGTGCATGTTGCTGGGCAACAGGTGGGTGATGTGCGATTATTTGGTCAGCTGCAGAATGGTGAGGGAGCTGTGGAGATCTTTACCGATCAGCTTGGGTGGACAGCAATATGCCCTGAGGCCTGGGATAACTCCCACGCACGTGCTGTGTGTCAGGCCTTGGGCTATGATGCTGGTCGAACAGAGACGTTCGAGGTGAACACAACAGACACTTTGTCTCCTGTGCGTCGTTTGGTACGTGACGCAACATGCTCCTCCTCCGGTTACCAGGACAGCTCTCCTTCACATGTTGACGCCAAGTTCTGCTCCTTCCAGCGTATCACTGGAGACGCCCCTTGCACTCAACCCCCAAACACCTACGCTGGTGTTCTCTGTGGCAAGTGAAACAGAATAGACACTGCCACCCCCCTTTGACAAACACACTCTAGAATCTGCAGAGGAGAGTGTGTTGGAGCCAATCCGGTTTTTTGGTAAGGGCATATTTGATTCTACGAGGGCTGTGGGTGTGGTTGAGATCTACCAAGATGGGAAGTGGGGGATGGTGTGCCAGAACAAGCCTGACGATGTGGCCCAGGACACCGCAAACTCACTCTGCAGGAGATTTTTCCCCTCTGTTGACATCAACGCCAAGTCTGTCCGCCTCCCAGTGGAGAGCCTGCAGCGGTACCAGAGTCGCCTGAAGCCACTCTGGGCCAAAGGGATCCTTTGCCCCTCAAACGGGAGCAGGTGCCCAGTAGTAGAAGAACCTCTTGGATTCAGCAACTGCTCCTCACAGCATGTCCTGGCCCTCGACTGTGGGACGACAGAGACACGTCGTGAGAATAACAGCACGGCCATCATTGTTGGTGTGGGGATCATGGTGTTCGTCTTTGTTCTGGTATTCTTTGTGTTTGGTAAAGTGTTGTACGGCATGTGGCGCAAGAGGAGGCGTGTCACCATGATCACGACAGGCTCCCTGTCGCTCTCTGGAGACCTGCGACTGCCCCCTCATCCTCACCGACACCACGCCCACAGCCACGCCCACAACATGGAGTCTGTCCCCACGGCAAGCAATGATTCCTGTGGCGAGTTCAAGGAAGCAGAGAAGGAGGAGGAGGCAGCTGCTCAAGGCAGTGCTGTGGGAGACAGTTCTGTCTGCACATCAGAAGAAAAACTCACCAAAGCTTGACTAGTGGACTAATCATCTGCCATAAGACACTACCCAGGCTATCATCTCACCCACCACTAACCCCCCAGCACCCTATATCCATTCATTGAAATCAAGTATGGAGAAGGAAGTGGAGGAGGAAAGGGTGTATTTTGACCACAATGCCACTACCCCCTTGGCTCCTGAAGTGTTGCTGAGCATTCACACGGCGCTGAGAGACTTCTGGGGGAATCCCAGCAGCTGTCATGAAGCAGGTGTGAAGGCCAAGAGTTCCATAACTGAAGCTAGAACAGCAGTGGGACGCATGATCAATGCCAAACCTTCAGACATCGTCTTCACTTCGGGCGGAACAGAGAGCAATAACATGTTGTTTCACAGCATTGCACCTCCCCTAGCAACAAGTGATTCCCCCCCACATTCCCCCCCACACGTGGTCTTCAGCAATTTGGAACATGATTCGATTATGGTCACAGCTAAGGCCTACGAAGACCAAGCGCAAATTGAGAGCACCATTGTCCCGGCCGACCCCCACACGGGGAGGGTGAGGGCAGAGGATGTGTCGGCAGCACTGCATCCCAGCACCAGGCTGGTCTCCATCATGTTGGCCAACAACGAGACGGGCATCGTGCAGCCGCTGAGAGAGGTGGTGTGTGCTGTGCGTGCGTGGGAGCAAAGGAATGCCACTGCACTTCAAGGCAGGCGCATCCTAGTCCACACAGATGCTGCACAAGCTCTGGGGAAGATTCCAGTGGATGTGCAGGAGCTTGGTGTGGACTACCTGACGATTGTGGGGCACAAGTTTTACGGGCCTCGAATTGGTGCCCTCTATGTGCGAGATCTGGACGCTGGGGCCACTCCCCTCCGCCCACTATTGCATGGAGGGGGACAGGAGAGGGGGTTCAGATCAGGTACTGAGAACACAGGGATGATTGCTGGTCTGGGCAAGGCTGCTGAGCTGGTGGCTGATCATGTGATGCACTATGGAGATCACATGAGACGTGTCAGAGACTATCTTGAGGAACGCTTAGAGGTGAGATTTGAGATTAGGATTGGTAATGTCATCTGTTGAATTGTAAAAGTGAAAATAGGAGGTGTTTGGGAAAATTGTGACATTTAACGGTCGATATGAGGGGGTGGAACGACTCCCCAACACCTCCAACCTGTCCTTCGTTGGCAGGGAGTTCAAAGGTGACAGGGTGCTAGCCCTGCTGAGGCACAGTCAGGCAAGCGTTGGAGCCGCATGCCACTCCCACAATGCCTCGAGGGCCTCCCCCGTGCTGCTGGCGTGCGGGGTGCCTGCAGAGGTGGCCGTCAACGCCCTCAGGCTCAGCGTGGGCAGGGAGACCACCACCACCCAGGTGGACACTTTTGTACAGGACGTCAAACAAGCACTTGATGCCCT
>TedEuk_TR28489_c0_g1_i4_cat_2
AATCCCGCCTATCCACCCTCCTCCGGAAATCCCGCCTATCCACCCTCCTCCGGAAATCCCGCCTATCCACCCTCCTCTGGAAACCCCGCCTATCCACCCTCCTCCACTCCTTATCCACCACCTACATAGTCTCCTTGAACTGTTGGATTTTAAGCCTCCTCCCCTGCTCTAGTTCTATGTATGAATTATTTTTTTGTAAGAAAAGGGGGTGTGGCCAGAGTGTGACGATCAAAAAAGAGAGGAAGCTAGATGATGGCTAAGCTGGTGTGTGTCCTTTTGAGCGTGTTTTGTGCTCTCCGTGTTTGGCGAGCCGCCGCACAGTCGTCGTGTGACGAGGAAGAAGAGGCTAGGCTGAGGCTCTCGCCGACCCTGAACCTGCGCAGTCCCGATGGCAACGTGGGCAGGCTAGAGATCTGCCTTGGGGGCGCCTGGGGCACTTTCACCCTGGGAACCCAGCTAGATTTCTGGTCCGAGAAGAATGTCCAAATGGCTTGCAGAGAACTGGGATTCAGTGGAGGACTCAACTCCATCCCCCCCAGCCACATTCCTGCTGAGGACAAGGTGGCAACAGACCTTGCCGTCCATTATGGTGCATTGGCTTGCACGGGAGCGGAGGACTCTGTCACTTCCTGTCTCCGTGTAACAACAATGGCCGACACCACCTCTGCACTACCGCTGAACCATAGCAATGATGTCTTCATTGTGTGTCTCCCTCAAAATTTTGCTTATTCAGATGTGCATGTTGCTGGGCAACAGGTGGGTGATGTGCGATTATTTGGTCAGCTGCAGAATGGTGAGGGAGCTGTGGAGATCTTTACCGATCAGCTTGGGTGGACAGCAATATGCCCTGAGGCCTGGGATAACTCCCACGCACGTGCTGTGTGTCAGGCCTTGGGCTATGATGCTGGTCGAACAGAGACGTTCGAGGTGAACACAACAGACACTTTGTCTCCTGTGCGTCGTTTGGTACGTGACGCAACATGCTCCTCCTCCGGTTACCAGGACAGCTCTCCTTCACATGTTGACGCCAAGTTCTGCTCCTTCCAGCGTATCACTGGAGACGCCCCTTGCACTCAACCCCCAAACACCTACGCTGGTGTTCTCTGTGAATCTGCAGAGGAGAGTGTGTTGGAGCCAATCCGGTTTTTTGGTAAGGGCATATTTGATTCTACGAGGGCTGTGGGTGTGGTTGAGATCTACCAAGATGGGAAGTGGGGGATGGTGTGCCAGAACAAGCCTGACGATGTGGCCCAGGACACCGCAAACTCACTCTGCAGGAGATTTTTCCCCTCTGTTGACATCAACGCCAAGTCTGTCCGCCTCCCAGTGGAGAGCCTGCAGCGGTACCAGAGTCGCCTGAAGCCACTCTGGGCCAAAGGGATCCTTTGCCCCTCAAACGGGAGCAGGTGCCCAGTAGTAGAAGAACCTCTTGGATTCAGCAACTGCTCCTCACAGCATGTCCTGGCCCTCGACTGTGGGACGACAGAGACACGTCGTGAGAATAACAGCACGGCCATCATTGTTGGTGTGGGGATCATGGTGTTCGTCTTTGTTCTGGTATTCTTTGTGTTTGGTAAAGTGTTGTACGGCATGTGGCGCAAGAGGAGGCGTGTCACCATGATCACGACAGGCTCCCTGTCGCTCTCTGGAGACCTGCGACTGCCCCCTCATCCTCACCGACACCACGCCCACAGCCACGCCCACAACATGGAGTCTGTCCCCACGGCAAGCAATGATTCCTGTGGCGAGTTCAAGGAAGCAGAGAAGGAGGAGGAGGCAGCTGCTCAAGGCAGTGCTGTGGGAGACAGTTCTGTCTGCACATCAGAAGAAAAACTCACCAAAGCTTGACTAGTGGACTAATCATCTGCCATAAGACACTACCCAGGCTATCATCTCACCCACCACTAACCCCCCAGCACCCTATATCCATTCATTGAAATCAAGTATGGAGAAGGAAGTGGAGGAGGAAAGGGTGTATTTTGACCACAATGCCACTACCCCCTTGGCTCCTGAAGTGTTGCTGAGCATTCACACGGCGCTGAGAGACTTCTGGGGGAATCCCAGCAGCTGTCATGAAGCAGGTGTGAAGGCCAAGAGTTCCATAACTGAAGCTAGAACAGCAGTGGGACGCATGATCAATGCCAAACCTTCAGACATCGTCTTCACTTCGGGCGGAACAGAGAGCAATAACATGTTGTTTCACAGCATTGCACCTCCCCTAGCAACAAGTGATTCCCCCCCACATTCCCCCCCACACGTGGTCTTCAGCAATTTGGAACATGATTCGATTATGGTCACAGCTAAGGCCTACGAAGACCAAGCGCAAATTGAGAGCACCATTGTCCCGGCCGACCCCCACACGGGGAGGGTGAGGGCAGAGGATGTGTCGGCAGCACTGCATCCCAGCACCAGGCTGGTCTCCATCATGTTGGCCAACAACGAGACGGGCATCGTGCAGCCGCTGAGAGAGGTGGTGTGTGCTGTGCGTGCGTGGGAGCAAAGGAATGCCACTGCACTTCAAGGCAGGCGCATCCTAGTCCACACAGATGCTGCACAAGCTCTGGGGAAGATTCCAGTGGATGTGCAGGAGCTTGGTGTGGACTACCTGACGATTGTGGGGCACAAGTTTTACGGGCCTCGAATTGGTGCCCTCTATGTGCGAGATCTGGACGCTGGGGCCACTCCCCTCCGCCCACTATTGCATGGAGGGGGACAGGAGAGGGGGTTCAGATCAGGTACTGAGAACACAGGGATGATTGCTGGTCTGGGCAAGGCTGCTGAGCTGGTGGCTGATCATGTGATGCACTATGGAGATCACATGAGACGTGTCAGAGACTATCTTGAGGAACGCTTAGAGGTGAGATTTGAGATTAGGATTGGTAATGTCATCTGTTGAATTGTAAAAGTGAAAATAGGAGGTGTTTGGGAAAATTGTGACATTTAACGGTCGATATGAGGGGGTGGAACGACTCCCCAACACCTCCAACCTGTCCTTCGTTGGCAGGGAGTTCAAAGGTGACAGGGTGCTAGCCCTGCTGAGGCACAGTCAGGCAAGCGTTGGAGCCGCATGCCACTCCCACAATGCCTCGAGGGCCTCCCCCGTGCTGCTGGCGTGCGGGGTGCCTGCAGAGGTGGCCGTCAACGCCCTCAGGCTCAGCGTGGGCAGGGAGACCACCACCACCCAGGTGGACACTTTTGTACAGGACGTCAAACAAGCACTTGATGCCCT
>Cym_TR57593_c0_g1_i2_cat_2
ATTGGATTTGGGCGGTAGCGGTATCGAGCCTCAATTTTGCCCTATACAGGCAAAAGTTGGCAGCGGCGATCATTCGAGGCAATGCCTAGTATCGGCCATACGTCGGCGCCCTGCACATCCTCAAGCAAGATGACTCCTCATTCTCGTCCCCCCCCCGCAACCGCAACGCTCGTTGTGTTGGTGCTTTCCTGCATCATTGTTGGCACTTCCGCCTTCTCGACAGGATCATGGGGCCACAGCAAATCGCGGATCGGTGTGCAGAATGATGGCCGACGCTCCGTTGGGACGATGGAGCAGCGGCGGCAGATTTCAGCCCTATCCCTGGGCAGCGGACGGTCCTCGAGTCCTTCGTTTACGGCGGCCGCGGAAGGAATGTCGATGGTCATTGATCGTTTGAGTAAGGAATGCGTCGGCGCCATCATGGTGGCCCAATCCGAGTCCAAGGCAGCGGGCCTGGAATCCTTGGGCAATGCCATGATTACCCTCGGCGTTGTGAGCCGTCCCGAGCGAGCCGATCGGACGCTGAGTAAATTCAACATCCTCCCCAACAAGGTAAAGGTATCGGCCACCAAAGTTGCCACTGGCACTTGGCCGAAGACCGCCGATGACGAGGGTGTGGCAACTGCAGTGTCTACTGATATGGATGGTGCCGATGCTCTCCCCTTTTCGGAGGAGGCCAAGGCCACACTGAGCCGAGCTGGGACCATCGCTGACCGATTTGCCAGCAAGACGGTCCGGTCGGAACATTTGCTCCTCGCTCTTCTGGAATACAATGTCGATGCCGGAAGTGCCGCAACCAAGGGAGTGGGAGGGGCCGACTCTTCCTGCAAGGCTCTATCAGTCATCCTGAATGCTGATGGAGTCGATGCCGATGCCTTTGATGCATTTGCCTTCTGTGATTCTCTCTTGGATGACCTGCTTGAGCAAGGACCAGTCCAAGAAGAGGTTGGGGTAGATGCCAATGGTCAGGACAGTGCTGAGGTCGTAACACAAAAGGAGGTCGTTGTGATTGGCGGAAGCTCTGGTGATACTCCTACCCTGGACGATGTGGGAATCGATCTGACCCTGATGGCCCTGGAGGGCAAGCTGGATGCTGTATATGGCAGAGACGATGAAGTGCGCATGTGTCTTCGAACTCTCGGGCGTCGGCGTAAGAACAATCCGTGTCTTATTGGCGATCCTGGAGTTGGTAAAACTGCGATTGCCGAGGCTATTGCTCAAGTAATTGCATCATCTTATCCCACTGCTGGCCAAAGCAAGGCCGACAAGAAGGCACGCAAGTGGCTTCGCAATCCTTTTGGCGGCAATAAGGACAAGGAATGGCAACCTTAATGGTGAAGGCACCGACGACGAGGAGGATACTAATCCTTTGATTGATTTGAATCTCCCAATCTGTCCTAAATCACTCGAGGGATATCGATTCATTTCGGTTGAGCTTGCAAGTCTCGTTGCAGGCACAGCCAATCGTGGTGACTTCGAGAAGCGAGTTCAAAATCTCATCCGAGAGGCCGGCAATAGCAAGACAATCCTCTTCATTGATGAAATTCACACACTTCTCGGTACTGGTGGCGGCGATGGTGGACTGAATGCCGCCAATCTACTGAAGCCTGCGCTGGCCAGAGGTGAACTTCAGGTTATTGGAGCCACGACGACGCCCGAGTATCGTACCTACATTGAACGTGATGGTGCTCTCGAGCGACGATTCCAGCCTCTCAATGTAAAGGAACCGACCGTCGACGAAACTCTTGATATTCTGGAGGCCGTCAGACCAAGGTACGAGGAATATCATGGAGTTGAATACACACCCAAGGCAATGGAAGCAGCTGCCAAGCTGAGTGATCGCTACCTCAATGATCGCTTTTTGCCTGATAAGGCCATCGATCTTCTCGATGAGGCAGGATCTATGGTAAAGATGGACATCTTTGACGAAGAGGAGGACGACATAATTGTTACAGAGGATACGGTAGCAGAGGTAATTTCTGAAATTTCCGGCATTCCCATTGGGCGGCTCGATACCGGTGAAAAGGAGAGATTGCGCAATCTCGAGGAGGACATGGGTAGACGCATCAAGGGCCAAGAACGGGCAGTAAGAGCTGTTGCCAAGTCTATTCGACGTGCACGATCTGGCCTCCGTGATGGCCGCCGACCCATTGCCTCCTTCATGTTCTGCGGACCTACGGGCGTCGGCAAAACTGAATTGTGCAAGTCTCTTGCTGAAACGTACTATGGTCGGGAGAAGGACATGATTCGCATCGATATGAGCGAATATCAGGAGCGCTTCTCAACATCTCGCCTGGTGGGAAGTCCTCCAGGATACGTTGGTTACGATGAGGGTGGTCAGCTCACCAATGCGGTGAGAAGAGCACCGCATTCCGTTATTTTGCTTGATGAGATAGAAAAGGCGCACGAAGACGTACTCAACATCCTTTTGCAGGTTATGGACGAAGGTCAATTGACTGATGGTAAGGGACGGACGGTATCCTTCAAGAATTGCATCCTCATCATGACGTCCAATATTGGTAGTCAGAAGATTCTCGACATGTCCAAGGTCCAGGCTGGTGTTCTGGAGATGGCCAATACCGTCAAGGAAGAGCTCGAAAAGTCCATGAAGCCCGAGTTGCTGAATCGGATCGATGAAATTGTTGTCTTTTCGCCACTATCATACAAGAATTTGCGTGCCATTGCCAGCAATATCCTCGACGAAACGGTTGTTAGGGCGAGGGAAGAGCAAGAGATGGACCTCGCCGTCACGGAAGATCTCGTCGAGAAGGTCACAGAGGAGGGATGCATGGATGCCAACCAATATGGTGCCCGTCCCATTCGTAGAGCCGCTCAACGCTTCCTCGAAAATACTCTCTCCGAGGCCATCATGCAGGACTTTGTATCGGAAGGAGAGGAAGTTGTCGTTGATGTGGCCTCCAAAGATGAGGCCGATGAATTCGACGGTGATCAGGTCGTTGTAAAGATCATCAAAAAGTCTACTGGAGAGAGCATGCTGGTCCAGGTTGAAGACGATGCCGGGCTAGGATCCGTAGAATTCCAGAGCCCAGAAGACGAAGCTCTCAATAGGGACCTGCCCCCCCTCCCAGAAGAAGGTGCATTTGAGTAGAAATTACATGCCAA
>Cym_TR57593_c0_g1_i4_cat_2
TGCTTTCCTGCATCATTGTTGGCTCGTCCGCCTTCTCGACAGGATCATGGGGCCACAGCAAATCGCGGATCGGTGTGCAGAATGATGGCCGACGCTCCGTTGGGACGATGGAGCAGCGGCGGCAGATTTCAGCCCTATCCCTGGGCAGCGGACGGTCCTCGAGTCCTTCGTTTACGGCGGCCGCGGAAGGAATGTCGATGGTCATTGATCGTTTGAGTAAGGAATGCGTCGGCGCCATCATGGTGGCCCAATCCGAGTCCAAGGCAGCGGGCCTGGAATCCTTGGGCAATGCCATGATTACCCTCGGCGTTGTGAGCCGTCCCGAGCGAGCCGATCGGACGCTGAGTAAATTCAACATCCTCCCCAACAAGGTAAAGGTATCGGCCACCAAAGTTGCCACTGGCACTTGGCCGAAGACCGCCGATGACGAGGGTGTGGCAACTGCAGTGTCTACTGATATGGATGGTGCCGATGCTCTCCCCTTTTCGGAGGAGGCCAAGGCCACACTGAGCCGAGCTGGGACCATCGCTGACCGATTTGCCAGCAAGACGGTCCGGTCGGAACATTTGCTCCTCGCTCTTCTGGAATACAATGTCGATGCCGGAAGTGCCGCAACCAAGGGAGTGGGAGGGGCCGACTCTTCCTGCAAGGCTCTATCAGTCATCCTGAATGCTGATGGAGTCGATGCCGATGCCTTTGATGCATTTGCCTTCTGTGATTCTCTCTTGGATGACCTGCTTGAGCAAGGACCAGTCCAAGAAGAGGTTGGGGTAGATGCCAATGGTCAGGACAGTGCTGAGGTCGTAACACAAAAGGAGGTCGTTGTGATTGGCGGAAGCTCTGGTGATACTCCTACCCTGGACGATGTGGGAATCGATCTGACCCTGATGGCCCTGGAGGGCAAGCTGGATGCTGTATATGGCAGAGACGATGAAGTGCGCATGTGTCTTCGAACTCTCGGGCGTCGGCGTAAGAACAATCCGTGTCTTATTGGCGATCCTGGAGTTGGTAAAACTGCGATTGCCGAGGCTATTGCTCAAGTAATTGCATCATCTTATCCCACTGCTGGCCAAAGCAAGGCCGACAAGAAGGCACGCAAGTGGCTCCGCAATCCTTTTGGCGGCAATAAGGACAAGGAATGGCAACCTTAATGGTGAAGGCACCGACGACGAGGAGGATACTAATCCTTTGATTGATTTGAATCTCCCAATCTGTCCTAAATCACTCGAGGGATATCGATTCATTTCGGTTGAGCTTGCAAGTCTCGTTGCAGGCACAGCCAATCGTGGCGACTTCGAGAAGCGGGTTCAAAATCTCATCCGAGAGGCCGGCAATAGCAAGACAATCCTCTTCATTGATGAAATTCACACACTTCTCGGTACTGGTGGCGGCGATGGTGGACTGAATGCCGCCAATCTACTGAAGCCTGCGCTGGCCAGAGGTGAACTTCAGGTTATTGGAGCCACGACGACGCCCGAGTATCGTACCTACATTGAACGTGATGGTGCTCTCGAGCGACGATTCCAGCCTCTCAATGTAAAGGAACCGACCGTCGACGAAACTCTTGATATTCTGGAGGCCGTCAGACCAAGGTACGAGGAATATCATGGAGTTGAATACACACCCAAGGCAATGGAAGCAGCTGCCAAGCTGAGTGATCGCTACCTCAATGATCGCTTTTTGCCTGATAAGGCCATCGATCTTCTCGATGAGGCAGGATCTATGGTAAAGATGGACATCTTTGACGAAGAGGAGGACGACATAATTGTTACAGAGGATACGGTAGCAGAGGTAATTTCTGAAATTTCCGGCATTCCCATTGGGCGGCTCGATACCGGTGAAAAGGAGAGATTGCGCAATCTCGAGGAGGACATGGGTAGACGCATCAAGGGCCAAGAACGGGCAGTAAGAGCTGTTGCCAAGTCTATTCGACGTGCACGATCTGGCCTCCGTGATGGCCGCCGACCCATTGCCTCCTTCATGTTCTGCGGACCTACGGGCGTCGGCAAAACTGAATTGTGCAAGTCTCTTGCTGAAACGTACTATGGTCGGGAGAAGGACATGATTCGCATCGATATGAGCGAATATCAGGAGCGCTTCTCAACATCTCGCCTGGTGGGAAGTCCTCCAGGATACGTTGGTTACGATGAGGGTGGTCAGCTCACCAATGCGGTGAGAAGAGCACCGCATTCCGTTATTTTGCTTGATGAGATAGAAAAGGCGCACGAAGACGTACTCAACATCCTTTTGCAGGTTATGGACGAAGGTCAATTGACTGATGGTAAGGGACGGACGGTATCCTTCAAGAATTGCATCCTCATCATGACGTCCAATATTGGTAGTCAGAAGATTCTCGACATGTCCAAGGTCCAGGCTGGTGTTCTGGAGATGGCCAATACCGTCAAGGAAGAGCTCGAAAAGTCCATGAAGCCCGAGTTGCTGAATCGGATCGATGAAATTGTTGTCTTTTCGCCACTATCATACAAGAATTTGCGTGCCATTGCCAGCAATATCCTCGACGAAACGGTTGTTAGGGCGAGGGAAGAGCAAGAGATGGACCTCGCCGTCACGGAAGATCTCGTCGAGAAGGTCACAGAGGAGGGATGCATGGATGCCAACCAATATGGTGCCCGTCCCATTCGTAGAGCCGCTCAACGCTTCCTCGAAAATACTCTCTCCGAGGCCATCATGCAGGACTTTGTATCGGAAGGAGAGGAAGTTGTCGTTGATGTGGCCTCCAAAGATGAGGCCGATGAATTCGACGGTGATCAGGTCGTTGTAAAGATCATCAAAAAGTCTACTGGAGAGAGCATGCTGGTCCAGGTTGAAGACGATGCCGGGCTAGGATCCGTAGAATTCCAGAGCCCAGAAGACGAAGCTCTCAATAGGGACCTGCCCCCCCTCCCAGAAGAAGGTGCATTTGAGTAGAAATTACATGCCAA
>Cym_TR51570_c0_g1_i5_cat_2
GAGGCATCGATGGAGGTGTCAGGCCTGCATCCTCGATGACACCAGCCTCCACTATCGCAATGCGTCTACCATCGTCCCTTTCCATCACTAGACCCATTGCCTTCGATGACACCTTCGGGCGCAATTCCAACCCGCTGCGCTATTCAGGAGAGCGTTCCATCACAACCTTCGTCTGCAATCCCGAGGATTCTCATCGGGCCCGCCCGGTGGCTTCTCGGGTCAGTCGCAGCCCTGGGTCAATCCCGATGCGCAGGTTCCAGGTCAGAACCTTGAGCAGTACGGTGTGGACCTGACCAAGATGGCCAAGGATGGCAAGCTGGACCCTGTCATCGGGCGTCACGATGAGATCCGCAGGACCTTGCAAATTTTGGCTAGAAGAACGAAGAACAATCCCGTTTTAATTGGAGAGCCAGGTGTCGGCAAGACCGCCATTGCAGAAGGTCTGGCGCAACGCATTGTGTCGGGTGAGGTACCCGAATCGATGAAGGATAAGCGCGTGATCAGTCTTGACTTGGCTCAGCTCCTGGCTGGTGCCATGTTTCGAGGTCAATTTGAAGAGAGGTTGAAGGGCATTATCAAGGATATCGAGGCATCCGATGGCGATGTGATCCTCTTCATCGATGAGTTGCATACAATCATCGGAGCTGGCAAGGGTGAAGGATCGATGGACATGTCCAACATGTTGAAGCCAAGCCTTGCCAGAGGAGAGTTGCAGCTTGTTGGTGCTACTACCCTGGATGAATATCGCCAAATTGAGAAAGATGCTGCTCTTGCCCGTCGATTCCAGTCCGTCTACATTGCTGAGCCCTCCGTGCAAGATACTGTTTCGATTCTCCGAGGACTGAAGGGATCGTACGAGCTGCACCATGGAATTCGTATCAAGGATGAGGCTCTCATCGCCGCCGCCATCCTTTCAGATCGCTACCTATCGGATCGGAAGCAACCAGACAAGAGCATTGACCTCGTCGATGAGGCATGCTCTCGCCTTCGTTTGGAGCAAGAGTCCAAGCCCGAAATTATCTGGAAGGTTGAGAGGGATTTGCTAACGAAGCAGATTGAACTAAGTGCATTGGCCAACGAAGATGATGATAAGAAGTCGGTCGCTAGGCGTGCTCAGGTGAAGGAGGAGGTCGATGTGCTGAATGCCAGATTGAAGGAGCTTACTGATGTGTGGCAGGCCGAGCGTGACGAATTGGAGCGGGGCAAAAAGCTTCAAGAGGAGATCGAGAGCGCCAGGAGGGAGTTGACTAAGGCCAGGAGAGATGGTGATTTCAATCGCGCGGGTGAGCTGCAGCATATGACTATTCCCCGCCTCGAACAAGAAATGGAGGAACTGGAGCGAAAGAATGAGGAGGCTGAGAGCAATGGAGAGGACGCGGGCAACAAGATGCTTGCAGATGCTGTGACGGCCGAGGCCATCGCCACTATTGTTGCCAGGCACACCGGTATTCCTGTTAGTCGGATTACCGGCTCCGAGTCGAGGAAATTGTTGCACATGGAAGAGAAGCTCAGGGAGAGAGTCGTAGGCCAAGACCATGCTCTGCCTGCCGTTTCCAATTGCGTCCGCCTTGCTAGGACCCGGCTTCAAGCGCAAGATCGTACGCTTGGCAATTTAAGTGGCTGCTTGTCTTCTCGTGGAATTTGTTTATTTTTGCTGTGTGAAGTTGATGCATTCTCGAATTCTCACAACCATTTCTTCCTTTTTCCCTCAATCTCTGTCAATTTCATAGCCTTGGACCCACAGGCGTAGGAAAGACAGAACTGTGCAAGTCTCTGGCTTCCTTTATCTTTGAGGACGAAAGTGCGATGACCAGGATAGATATGTCGGAATACGGAGAGAAGCACACTGTATCTCGCCTCATCGGCGCCCCTCCCGGCTATGTAGGGTATGAGGAGGGCGGAGTCCTAACTGAAGCCGTTCGCCGTCGTCCTTATCAAGTCATCTTGCTCGACGAATTCGAGAAGGGACACCGGGATGTGTGGAACCTTCTACTCCAATTGTTCGACGACGGTAGATTGACCGACTCTCACGGTAGAGTCGTCAACTTCCAGAACTGCATCGTTGTCGTGACTTCAAACATGGGAGCTGAAGTGCTGGCAAATATGCCAGACACAATGACCGGCTCGGAACCGGAGGTACAGAATGCTGTGATGGAGGTTGTGCGCCATACTCTCAGCCCAGAACTTCTCAATCGAATCGATGAGGTATGCCATTTCAACAGGTTGCAGCGTGAGCACATGGACCGGATTGCCGAGATCGGAATCGATGACATTGCCCAGAGATTGGAGAAGGGACAAAACATGGAACTCGATGTTACGCCCGAAGCAATCAATTGCCTCGCCAACAAGGGTTATGACGTGCGATACGGCGCTCGTCCACTCAAGCGCGCCCTCGCGAGATACCTTCTGAACCCTCTAAGCCGCTTGGTTCTTGAGGGTGGCGTGATCGATGGCGACACGGTCAGAGTTCGGACGAGGGCCCAGGGAGAACAGCTTATCGACGCCGGCGACAATAATTTCGGATACATTACGAGCTCTCCCGATGATGACGAAGATGCGGTGGTCATAATGAGAAATCACGAGATGACTGCTGAGGATCAAGGTGCCGAGGACACTTGGGATGATGATGAATTCTTAATGGAGGATGGAACTCATCACCATCGATGAAGATGAAAGGATTGCGTGCCTCGAGCTAGGTAAAACCACCCCATGTTTCGATTGTTTGATTTGATTTCTTAAGTTTAGATACAGCGCCGATGTAATAATAGTAAAACAAAATTTCATTCTTT
>Cym_TR51570_c0_g1_i1_cat_2
GAGGCATCGATGGAGGTGTCAGGCCTGCATCCTCGATGACACCAGCCTCCACTATCGCAATGCGTCTACCATCGTCCCTTTCCATCACTAGACCCATTGCCTTCGATGACACCTTCGGGCGCAATTCCAACCCGCTGCGCTATTCAGGAGAGCGTTCCATCACAACCTTCGTCTGCAATCCCGAGGATTCTCATCGGGCCCGCCCGGTGGCTTCTCGGGTCAGTCGCAGCCCTGGGTCAATCCCGATGCGCAGGTTCCAGGTCAGAACCTTGAGCAGTACGGTGTGGACCTGACCAAGATGGCCAAGGATGGCAAGCTGGACCCTGTCATCGGGCGTCACGATGAGATCCGCAGGACCTTGCAAATTTTGGCTAGAAGAACGAAGAACAATCCCGTTTTAATTGGAGAGCCAGGTGTCGGCAAGACCGCCATTGCAGAAGGTCTGGCGCAACGCATTGTGTCGGGTGAGGTACCCGAATCGATGAAGGATAAGCGCGTGATCAGTCTTGACTTGGCTCAGCTCCTGGCTGGTGCCATGTTTCGAGGTCAATTTGAAGAGAGGTTGAAGGGCATTATCAAGGATATCGAGGCATCCGATGGCGATGTGATCCTCTTCATCGATGAGTTGCATACAATCATCGGAGCTGGCAAGGGTGAAGGATCGATGGACATGTCCAACATGTTGAAGCCAAGCCTTGCCAGAGGAGAGTTGCAGCTTGTTGGTGCTACTACCCTGGATGAATATCGCCAAATTGAGAAAGATGCTGCTCTTGCCCGTCGATTCCAGTCCGTCTACATTGCTGAGCCCTCCGTGCAAGATACTGTTTCGATTCTCCGAGGACTGAAGGGATCGTACGAGCTGCACCATGGAATTCGTATCAAGGATGAGGCTCTCATCGCCGCCGCCATCCTTTCAGATCGCTACCTATCGGATCGGAAGCAACCAGACAAGAGCATTGACCTCGTCGATGAGGCATGCTCTCGCCTTCGTTTGGAGCAAGAGTCCAAGCCCGAAATTATCTGGAAGGTTGAGAGGGATTTGCTAACGAAGCAGATTGAACTAAGTGCATTGGCCAACGAAGATGATGATAAGAAGTCGGTCGCTAGGCGTGCTCAGGTGAAGGAGGAGGTCGATGTGCTGAATGCCAGATTGAAGGAGCTTACTGATGTGTGGCAGGCCGAGCGTGACGAATTGGAGCGGGGCAAAAAGCTTCAAGAGGAGATCGAGAGCGCCAGGAGGGAGTTGACTAAGGCCAGGAGAGATGGTGATTTCAATCGCGCGGGTGAGCTGCAGCATATGACTATTCCCCGCCTCGAACAAGAAATGGAGGAACTGGAGCGAAAGAATGAGGAGGCTGAGAGCAATGGAGAGGACGCGGGCAACAAGATGCTTGCAGATGCTGTGACGGCCGAGGCCATCGCCACTATTGTTGCCAGGCACACCGGTATTCCTGTTAGTCGGATTACCGGCTCCGAGTCGAGGAAATTGTTGCACATGGAAGAGAAGCTCAGGGAGAGAGTCGTAGGCCAAGACCATGCTCTGCCTGCCGTTTCCAATTGCGTCCGCCTTGCTAGGACCCGGCTTCAAGCGCAAGATCGTACGCTTGGCAATTTAAGTGGCTGCTTGTCTTCTCGTGGAATTTGTTTATTTTTGCTGTGTGAAGTTGATGCATTCTCGAATTCTCACAACCATTTCTTCCTTTTTCCCTCAATCTCTGTCAATTTCATAGCCTTGGACCCACAGGCGTAGGAAAGACAGAACTGTGCAAGTCTCTGGCTTCCTTTATCTTTGAGGACGAAAGTGCGATGACCAGGATAGATATGTCGGAATACGGAGAGAAGCACACTGTATCTCGCCTCATCGGCGCCCCTCCCGGCTATGTAGGGTATGAGGAGGGCGGAGTCCTAACTGAAGCCGTTCGCCGTCGTCCTTATCAAGTCATCTTGCTCGACGAATTCGAGAAGGGACACCGGGATGTGTGGAACCTTCTACTCCAATTGTTCGACGACGGTAGATTGACCGACTCTCACGGTAGAGTCGTCAACTTCCAGAACTGCATCGTTGTCGTGACTTCAAACATGGGAGCTGAAGTGCTGGCAAATATGCCAGACACAATGACCGGCTCGGAACCGGAGGTACAGAATGCTGTGATGGAGGTTGTGCGCCATACTCTCAGCCCAGAACTTCTCAATCGAATCGATGAGGTATGCCATTTCAACAGGTTGCAGCGTGAGCACATGGACCGGATTGCCGAGATCGGAATCGATGACATTGCCCAGAGATTGGAGAAGGGACAAAACATGGAACTCGATGTTACGCCCGAAGCAATCAATTGCCTCGCCAACAAGGGTTATGACGTGCGATACGGCGCTCGTCCACTCAAGCGCGCCCTCGCGAGATACCTTCTGAACCCTCTAAGCCGCTTGGTTCTTGAGGGTGGCGTGATCGATGGCGACACGGTCAGAGTTCGGACGAGGGCCCAGGGAGAACAGCTTATCGACGCCGGCGACAATAATTTCGGATACATTACGAGCTCTCCCGATGATGACGAAGATGCGGTGGTCATAATGAGAAATCACGAGATGACTGCTGAGGATCAAGGTGCCGAGGACACTTGGGATGATGATGAATTCTTAATGGAGGATGGAACTCATCACCACCCCATGTTTCGATTGTTTGATTTGATTTCTTAAGTTTAGATACAGCGCCGATGTAATAATAGTAAAACAAAATTTCATTCTTT
>Cym_TR50545_c0_g1_i2_cat_2
GGAGCCCGTCGGTGTGTCGCCGCCGCGTCAAGCAGCTGCGTATCTTGTGCCGCCTCTGCTCCCCACGTCAACACAGGATGCAGAACAATTTCGGCAAGCCGTGGACATGGGTGGGGCGGCGGGAAAGGCTCAACCGCAACAAAGGTTGCTCGGACATATTCTTCGACCTCGGACATTCCCGATATAACGGCGGAATTGTCGCAGGCGCAGATATTGGCCGAACCTCTCCCTGCCCTGGCATACGATTACGTCGACTTCGACGAGCACGACGAAGGCGAATTCTCTTCCCCGTCTTCGTCGTCATCATCTGAGAATTCTTGTGTCAGTGCCAATTCCGCTGGCGAGAATTTCTACCAAATTTCCTCGTCGTCGTCCCCCCCTCCCACCGGAACTCATGGCAGTTCGGCCATGCATGGCGTCGGTGGTCGCCTCGGCCCACCGACGCATCCCCGAGCGGGAGGTGGAGGCGGAGGTCCAGGCGGTCCCGGACGTCATCGCTGTCCTCGCTGCTCTTCCGTCGTTGTCTTCCATTCGAACGACTTTGCCAACGAGAACAACTTCTACTGCGCCGCCTGCAGCGGTTGGTTCGTCGTGCAGGACCCCATCACCGCCAGTGCCGCTGGTGCTAGCGCTAGTGGGGGCGTCGAGCAGCAGCAGCCGAATATTCTCATGCAGCATATCGGCAACAACAATGCCCAAATGGGGTCCAATGGCAATTCGTTCCCCCGCGATCGATTTGCTACCAACGTGAGCAGACATCAGCAGCAGCAGCAACAGCAACCACCTGGACAGGAATCTTACCAGGAACAGCACGGCGGCAATCCCAACCTCTCCGGTCAGGCGGCCGAGGAGCGTCGGCTCCCCACCCCGCAGGAGATCTTCACCGGCCTCAACCAGTACGTCATCGGCCAGCACAACGTCAAGGTCGCCCTCAGCGTTGGCGTTCACAACCACTACAAGCGCATCAGCGTCGTGGAGGCCCAAAGGGCCGCCGAGGAGCGAGTCCGTTCCGTCATGGAGGGAGATGGGACCAACCCCCATCCCATGGGCGATTTGGGAGGTGGCATCGGCGGTGTCGATCCCACCAATCCACTGTCGGAGCTGAATCTGGAACAGTTTGGCCGGGCCAGCTTGTCCAATAACGGCGAGCCCAACCCCTTTGACGATGTCAAGTCCATCGCCGCCCCGGAGACGGACACGTCGGAGGCATCGGCCGGGCGGCCCATCAGTGACTGCGACCTCGACAAGAGCAACATTATGATCCTCGGCCCTACAGGAAGCGGCAAAACACTGCTGGTCAAAACCCTGGCCAAGTTGATCGATGTCCCTCTCGTTATCGCCGACGCCACCTGTCTTACCCAGGCTGGCTACGTCGGCGAGGATGTCGAATCGATCCTCTTCAAACTTTATCTTGAGTCTGGACAAGACATTGAGCAATCATTTACATTGACGAGACGGATAAAATCCGGAAGAGTGGCGGAAATGTATCGATCAGCCGAGACTTTTCCGGAGAGGGTGTCCAGCACGCGCTGCTGAAGATTGTTGAGGGCAATGTGATCAACGTCCCCAAGGATCCCGGAAGGAAGAATCCCCGCGGAGATTTTTTGCAGATCGACACATCCAACATCCTCTTCATCGCTGGAGGCGCATTTGCCGGACTTGAGCATATTATCAACCAAAGGATGGACGCAGCGTCCATCGGCTTTGGCGCACAGATGAAGAAGAAGCTGGACGATCACAAGGTGCAGGGTGCATATTTCGATAGTGCCATTCCGAAGGATTTGACGCAATTTGGAATGATCCCTGAGTTTGTTGGCAGGTTCCCCGTGATTGTTTCCACCAGAGGCTTGACGGAGAGTGACCTCATCGATATCCTGACCGAGCCCAAGAACTCGCTCATCAAACAATACAAGTACCTTTTCGGTATGAACGACGTGACTCTTCACGTATCGGATTGTGCCTTATCGGAGATTGCCAAGACTGCATTTAGTAGAGGGTCGGGTGCCCGAGGCCTTCGATCGATCACCGAAAAGGTACTCATGTCCACAATGTTTGTTGTCCCGTCTTTGCCCAATGTCCACACGGCCTATCTCGATGCACTTGCTGTCCGAGGGGAGAGAAATCCAATTCTCCTCAAGAACTCACTCACCGTGGAGCAGTATGAGACCTCGCTGAAGGAAGGAAAGACCATCGATGACATTGAGCACGCTGAAGTGGTTTGTCTAAACTCCATGGCCGATTTTGATCTTGAAGAGGAGGCTGCCTAAATAATTCTTGCACCTATATCCTCGAGCTAGAAGGTGCTGGCATTAGGAACGCCATCCACATTGAGTACATTACTGAAAGGAGAAAGAAATATAAAGTTTGTAAATAGTATAATAAAGTCATTTAGCTTTTAAAAGAATAGTCGAGCTTGAGG
>Cym_TR50123_c1_g2_i2_cat_2
ATCATACACTTTCACTTCCACACTCACATGCCACCTTCACTTGTTTCCTCTCTGTCACAGCGAATCAACAAAATAATGTGGACGCATTCTCTGCACCAGCCACGCATTCGTCGTTGATGCATCAACAAAGTAGGCCTCAGCGAATGTCAACTCCTCTGCCACTGCACATGGTGTCTTCCATGGCACCGCCTAGTCAAGCAGAGATTCGGGCCGCATCATTCACCGCTAGTGATCGACGTCATGAGAAGGAGTTGCTACGCCAAATAAGTCTCGGAATGCAAAGAAAACAAAAGGACAAGAGACGTCAAAAGAAAAGGAATAACAACAAGAAGGCACCACGAATTGAGACCGATATTTTGACAAACCAACAAAGGCCCGTGAGGATTGTCCGGACGGATCCCAACGCGTCCAGCCACAAGGTTGTGCAGGCACAGCTTCAGGATTACATGCCGACGGACACGCTGACGCCCAGCACCACTCGGCGAGGACGGCTGCTGGCCTTGTCCAAGGAGGAGGAGGGTGATATTTCGGATTCCATTCAGGACCTTCGCGAGGTGCTTCGGATTCGTACTGAACTGGCACATGTCAATGCCGAAGATAATATGGAAATCATGCCCTCAGAACAGGAATGGGCAGACGCATGTGACCTGTCGGTTGCAGAGCTGAGACGCATCATCACGGATGGGACCGAGGGCCGGACGCGGCTGGTCGCTGCCAATGCTGGTCTCGTTACCAGCATCGCCAAGCGTCACTACAACATTTTGCGACGCAACACCCAGGGTGGAGGAGGCATCGGCACCATTTTGACGCTGCACGATCTAGTGCAGGAGGGCAATTTGGGTCTCATGGAGGCAGCCGAGCGATTCGACCCTTCCAAGGGATTCCGATTTTCGACATATGCTTCGTACTGGATTCGTCAGAGAATATCTCGCTCCATTGAAGATTCAAGCCGAGTTATTCGTCTTCCCGCTCATGTCCATTCCATGCTGGGGACTATAAAAAGACGGAAAAGGAAATGGAAAAAGAGTTTGGATACTCACCATCGATGGGCGATGTAGCTGGCCGATTGGGAATGTCGGAGGAGAAGCTGAAGCTATATTCCGATGCATCACGAAATGTCTTGTCGCTGGAGCAGGGTCTGAACGCCAAGTTCGACGATCGGAGAACAATCATGGACAAGATATCTTCGCGATCTCCAACCCCAGCCGACGATGCCGAGATTGACTCGCTTCGCACTGAGATACGAGATGCTGTGGAGGGGCTGACAGAGCGCGAACGTGACGTCCTCGTTGCAAGGTTTGGTCTGGACAATGCTCGACCTCCCCTATCCACGTCGGCGACCGCTGAGCTGCTAGGAATTTCCTCAGACAGAGTCTCCAAGATCCAAGCGCAAGCCCTACACAAGCTTCGACATCCCAATCGTAATTACAGGCTCAAAGACTTTGTCGGGGGCACTGATGTGGATAGTGAGGAGCAGGCGTTGATATTTGAGCAGCAGCAAGCCAAGGCGCAACTGCAGGAGATGCAGGCCCAGGCGAGGATGCACACTCCGGCGGCGGCCCATGCTTTGGCAAATGCCGAAGAGGAGACGGCGGAAAATATGTGGTCCTTTTGAGAAGCGACGAAATGAATATGTTGTAATATAACTTGTAAATAGTGAACAATAGCG
>CymMeta_TR90140_c0_g1_i1_cat_2
CGGGCAGCAGGTATTTACATGCGCTTAACAACCAAAGGCAGATATGCCGTGACCGCGATGCTGGATCTGGCGCTGCACAAGGATCAGGGTCCGGTGAGCCTGGCGGATATCTCACAGCGGCAGGGGATATCCCTGTCCTACCTGGAGCAGTTATTCTCCAAGCTGCGTAGAGATTCTCTGGTTAACAGTATTCGAGGCCCGGGTGGAGGCTATGAACTGGAGCGGCGTGCCGATGCTGTCTTCATCGCCGAGATTATCGATGCGGTCAACGAGTCGGTGGATACCACCAAGTGCCGTGGTGCGGGAGACTGCCAGGGCGGTGAGACCTGTCTGACGCACTATCTCTGGGAAGATCTCAGCGATCAGATACATAAGTTTCTGGAAGGAATCAGCCTCGCCGATCTGGTGGCGAGAAGTGAAGTGAAGCGTATCGCGGAACAACAGGACAGGAAGCAGTTCATCATCAGCGAGACCATGGGTGAGCTTGGCGAAATGAGCGACATCAGATTACCGGCCGGTGGTCTGTAAGGCAGTAATGACGGAGAAAATCATGCACTTTCCAATCTATCTGGATTATTCATCGACCACCCCCGTGGATCCGCGGGTGGCTGAAAAGATGATGGAATGCCTGACCATCGAAGGTAATTATGGCAATCCCGCATCCCGTTCCCACATGCTGGGCTGGAAGGCCGAAGAGGCGGTCGAAACCGCCCGGCGTCAGACAGCCGATCTGCTGCATTGTGATCCCCGGGAAATCGTCTGGACCTCCGGCGCCACCGAAGCCGACAATCTGGCAATCAAGGGCGCCGCCCACTTCTATAACAAAAAAGGCAAACACATTATTACCTCCAAAATCGAACACAAGGCCGTGCTGGACAGTTGCCGCCAATTGGAGCGAGAGGGTTACGAAGTGACTTATCTGGATCCCAGTGAAGCGGGATTAATCACCCCTCGGATGGTAGCCGATGCGATTCGACCCGACACCACGCTGCTGTCCCTGATGCATGTAAATAATGAGATCGGTGTCATCAACGACATAGAGGCCATCGGCGAAATCACCCGTGAGAAGGGCGTGATCTTCCATGTGGATGCGGCCCAGAGTGTCGGCAAGCTGGATATCGATCTGGACAGGATGAAGGTCGATCTGATGGCGCTGACCGCGCATAAGGTCTATGGCCCCAAGGGCATCGGCGCACTGTATGTGCGGCGCAAGCCACGGATTCGCATCGAGCCGCAGATGCACGGTGGCGGACACGAACGGGGCATGCGTTCCGGCACCCTGCCTACCCACCAGATCGTCGGCCTCGGCGAGGCCTTTCGCATTGCCAGGGAAGAAATGCACGCGGACAATGCACGTATCCTGGCCTTGCGTAACCGCTTGTTGAATGGATTGCAGGACATCGAGGAGGTTTACGTAAACGGCGATATCGAACACCGCGTGGCGGGTAATCTCAACATCAGTTTCAATTTCGTCGAAGGCGAGTCGCTGATGATGGCATTGCGGGATCTGGCAATTTCTTCGGGGTCGGCCTGTACATCCGCCAGCCTGGAGCCCTCTTACGTGTTGCGGGCGTTGGGATTGAACGATGAACTGGCCCATAGCTCTCTGCGCATCACCATCGGACGCTTCACCACCGAAGGGGAAATTGACCACGCCGTCGAAAAGATTCACGAAGCCGTGGCGAAGTTGAGAGAGTTATCGCCGCTTTGGGATATGTACAAGGACGGCGTCGATTTGGACACGGTGCAGTGGGCCGCCCACTAACCGAAGCAGGATCGCATCACACATTAATGAGGTTTATAGCCTGTTAATCAGGCAGAAGAGGAAATCATGGCATATTCAGACAAAGTAATAGATCACTATGAGAATCCACGTAACGTAGGCAAGCTGGATGATAAGGACGTCAATGTCGGCACCGGCATGGTCGGTGCGCCGGCCTGTGGTGACGTCATGCGCCTGCAGATCAAGGTGGATGACGAGGGCGTCATTGAAGACGCCAGGTTCAAGACCTATGGTTGCGGTTCCGCCATTGCGTCCAGTTCCCTGCTCACCGAATGGGTCAAAGGCCGTTCGCTGGAACAGGCCACCCAGATCAGGAACCAGGAAATTGCCGATGAATTGGGACTACCCCCGGTAAAAATCCATTGTTCGGTATTGGCGGAAGACGCCATCAAGGCGGCCATCGCCGATGTGAAATCCAAGCGCGAAGAGGGGCAGGGCTAAGCGGCCGGCCAGTCAGCCATGTCTGTTTCCATTACCGAAAACGCCGCCAGACACGTGACGGAACAATTGCAGAGCCGTGGTCACGGGCTCGGCATTCGGGTCGGAGTAACCACCACCGGTTGCTCCGGCATGGCTTATGTGCTGGAGTTTGTGGACAAGCTGGAGGTTGGTGATCAGGTGTTCGAGGATCGCGGCATCAAGCTCGTGGTTGATCCCAAGAGCCTGGTATACATCGATGGGACCGAGATGGATTTTGTCAAACAGGGCATCAACGAAGGTTTCGAATTCAAGAATCCCAATGCCAGGGGCGAATGCGGTTGCGGTGAAAGCTTCAGTGTCTGACCCAGGGGCAGCGATCTGCCTGAACGACCCCGCGAAGCGGTAACCGTGGAAAAAATCACCCAAAACTATTTCGAGCTGTTCGGGCTGGCGGAAACATTCGAGGTGCATCCGGCGGCATTGACCGACAAGTACCGCGAGTTGCAGACCGAAGTGCATCCCGACCGCTTCGCCCATGCCGGGGAAGCGGAAAAACTCAAAGCGGTTCAACTCACCAGTTACCTGAATGAGGCTTACGCCACCCTGAAATCTCCCTTGCAGCGAGCCGCCTACTTGTTGACCCTGCGCGGCGAGGACGTGGGGTCAGTGAGCCAGCATGACCTCGGCATGGATCTGCTGGCGGAGCAGATGCAGTTACGGGAAGCCCTGGATGAGCTACCCAGGGACGAGTCGTCGTTGTCCCGGCTTGAGCAACTGAAATCTGAAGTTGCGGACAGACTGGAGCAGCGGCAACAGAGCTTCGCCGGTGATATTGGCGACGGCGCCCTGCCTGAGGCGAAGAAGACTTTCCACGAGATGCAGTTTCTCCATAAGCTGCTGTCTGAAATAGAGGCCGGCGAAGAACTGCGGCTGGGCTATTAGCAAGCGGAAACATTACCCGGAAACAGCTCGCGGAAACAGCACACGGAAACAACACACGGAAACAGTACACGGAATCAGCACACGGAAAGAGTACGCGGAATCCGCACACGGAAACAGTACGCGGAATCAGCACACGGAAACAGCACGCGAAAACAGTAAGCAGAAATTCAATCAAACATGGCGCTTCTCAGGATTTCAGAACCCGGCGGTAAACCAGCCGCCCCCAGCCATCGTTTGGCAGTGGGAATCGACCTTGGCACCACCAATTCGCTGGTGTCCGCCAGTTGCGGCGGTGGCGTCGAGATTCTACCCGACAGTGAGGGTAATCATTTGCTGCCTTCGGTGGTGCGGTATCGTGCCGGTCGGCCACCCCTGGTGGGCCATGCCGCAAAGGCCGCGGCGATCACCGATCCGGCAAACACCGTCGTGTCGGTGAAGCGGCTGCTGGGCAAGAGCGGCGCCGAGATTCATGCACTCCAACAATACAGGCGCTATCGCCTGGACCAATCCCGGGACGATGCCGCACCGGCAATCCTGACCGCGGCCGGGTCCAGGGATTCTGTTCAAGTGTCTGCCGATATTTTAGGAGCATTGGTTAAAAACGCGGAAGCCTGTCTGAAAGGCGAATTGGAAGGTGCCGTCGTCACGGTGCCCGCTTACTTCAACGATACCCAACGGCAACAGACCAGGGACGCCGCCAGACTTGCCGGTGTCAATGTGCTGCGCCTCCTCAACGAACCCACTGCCGCCGCCGTGGCTTATGGCCTTGACAGCAAGGATCAGGGCAATGTGGTGGTCTTCGATCTCGGCGGCGGCACTTTCGATGTGTCGCTGCTCAGCCTGCAACAGGGGGTGTTCCAGGTGCTGGCGACGGGCGGCGATACCCATCTCGGCGGCGACGATTTCGATCAGGCAGTGGCGAACTGGATCAAACATGAGGCTATCGGAGACCGGCAGTTAAGTGATGTCGAAGAGAGCGAACTGCTGCACTATGCCAACGACGTCAGGCATCGACTCAGCAGCGAGCCGCCGGTCACGGTTAGCTATGGCGATTGGTCAACGACACTGAACAACAATGATTTCGCCGAACTCTGCCGGGAACTGATCTCCCGCACCGTTATCACCTGCCGGCGGGTGCTGCGGGACGCCAAGCTGAAGGCGAAGCAGGTGGACAGTATCGTGATGGTGGGTGGCGCCACCCGCATGCCGGTGATTCGCCGGGCGGTGGCGGAGTTCTTCGGTCAGGAGCCGCTGACCGATATCGATCCCGACAAGGTGGTTGCAATCGGCGCCGGAATCCAGGCCGATGTCCTGATCGGCAACAAGGCGGCGGATAATTTCCTGCTGCTGGATGTAAATCCGCTGTCACTCGGCATCGAAACCATGGGCGAACTGGTGGAAAAGATCATCCCCCGCAACACCACCATCCCGGTGGCCAAAGCCCAGGAGTTCACCACCTTCAAGGACGGCCAGACCGCCATGGCCCTGCATGTGGTGCAGGGCGAGCGTGAACTGGTGAGCGACTGTCGTTCACTGGCCCGTTTCCAGTTACGGGGTATACCGCCCATGGTGGCGGGCGCCGCCAGGATTCGGGTGACTTTTCAGGTGGACGCGGACGGACTGCTCAGCGTAAGCGCTGAAGAACTGAGTACCGGCAAGACCGCCGAGATCCAGGTGAAGCCGAGCTATGGTCTGAACGCCGATGCCATCGAACACATGCTGAGCGCCTCCCACGAACACGCCCATGAAGACATGGAGATTCGCGCCCTGAAGGAAGCGCAACTGGAAGCCACTCAGTTAATCGATGCCATAAATTCCGCTGTCACAGCGGACTCAGAACTGCTGGACCGGGAAGAAGCCGATCGCATTGGCGACGCCATTGCGAATCTGCGACATGCCGTGGAGCAGGGCAGCAGCGTGCAGATTCACGAACTCACCGAAGACCTGAATCATCTCAGCAGCGATTTTGCGGCGAGACGCATGGATCTGCATATCGGCAAGGCGCTGCGCGGTGAGTCCATCGACAAGATGAAACACTCCGGGTAGTGTTGCCGGATAGCTGTCACTGGTCCCTGTATATCCATGTTGCGAACTTTGAAGTCTTGATTACTATGCTGAAACTTACCTTTCTTCCCCATGAAGTCATCTGCCCCG
>CymMeta_TR90140_c0_g1_i2_cat_2
CGGGCAGCAGGTATTTACATGCGCTTAACAACCAAAGGCAGATATGCCGTGACCGCGATGCTGGATCTGGCGCTGCACAAGGATCAGGGTCCGGTGAGCCTGGCGGATATCTCACAGCGGCAGGGGATATCCCTGTCCTACCTGGAGCAGTTATTCTCCAAGCTGCGTAGAGATTCTCTGGTTAACAGTATTCGAGGCCCGGGTGGAGGCTATGAACTGGAGCGGCGTGCCGATGCTGTCTTCATCGCCGAGATTATCGATGCGGTCAACGAGTCGGTGGATACCACCAAGTGCCGTGGTGCGGGAGACTGCCAGGGCGGTGAGACCTGTCTGACGCACTATCTCTGGGAAGATCTCAGCGATCAGATACATAAGTTTCTGGAAGGAATCAGCCTCGCCGATCTGGTGGCGAGAAGTGAAGTGAAGCGTATCGCGGAACAACAGGACAGGAAGCAGTTCATCATCAGCGAGACCATGGGTGAGCTTGGCGAAATGAGCGACATCAGATTACCGGCCGGTGGTCTGTAAGGCAGTAATGACGGAGAAAATCATGCACTTTCCAATCTATCTGGATTATTCATCGACCACCCCCGTGGATCCGCGGGTGGCTGAAAAGATGATGGAATGCCTGACCATCGAAGGTAATTATGGCAATCCCGCATCCCGTTCCCACATGCTGGGCTGGAAGGCCGAAGAGGCGGTCGAAACCGCCCGGCGTCAGACAGCCGATCTGCTGCATTGTGATCCCCGGGAAATCGTCTGGACCTCCGGCGCCACCGAAGCCGACAATCTGGCAATCAAGGGCGCCGCCCACTTCTATAACAAAAAAGGCAAACACATTATTACCTCCAAAATCGAACACAAGGCCGTGCTGGACAGTTGCCGCCAATTGGAGCGAGAGGGTTACGAAGTGACTTATCTGGATCCCAGTGAAGCGGGATTAATCACCCCTCGGATGGTAGCCGATGCGATTCGACCCGACACCACGCTGCTGTCCCTGATGCATGTAAATAATGAGATCGGTGTCATCAACGACATAGAGGCCATCGGCGAAATCACCCGTGAGAAGGGCGTGATCTTCCATGTGGATGCGGCCCAGAGTGTCGGCAAGCTGGATATCGATCTGGACAGGATGAAGGTCGATCTGATGGCGCTGACCGCGCATAAGGTCTATGGCCCCAAGGGCATCGGCGCACTGTATGTGCGGCGCAAGCCACGGATTCGCATCGAGCCGCAGATGCACGGTGGCGGACACGAACGGGGCATGCGTTCCGGCACCCTGCCTACCCACCAGATCGTCGGCCTCGGCGAGGCCTTTCGCATTGCCAGGGAAGAAATGCACGCGGACAATGCACGTATCCTGGCCTTGCGTAACCGCTTGTTGAATGGATTGCAGGACATCGAGGAGGTTTACGTAAACGGCGATATCGAACACCGCGTGGCGGGTAATCTCAACATCAGTTTCAATTTCGTCGAAGGCGAGTCGCTGATGATGGCATTGCGGGATCTGGCAATTTCTTCGGGGTCGGCCTGTACATCCGCCAGCCTGGAGCCCTCTTACGTGTTGCGGGCGTTGGGATTGAACGATGAACTGGCCCATAGCTCTCTGCGCATCACCATCGGACGCTTCACCACCGAAGGGGAAATTGACCACGCCGTCGAAAAGATTCACGAAGCCGTGGCGAAGTTGAGAGAGTTATCGCCGCTTTGGGATATGTACAAGGACGGCGTCGATTTGGACACGGTGCAGTGGGCCGCCCACTAACCGAAGCAGGATCGCATCACACATTAATGAGGTTTATAGCCTGTTAATCAGGCAGAAGAGGAAATCATGGCATATTCAGACAAAGTAATAGATCACTATGAGAATCCACGTAACGTAGGCAAGCTGGATGATAAGGACGTCAATGTCGGCACCGGCATGGTCGGTGCGCCGGCCTGTGGTGACGTCATGCGCCTGCAGATCAAGGTGGATGACGAGGGCGTCATTGAAGACGCCAGGTTCAAGACCTATGGTTGCGGTTCCGCCATTGCGTCCAGTTCCCTGCTCACCGAATGGGTCAAAGGCCGTTCGCTGGAACAGGCCACCCAGATCAGGAACCAGGAAATTGCCGATGAATTGGGACTACCCCCGGTAAAAATCCATTGTTCGGTATTGGCGGAAGACGCCATCAAGGCGGCCATCGCCGATGTGAAATCCAAGCGCGAAGAGGGGCAGGGCTAAGCGGCCGGCCAGTCAGCCATGTCTGTTTCCATTACCGAAAACGCCGCCAGACACGTGACGGAACAATTGCAGAGCCGTGGTCACGGGCTCGGCATTCGGGTCGGAGTAACCACCACCGGTTGCTCCGGCATGGCTTATGTGCTGGAGTTTGTGGACAAGCTGGAGGTGGGGGATCAGGTGTTCGAGGATCGCGGCATCAAGCTCGTGGTTGATCCCAAGAGCCTGGTATACATCGATGGGACCGAGATGGATTTTGTCAAACAGGGCATCAACGAAGGTTTCGAATTCAAGAATCCCAATGCCAGGGGCGAATGCGGTTGCGGTGAAAGCTTCAGTGTCTGACCCAGGGGCAGCGATCTGCCTGAACGACCCCGCGAAGCGGTAACCGTGGAAAAAATCACCCAAAACTATTTCGAGCTGTTCGGGCTGGCGGAAACATTCGAGCTGCATCCGGCGGCATTGGCCGACAAGTACCGCGAGTTGCAGACCGAAGTGCATCCCGACCGCTTCGCCCATGCCGGGGAAGCGGAAAAACTCAAAGCGGTTCAACTCACCAGTTACCTGAATGAGGCTTACGCCACCCTGAAATCTCCCTTGCAGCGAGCCGCCTACTTGTTGACCCTGCGCGGCGAGGACGTGGGGTCAGTGAGCCAGCATGACCTCGGCATGGATCTGCTGGCGGAGCAGATGCAGTTACGGGAAGCCCTGGATGAGCTACCCAGGGACGAGTCGTCGTTGTCCCGGCTTGAGCAACTGAAATCTGAAGTTGCGGACAGACTGGAGCAGCGGCAACAGAGCTTCGCCGGTGATATTGGCGACGGCGCCCTGCCTGAGGCGAAGAAGACTTTCCACGAGATGCAGTTTCTCCATAAGCTGCTGTCTGAAATAGAGGCCGGCGAAGAACTGCGGCTGGGCTATTAGCAAGCGGAAACATTACCCGGAAACAGCTCGCGGAAACAGCACACGGAAACAACACACGGAAACAGTACACGGAATCAGCACACGGAAAGAGTACGCGGAATCCGCACACGGAAACAGTACGCGGAATCAGCACGCGAAAACAGTAAGCAGAAATTCAATCAAACATGGCGCTTCTCAGGATTTCAGAACCCGGCGGTAAACCAGCCGCCCCCAGCCATCGTTTGGCAGTGGGAATCGACCTTGGCACCACCAATTCGCTGGTGTCCGCCAGTTGCGGCGGTGGCGTCGAGATTCTACCCGACAGTGAGGGTAATCATTTGCTGCCTTCGGTGGTGCGGTATCGTGCCGGTCGGCCACCCCTGGTGGGCCATGCCGCAAAGGCCGCGGCGATCACCGATCCGGCAAACACCGTCGTGTCGGTGAAGCGGCTGCTGGGCAAGAGCGGCGCCGAGATTCATGCACTCCAACAATACAGGCGCTATCGCCTGGACCAATCCCGGGACGATGCCGCACCGGCAATCCTGACCGCGGCCGGGTCCAGGGATTCTGTTCAAGTGTCTGCCGATATTTTAGGAGCATTGGTTAAAAACGCGGAAGCCTGTCTGAAAGGCGAATTGGAAGGTGCCGTCGTCACGGTGCCCGCTTACTTCAACGATACCCAACGGCAACAGACCAGGGACGCCGCCAGACTTGCCGGTGTCAATGTGCTGCGCCTCCTCAACGAACCCACTGCCGCCGCCGTGGCTTATGGCCTTGACAGCAAGGATCAGGGCAATGTGGTGGTCTTCGATCTCGGCGGCGGCACTTTCGATGTGTCGCTGCTCAGCCTGCAACAGGGGGTGTTCCAGGTGCTGGCGACGGGCGGCGATACCCATCTCGGCGGCGACGATTTCGATCAGGCAGTGGCGAACTGGATCAAACATGAGGCTATCGGAGACCGGCAGTTAAGTGATGTCGAAGAGAGCGAACTGCTGCACTATGCCAACGACGTCAGGCATCGACTCAGCAGCGAGCCGCCGGTCACGGTTAGCTATGGCGATTGGTCAACGACACTGAACAACAATGATTTCGCCGAACTCTGCCGGGAACTGATCTCCCGCACCGTTATCACCTGCCGGCGGGTGCTGCGGGACGCCAAGCTGAAGGCGAAGCAGGTGGACAGTATCGTGATGGTGGGTGGCGCCACCCGCATGCCGGTGATTCGCCGGGCGGTGGCGGAGTTCTTCGGTCAGGAGCCGCTGACCGATATCGATCCCGACAAGGTGGTTGCAATCGGCGCCGGAATCCAGGCCGATGTCCTGATCGGCAACAAGGCGGCGGATAATTTCCTGCTGCTGGATGTAAATCCGCTGTCACTCGGCATCGAAACCATGGGCGAACTGGTGGAAAAGATCATCCCCCGCAACACCACCATCCCGGTGGCCAAAGCCCAGGAGTTCACCACCTTCAAGGACGGCCAGACCGCCATGGCCCTGCATGTGGTGCAGGGCGAGCGTGAACTGGTGAGCGACTGTCGTTCACTGGCCCGTTTCCAGTTACGGGGTATACCGCCCATGGTGGCGGGCGCCGCCAGGATTCGGGTGACTTTTCAGGTGGACGCGGACGGACTGCTCAGCGTAAGCGCTGAAGAACTGAGTACCGGCAAGACCGCCGAGATCCAGGTGAAGCCGAGCTATGGTCTGAACGCCGATGCCATCGAACACATGCTGAGCGCCTCCCACGAACACGCCCATGAAGACATGGAGATTCGCGCCCTGAAGGAAGCGCAACTGGAAGCCACTCAGTTAATCGATGCCATAAATTCCGCTGTCACAGCGGACTCAGAACTGCTGGACCGGGAAGAAGCCGATCGCATTGGCGACGCCATTGCGAATCTGCGACATGCCGTGGAGCAGGGCAGCAGCGTGCAGATTCACGAACTCACCGAAGACCTGAATCATCTCAGCAGCGATTTTGCGGCGAGACGCATGGATCTGCATATCGGCAAGGCGCTGCGCGGTGAGTCCATCGACAAGATGAAACACTCCGGGTAGTGTTGCCGGATAGCTGTCACTGGTCCCTGTATATCCATGTTGCGAACTTTGAAGTCTTGATTACTATGCTGAAACTTACCTTTCTTCCCCATGAAGTCATCTGCCCCG
>CymMeta_TR89102_c1_g1_i1_cat_2
AATAATCGCCGATGATCTTGATCTAGAGAGACCGTTGTTAAAATTATCAAAAAAAGCAGATTACGCCTTAATGGCTCTTCAGTACATGGCTTCCATTCAATATGGGGAAGATCTTAACGAAGTTCGTGTCGTGAATAGCAAAGAAATTGCTGAGGAACATAATATTCCTGCAGAATTGCTGGCGAAGGTGCTTCAAACTCTTTCCAAAACCAACATCATAGAGAGTCATCATAATGGACCAAAGGGAGGTTATGTTTTGGGAATGGAGCCCAAGATGATTACCGTGGCTCAGGTGTTGGAAGCCCTTGAAGGCCCCTTAGGAATCACGGACTGCTACCATGACAAGGAGCAGGCTCCCTGCGAGCAGCTGGAACGGTGTAATATCCGAACTCCAATCCTGAGGATCCAGGAAAGTATCTACCAACTTCTTAATAGTATGTCCATTGAGGATATGATGGGGGGCACTCCATTTATCATCGTGGAATCTCGTAGGACAGAAGGAGTGAAATCATGAAGCTTCCTATTTACATGGATTACCACTCGACAACTCCGTGTGACCCGAGGGTTGTTGAGGTCATGTTGCCATATTTTACAGAAAAGTTTGGAAATTCCGCGAGTCGAAATCATACATTTGGGTGGGATGCTGAGGAAGCCGTGGATCAAGCTCGAAAGCAGATTGCTCAATTAATCCATGCGGATCCCAAGGAACTGGTGTTCACAAGTGGTGCGACAGAGTCGGACAATCTCGCCTTAAAAGGCGTCGCGGAAATGTACAGAGAAAAGGGCGACCACATTATCACGAGCGCCACCGAACATCGAGCCGTAATTGATACGGCGAAGGCTCTCGAGAAAAAGGGGTTCAAGGTTACGTTTTTACCAGTAGATAAAACAGGGCTGGTCAACCCGGATGATGTGAGAAATGCCATCACAGACAAAACTATTTTGATCTCTATTATGCTGGCGAACAACGAAATTGGCACGATAAATCCCATTAAGGAAATTGGGAAAATAGCCAAAGAAAAAGAAAAGGGGATTCTTTTTCATTCTGATGCGACTCAAGGGGTTGGGAAAATTCCCGTTGATGTCCAGGACATGGGCATTGATCTTATGTCCTTTACAGGTCACAAAATTTATGGACCGAAAGGAATTGGGGCGCTTTACGTCAGACGCAGAGCCCCGCGTGTTCGGATTGAGCCTATGATTCATGGTGGAGGGCATGAGCGGGGAATGCGATCTGGGACATTGCCGGTTCCCCTGATTGCAGGATTTGGGAAAGCGATCGAGCTTTGCCGACAGGAGATGGCTACGGATGCCATTCGGGTAGCAGGTCTTCGGGACAAACTGCAGGATGGCATTCTGGCGGCCATGGAAGAAGTGTATCTGAATGGACATCCCATCCACCGACTCCCAGGAAATCTTAATCTCAGTTTTGCCTATGTGGAAGGCGAAGCCTTGCTCATGGGTGTGAAAGAAATTGCCTTATCCTCTGGTTCCGCTTGTACGTCCGCCACGTTGGAACCATCCTATGTTCTGCGGGCTCTTGGCGTGGGGTCTGATTTGGCTCATTCTTCTATTCGTTTCGGCCTTGGTCGCTTTACCACGGAAGAAGAAGTGGACTACACTATTGAACGAATGGTCAAAGCCGTTAATCATCTGCGAGAAATGTCCCCACTCTATGAAATGGCGAAAGAAGGGATCGATTTGAAAAGCGTGCAGTGGGCTGCTCATTGATCACGCTCATAATATTATGGCGACTTAATTTAAGGGATTCTTAAGGAGGGTTGCATCATGGCATACAGTGAAAAAGTCATTGACCATTACAATAATCCACGGAATATGGGGAGTTTTAAAAAAGAAGACGAAGGAGTGGGCACGGGGATTGTTGGAGCGCCGGAATGCGGCGACGTGATGAAGCTTCAGATTAAAGTCGAAAACGATACAATTGTTGATGCCAAATTTAAGACATTTGGTTGCGGCTCAGCCATTGCAAGTTCCAGCTTAGCCACCGAGTGGTTAAAGGGAAGAAGCGTTGAGGAAGCAGGGCAAATAAAAAATACAGAAATCGTTCAGGAGTTAAACCTGCCTCCTGTCAAAATCCATTGTTCCGTTTTGGCTGAAGATGCGATAAAAGCTGCTTTAAAGGACTATCAGCAAAAGGCCAATACCGATAGTCAGCCAGAGGAAACTGCGCAGGCCAACCCGTAAATAGTTGAATGGAAATTCGAGGGAGAAGTCATTATGGACTCCACTGAAATAACAGACACCCCAATCGTCACATTGACCGACAAGGCCCTAAAAGAGGTCAGGCGTCTCCTTGATTTGCAGGGTATTACGGAAGGAGGCCTTCGCCTAGGGGTGAAAGGGGGAGGCTGCTCAGGTCTCAGTTACACGATTAATTTCGATGATAAAATAGGCGAATTTGATACCGTGATCGAAGTTGATGGGGTGAAAGTGTTAGTTGACGCAAAGAGTGCTATTTACCTGACAGGTATACAACTCGATTACGAAAAAGACTTGGTCAGTGGCTCCTTTAAATTCAAAAACCCCAATGCCGACAAAACCTGTGGATGTGGAGAATCATTTTCTGCTTAACGTAACGAATTAAGGCAAATCTTCATTGTATAGAGACGTGATCGTGACGGGCATGGAGATTTTGACCATGCCCGTTGTGCAAGAAGCCATTATCCCATGAAGTCCCATGAGACTCAGGCGCCTTCTCAACGCGAGTTGCCTCTGGCCAGGAGTATGTGCTGGCATTGTCAGTCTGAAGTGACAGGAGAGTATCTCTGTGGACAATGTGTCAAAGTTCAGCCTCTGTCCAAAGAATTGGACTATTTTACATGTCTGAAAATCCCTCGGTTGCTCAATCTGGATGAAGGGCAATTGGAGGCTACCTTCTATGAACTGAGTAGAACCTTCCATCCTGATTTTTATTCCAACAAAGACGAATCAGAAAAGACGATTAGTCTGGGAAACTCCGCCCTGTTAAATACCGCGTATCGAACCCTCAAAGATCCTATTCAGCGAGCAGAATACCTCATCCGTCTTGAAGCTGGTTCGGTGAAGGAAATACGATCGGTTCCGCCCGCTGATTTGTTTGAAGAGATTCTTGAACTTCAGGAAGATCTCGAAGAGTTCAAAAGTCTATCCCCTTACGACAATGCTGAATCCTACGCCAGACTTCGTGCCAAACTTCAGGCCGATCGTGTGTCACTAGAGGAACGACAGGCCAAATTGGAGTCGTCTTTGTTTGAAAAGTTTGCGGTATGGGATTCCCTTCAAGCCAAGTCGGATAAGGGCAATGGTCTGAGGGCAGAAAAGGACGCAGTGTTGAAAGAGATGCAGGAAAATCTATCCAATCGGACTTACGTCAAGAATATTGTCAATGATCTTGTCGAGATCACGGATTAATTCAAGCTCCTGACGACTATGGCACCTATTGTTGGCATTGATCTAGGCACGACCAATTCCCTTGTTGCTTTTATGGATGGAGAGGAGCCTCGGGTTATTACAGGACGGAATGGCCAAGGCATGGTCCCTTCTATTGTTGGGATGACTGACAATGGCTTGATTGTCGGTGAATCAGCCAAAGAGTATCTCGTTCGAGATCCGGCTCGTACCATTTATTCAGTCAAAAGATTTATGGGGAAGAGTCTGGCTGATGTGACTGAAGAGCTCAAGTATTTTCCCTACCGAATCCATGAAAAGAATGGAGTGATCAGGATAGAGGTTCGGGATAAATCCTTCTCTCCTCCCCAAGTCTCTGCCATGATCCTGAAAGAATTAAAAATGAGGGCAGAGACGCATTTCGGGGAAGAGATCACCAAGGCTGTGATTACCGTTCCGGCCTATTTTAATGATGGCCAGAGACAGGCCACGAAAGATGCGGGATTAATCGCTGGCCTCGAAGTTCTTCGAATCATTAATGAACCAACTGCGGCTTCCCTTGCCTATGGTCTTCAGAAAAAGACCCAGGGGGTCATTGCGGTCTATGATCTAGGCGGAGGCACCTTTGATATTTCCATTTTGAAATTAAAGGATGGGATTTTTGAAGTGCTGGCTACAAATGGGAATTCTCATCTTGGAGGTGATGACCTGGATCGTCGGATTGTCGATGTGTTGTGCAGGGAGATTCAGGAGTCTCACGGTCTTAAAGTCGATGATTTTTCAGATTTAATGCAAAGTGTTCGGTTGGAGGCAGAGCGAGTAAAAGTTCAGTTGTCTGATCAAGAAAGTCTCTCGGCCGTCATTGAACTTCCTCAACACAAGGAACGATTTCAACGGAAATGGACGAGGAAGGAATTGGAAAGCATGACGCGTGATTTGATCGACAAAACTCTGGTTCCATGTTCTCAAGCATTACGAGATGCAGGACTCCAGGCTTCCCAGATTGATGAGGTGGTCTTGGTTGGTGGAAGTACCAGGATGCCACTCGTACGACAGCGAGTCAAAGAATTTTTTGGGAAGACTCCACTTTGTGAACTCGACCCTGATGAAGTGGTCGCTCTGGGCGCAGCCATTCAGGCCGATATCCTTAGTGGAAATCAGCAGAAGATGTTGTTGCTTGATGTGACGCCCTTGTCCCTTGGGATTGAAACCATCGGAGGAGTGATGAGCAGTCTGATTCGGCGGAACACAACCATTCCAACCAACGCCAAGGAGATGTTTACCACATATGTGGATGGCCAAACGTCTGTTGATATTCATATCTTGCAGGGGGAACGGGAACTCGTCCGAGATAATAGGAGTTTGGCACGGTTCCAACTTAAGGTCCCCCCCCTTCCTGCTGGTGTTCCAAGGATTGAGGTGAACTTTTTGATTGATGCGAATGGAATTTTGAATGTCGCGGCGAAAGATATTCGTACAGGAGAGTCTCAAACGGTTCAGGTGAAGCCGTCTCATGGATTGAGTGATCAAGAAGTGGAAACCATGATTCGAGAATCTTTTCAGTTTGCAGCTCAAGATATTCGAGCTCGACAACTGATTGAGGCACGCAATGAAGCGGAGGCCATTCTGAAGGCGACCGAAAAGGCCCTTCA
>CymMeta_TR85682_c0_g1_i1_cat_2
GTTGAATTACAGGGGGCTGGACCCAATTTAGAGGTACAATGGGGGAGTTGTGGCAGGAACGCCGCGACACAAAATCCTTTTCAATACAGGATTTCTGGCGCAAAATATTCCCTGCAAATCGAGTAATTTTTAACTGCTATACGATTCTGTTATGAGTATGCGAAAGAAACAATCAGCGGATTTGGAGATGACGAAATTGCCTGTGAGGCCCAGCAATTCCAGCGACGACGGCGAGGCTGACCACGACATCGGCGTACACACCGTCACGGAGAAGCCCAGGCTCAAGCAGCCTCCTCTGTACAAGGTGGTTCTGATAAATGACGACTACACCCCAATGGACTTTGTGGTCGATGTGTTACGCTCATTTTTTAGTATGAACGTTGAAAAGGCCACCCGGGTAATGCTGAAGGTGCATACGGAAGGGAAGGGTGTCTGTGGCGTCTACAGCAAGGATGTGGCAGAAACCAAGGCCTCCCAGGTAAACGATTATTCGCGGGAGTGTGAACAACCTCTCTTGTGCTCTGTGGAAGTAGACAGATAATTATTCCGGCTTCCGGGTCACCTCCGACCGGTCCGGACGCATCAGGTAAAGGCGGGAAATGTTAAGTAAAGATCTGGAAGAAACTCTCAATTGCGCGTTCAAGAGTGCGCACATGAAGCGTTATGAATTCATGACCGTAGAGCATCTCCTGCTGGCATTACTCGACAACGAGGTTGCCGCCAGTGTCCTGCTCGCCTGTGATTGCGACATGAGTCGTCTCAGGGGCGAGTTGGTCGACTTCATCGATTCGACTACACCTATTATTCCGGAATCAGAATCCAACCGTGAAACGCAACCGACCCTGGGATTCCAACGGGTTCTGCAGCGGGCGGTATTTCATGTGCAGTCCTCGGGTAAACGTGAGGTAACAGGCGCCAACGTGCTGGTTGCACTGTTTCGCGAACAGGAGAGCCACGCGGTCTACCTGCTTAATCAGCAGGACGTGACACGTATCGATGTGGTTAATTTCATTACCCATCGTATTTCAAAAATTCCCGGCCACTCAGTCGACAAGGAATCCTCCACCGAGCAACAGGAAGAAGAGCGCGTCGCCGAAAACCCCGGTAAAGCTCTTGACAGTTTCGCCACGAACCTGAATGCGGAAGCGGAAGCGGGCCGTATAGACCCCTTGATCGGTCGTGAGGAAGAAGTCACCCGTGTCATTCAGGTGCTGTCACGTCGCCGCAAGAATAATCCCTTGCTGGTCGGTGAATCCGGTGTCGGCAAGACTGCGGTTGCCGAAGGGCTGGCCAAGCTCATCGTCGAAAATCAGGTACCGGACATCCTGGCGGAGAGCGTCATCTACTCCCTTGACCTTGGCGCCTTGCTTGCCGGCACCAAGTATCGCGGCGATTTTGAAAAACGCTTCAAGGCTCTGCTGGCAGAGTTGAAGAACAATGAACACGCCATACTGTTTATCGACGAAATTCATACCATCATTGGTGCGGGCGCCGCCTCCGGTGGCGTGATGGATGCGTCCAACCTGTTAAAGCCGGTACTGACTTCCAGTCATCTGCGTTGCATCGGTTCCACTACCTATCAGGAATATCGCGGCATCTTCGAAAAGGATCGCGCCTTGTCGCGTCGTTTCCAGAAGATTGATGTCGACGAGCCCGATGTGGAAACCACCTATCGAATACTCAAGGGGTTGAAGTCACGGTTCGAACAACATCATGAGCTGCGTTACACCGACAAGTCACTGCGAGCGGCATCGGAACTTGCCGGTCGTTACCTGAACGACCGTTACATGCCCGACAAGGCGATCGACCTCGTTGATGAGGCCGGCGCCTATCAACGGCTGCAACCCGCAAGCAGGCGCAAGAAACTTATTCAGGTCTCAGACATGGAGAAAGTGGTCGCGGCCATCGCCAGGATTCCTCCCAAGCATGTATCCAGTTCCGACATCAGTGCCTTGAAGAGCCTGGAAACCAACTTGAAGATGGTTGTATTCGGCCAGGACAGGGCCATCGATTCACTGGCGACAGCGATCAAGCTCTCCCGAGCCGGATTGAATGAGAACGAGAAGCCCATCGGCTCTTTCCTGTTTGCCGGTCCCACCGGCGTCGGCAAGACAGAAGTCAGCCGCCAGCTTGCCATTATAATGGGCATCGAACTGGTTCGCTTCGACATGTCCGAATACATGGAACGCCACACAGTTTCACGCCTGATCGGTGCGCCTCCGGGCTATATCGGTTTCGACCAGGGTGGCTTGATGACCGAAGCCGTTACTAAGAACCCACATTGCGTGTTGTTGCTGGACGAGATCGAAAAAGCCCACCCTGATGTTTTCAACCTGCTGCTTCAGGTGATGGATCACGGCACCCTGACCGACAACAACGGCCGCAAGGCGGATTTCCGTAATGTTATTCTGGTTATGACCACCAACGCGGGAGCCCAGGAAATGTCCCGCGCTTCAATCGGATTTACCGAGCAGGACCATAGCACCGATGGCATGGAAATGATCAAGAAAGCATTCACCCCCGAATTTCGCAACCGACTGGACGCGATCATCCAGTTCGGTTCGCTGGGGCCGGAAACGATTCGCACCGTGGTGGACAAGTTCCTCGTCAGCCTGCAAGTGCAGTTGGATGAGAAGAACGTCCTGTTACATGTGGACGATGGGGCGGTAGACTGGTTTGTGGAACACGGCTACAGCCAGTCCATGGGTGCAAGACCGATGGCGCGCCTGATACAGGAAAAACTGAAGAAGGCGCTGGCGGAAGATATTTTATTCGGCGAGTTGTCCGACCGCGGTGGTGATGTTTATGTGTCTGCCGCCGGCGGCGATATCAAACTGGACATCAAGAGCCGCAAGAGCCGGCAGCCGGAGAAGGAATCAAGTCAGGCTAAAACCTGATGTCGTCAAGCCGGGATCGGCGTCACCGGCCCCCTGCACCTCCGGCTCCCATGCTATTCACAATACATGGCAGGGCACGCTACTCACAATACATGGCAGGGTATGGAAAGAATGTGGAAAGAATGGAAAGGTTTGCTGCGCCTCAGCGGGCGCGGTAGGTGATTCTGCCTTTGGTAAGATCATAGGGTGTCAGTTCAACTCGCACCTGATCCCCGGTAAGAATACGGATATAGTTCTTGCGCATCTTGCCCGAGATGTGTGCGGTCACGATATGACCGTTTTCGAGTTTCACCCGGAACATGGTGTTGGGAAGGGTTTCCACCACTTCGCCTTCCATTTCAATTTGATCTTCTTTCGCCATCGGCGCCACTCTCAGAGACTACAGCGGGCGCATTGTGCCGGATTTCAGGCACAGAAGCAAAACTACGGCGC
>CymMeta_TR90140_c0_g1_i3_cat_2
CGGGCAGCAGGTATTTACATGCGCTTAACAACCAAAGGCAGATATGCCGTGACCGCGATGCTGGATCTGGCGCTGCACAAGGATCAGGGTCCGGTGAGCCTGGCGGATATCTCACAGCGGCAGGGGATATCCCTGTCCTACCTGGAGCAGTTATTCTCCAAGCTGCGTAGAGATTCTCTGGTTAACAGTATTCGAGGCCCGGGTGGAGGCTATGAACTGGAGCGGCGTGCCGATGCTGTCTTCATCGCCGAGATTATCGATGCGGTCAACGAGTCGGTGGATACCACCAAGTGCCGTGGTGCGGGAGACTGCCAGGGCGGTGAGACCTGTCTGACGCACTATCTCTGGGAAGATCTCAGCGATCAGATACATAAGTTTCTGGAAGGAATCAGCCTCGCCGATCTGGTGGCGAGAAGTGAAGTGAAGCGTATCGCGGAACAACAGGACAGGAAGCAGTTCATCATCAGCGAGACCATGGGTGAGCTTGGCGAAATGAGCGACATCAGATTACCGGCCGGTGGTCTGTAAGGCAGTAATGACGGAGAAAATCATGCACTTTCCAATCTATCTGGATTATTCATCGACCACCCCCGTGGATCCGCGGGTGGCTGAAAAGATGATGGAATGCCTGACCATCGAAGGTAATTATGGCAATCCCGCATCCCGTTCCCACATGCTGGGCTGGAAGGCCGAAGAGGCGGTCGAAACCGCCCGGCGTCAGACAGCCGATCTGCTGCATTGTGATCCCCGGGAAATCGTCTGGACCTCCGGCGCCACCGAAGCCGACAATCTGGCAATCAAGGGCGCCGCCCACTTCTATAACAAAAAAGGCAAACACATTATTACCTCCAAAATCGAACACAAGGCCGTGCTGGACAGTTGCCGCCAATTGGAGCGAGAGGGTTACGAAGTGACTTATCTGGATCCCAGTGAAGCGGGATTAATCACCCCTCGGATGGTAGCCGATGCGATTCGACCCGACACCACGCTGCTGTCCCTGATGCATGTAAATAATGAGATCGGTGTCATCAACGACATAGAGGCCATCGGCGAAATCACCCGTGAGAAGGGCGTGATCTTCCATGTGGATGCGGCCCAGAGTGTCGGCAAGCTGGATATCGATCTGGACAGGATGAAGGTCGATCTGATGGCGCTGACCGCGCATAAGGTCTATGGCCCCAAGGGCATCGGCGCACTGTATGTGCGGCGCAAGCCACGGATTCGCATCGAGCCGCAGATGCACGGTGGCGGACACGAACGGGGCATGCGTTCCGGCACCCTGCCTACCCACCAGATCGTCGGCCTCGGCGAGGCCTTTCGCATTGCCAGGGAAGAAATGCACGCGGACAATGCACGCATCCTGGCCTTGCGTAATCGCTTGTTGAATGGATTGCAGGATATCGAGGAGGTCTACGTAAACGGCGATATCGAACACCGCGTGGCGGGCAATCTCAACATCAGTTTCAATTTCGTCGAAGGCGAGTCGCTGATGATGGCATTGCGGGATCTGGCAATTTCTTCGGGGTCGGCCTGTACATCCGCCAGCCTGGAGCCCTCTTACGTGTTGCGGGCGTTGGGATTGAACGATGAACTGGCCCATAGCTCTCTGCGCATCACCATCGGACGCTTCACCACCGAAGGGGAAATTGACCACGCCGTCGAAAAGATTCACGAAGCCGTGGCGAAGTTGAGAGAGTTATCGCCGCTTTGGGATATGTACAAGGACGGCGTCGATTTGGACACGGTGCAGTGGGCCGCCCACTAACCGAAGCAGGATCGCATCACACATTAATGAGGTTTATAGCCTGTTAATCAGGCAGAAGAGGAAATCATGGCATATTCAGACAAAGTAATAGATCACTATGAGAATCCACGTAACGTAGGCAAGCTGGATGATAAGGACGTCAATGTCGGCACCGGCATGGTCGGTGCGCCGGCCTGTGGTGACGTCATGCGCCTGCAGATCAAGGTGGATGACGAGGGCGTCATTGAAGACGCCAGGTTCAAGACCTATGGTTGCGGTTCCGCCATTGCGTCCAGTTCCCTGCTCACCGAATGGGTCAAAGGCCGTTCGCTGGAACAGGCCACCCAGATCAGGAACCAGGAAATTGCCGATGAATTGGGACTACCCCCGGTAAAAATCCATTGTTCGGTATTGGCGGAAGACGCCATCAAGGCGGCCATCGCCGATGTGAAATCCAAGCGCGAAGAGGGGCAGGGCTAAGCGGCCGGCCAGTCAGCCATGTCTGTTTCCATTACCGAAAACGCCGCCAGACACGTGACGGAACAATTGCAGAGCCGTGGTCACGGGCTCGGCATTCGGGTCGGAGTAACCACCACCGGTTGCTCCGGCATGGCTTATGTGCTGGAGTTTGTGGACAAGCTGGAGGTTGGTGATCAGGTGTTCGAGGATCGCGGCATCAAGCTCGTGGTTGATCCCAAGAGCCTGGTATACATCGATGGGACCGAGATGGATTTTGTCAAACAGGGCATCAACGAAGGTTTCGAATTCAAGAATCCCAATGCCAGGGGCGAATGCGGTTGCGGTGAAAGCTTCAGTGTCTGACCCAGGGGCAGCGATCTGCCTGAACGACCCCGCGAAGCGGTAACCGTGGAAAAAATCACCCAAAACTATTTCGAGCTGTTCGGGCTGGCGGAAACATTCGAGGTGCATCCGGCGGCATTGACCGACAAGTACCGCGAGTTGCAGACCGAAGTGCATCCCGACCGCTTCGCCCATGCCGGGGAAGCGGAAAAACTCAAAGCGGTTCAACTCACCAGTTACCTGAATGAGGCTTACGCCACCCTGAAATCTCCCTTGCAGCGAGCCGCCTACTTGTTGACCCTGCGCGGCGAGGACGTGGGGTCAGTGAGCCAGCATGACCTCGGCATGGATCTGCTGGCGGAGCAGATGCAGTTACGGGAAGCCCTGGATGAGCTACCCAGGGACGAGTCGTCGTTGTCCCGGCTTGAGCAACTGAAATCTGAAGTTGCGGACAGACTGGAGCAGCGGCAACAGAGCTTCGCCGGTGATATTGGCGACGGCGCCCTGCCTGAGGCGAAGAAGACTTTCCACGAGATGCAGTTTCTCCATAAGCTGCTGTCTGAAATAGAGGCCGGCGAAGAACTGCGGCTGGGCTATTAGCAAGCGGAAACATTACCCGGAAACAGCTCGCGGAAACAGCACACGGAAACAGTACCCGGAAACAACTCGCGTAAACAGTACCCTGAAACAGCACACGGAAACAGTACACGGAATCAGCACACGGAAAGAGTACGCGGAATCCGCACACGGAAACAGTACGCGGAATCAGCAC
>CymMeta_TR87611_c1_g1_i1_cat_2
CGGAGACGAAGTCTATGAAGATCACGACGCGCGGACGATATGCGGTAACGGCCATCCTGGACGTGGCCCTGCACGGTCGCGCCGGCCCCGTGCCCCTGGCAGACATCTCCGTGCGCCAAGGCATTCCGCGCCCGTACCTGGAGCAGTTGTTCCAGACCCTGCGCCAGCGTGGTCTCGTCAACAGCACGCGCGGTCCCGGAGGAGGGTACCGGCTGGCCCGGGATGACAACCGGATCTCGATGGCGGAAGTCATCACGGCAGTCGGCGAGCCGATGGACATGACCCGCTGTGGCGGACTCGAGAACTGCCAGGACAATAATCCCTGCCTCACGCATTACCTGTGGGCCGATCTGAACGACCAGGTCCGGCAGTACCTGGAAGGCGTGACCGTTGCAGATGCATTGCGCAGGCGTGCCACCCGGACGGTGGCACAGCGCCAGGACCTTCGCTTCGGTGAACTTCGCAACCTTGCCCATTCCCCGGAACAGGAGGCCACCCTATGAGAGAGGATCACCCGATTTACCTGGATTACTCCTCCACGACCCCGGTCGACCCCAGGGTGGCCCGGAAGATGTCCGAGTACCTGACGCAGGAAGGGCAGTTCGGCAACCCGGCCTCCCGCTCGCACAGTTTTGGCTGGCAGGCCGAGCAGGCAGTGGACGAGGCCCGCGCCAACGTGGCGGCCCTGATCGGTGCCGATGCACGCGAGATCATCTGGACCAGCGGTGGTACCGAGTCGGACAACCTCGCGATCAAGGGCGCGGCCCATTTCTACCGCAAGAAGGGAACGCACATCATTACCGTGAAGACCGAGCACAAGGCCGTGCTCGACACCTGCAGGCAACTGGAGCGCGAGGGCTTCGAGGTGACCTTCCTGTCGCCGAAGCCGGACGGCCTGCTGGACCTGGAGGAACTGGAGGCCGCTTTGCGCGAGGATACCGTGCTGATCTCGGTGATGCATGTCAACAACGAGATCGGAGTGATCCAGGATATCGGCGCCATCGGCGCCATGACGCGCGCGCGCGGCATCCTGCTGCATGTCGATGCGGCCCAGAGTGCAGGAAAGATCCCGATTGATGTCGCCGCCATGCAGGTGGACCTGATGACCCTGTCCGCGCACAAGATCTATGGCCCCAAGGGCATTGGTGCCCTGTACATCTGCCGCAAGCCGCGGGTGCGCCTGGAAGCGCAGATCCATGGTGGAGGACACGAGCGCGGCCTACGTTCCGGCACCTTGCCGACGCACCAGATCGTCGGCATGGGCGAGGCATTCCGCCTGGCACGCGAGGAAATGGCAGAGGAGGCCGTGCGCATCCGCGTCCTGCGCGATCGCCTGTGGAACGGCTTGTCCTCGATGGAGGAGGTCTACTGCAACGGCGACCTCGAGCAGCGGGTGCCGGGCAACCTGAACGTCAGCTTCAACTTCGTGGAAGGCGAGTCCCTGATCATGGCCCTCAAGGAGATTGCGGTTTCCAGCGGCTCGGCCTGCACCTCGGCCTCCCTGGAGCCGAGTTACGTGCTGCGCGCGCTGGGGCGCAACGATGAGCTGGCGCACAGTTCGCTCCGGTTCACCGTCGGTCGCTTCACCACGGAAGAGGAGATCGATCGCACCGTCTCCCTGGTACGCACGGCGGTAGAGCGCCTGCGCGAACTGTCCCCCCTGTGGGAGATGTACCAGGAGGGCGTGGACCTCGACTCGGTGCAGTGGGCCGTCCACTGAACCGGTCCCAATGAGATCAATATCAACAGATTAATACAAGGAGAAACCAAATGGCATACGGAAAGAAAGTCCTGGATCACTACGAGAACCCGCGCAACGTCGGATCTCTCGACAAGAATGACGCGCAGGTCGGCACCGGCATGGTGGGTGCGCCGGCATGCGGGGATGTCATGAAGCTGCAGATCCGGGTCAACGAGGAAGGCATCATCGAAGATGCCAAGTTCAAGACCTACGGCTGCGGCTCGGCGATCGCGTCGTCCAGCCTGCTGACGGAGTGGGTGCGGGGCAAGACCCTGGATGAGGCGAAGACCATTCGCAACACCGACATCGCCGAGGAACTGGCATTGCCGCCGGTGAAGATCCACTGCTCGGTGCTGGCAGAGGATGCGATCCGTGCCGCCATCGACGACTACCAGGAGAAGCAGGAGGGCGAGTCCGCAGTAACGGCTTCTGCCGCCTGAACGGACCCGCATGCATGTCGATCTCGCTGACGGAAGCGGCGGCCGGGCATGTCCGGACATACCTGGAGAAGCGGGGCCAGGGCCTCGGTCTGCGGCTGAGCGTGAAGACGACCGGCTGTTCCGGGATGGCCTACGTGCTCGAGTTCGCAGACGAGATCGGTGCCGACGACCAGGTATTCGAGGATAAGGGCGTAAAGATCGTGGTTTCTCCCAAGAGCCTGCTCTACCTGGAAGGCACGGAACTCGACTACGCGAAGGAAGGGCTCAATGAAGGGTTCCGGTTCATCAATCCCAACGAGAAGGCCCGCTGTGGCTGCGGGGAGAGTTTCAGCATCTAGGACGGTTACGGAACCTTCGATGCCGCTCGAACTTCCCCGGGACTACTTCTCCCTG
>CymMeta_TR82085_c0_g2_i1_cat_2
TCCGCCCGCCCGCCGATATTGTAGGATTCCCCGACGCGACCCCGCTTGAGGACAAGTTCAAGCGCTCTGGCGTGATCTTCGACGTGGAGCCAGTCCCGCACGTTTTCGCCCCTGCCGTAAACGGGAAGCGCCTTTTCCTCCAGGGCGTTCAGGATTACCAGCGGGATCAGCTTTTCGGGAAAATGATACGGTCCGTAATTGTTCGAGCAGTTGGACAGGACAACCGGCAAACCGTAGGTCTCGCGCCATGCGCGGGCGAGATGATCCGACGCCGCCTTGGAAGCGGAATACGGCGAGGATGGCGCGTAGGGAGACGATTCGACGAAAATTCCCTCGTCAAGCGGAAGATCGCCAAAAACCTCGTCGGTGGAGATGTGATGAAACCGGAACCCGTCATGCGCCCGACCGGACAGGCCCGACCAGTAGTCCAGCGCGGCTTCGAGCAACCGGAACGTGCCGACAATGTTGGTTTCGATGAATGCGGCCGGGCCGTCGATCGACCGGTCGACATGACTTTCGGCCGCCAGGTGCATGATCGCGCCGATTTCTTCATTTCGGAGAATTTCGGCGATCCGGGCTCCATCGCAGATGTCGGCCTTGTAGAACCTGTAGTTCGAATTTCCGTCCAGTTCGCAAAGCGACGCCAGATTGCCGGCGTAAGTCAGCTTGTCCACGTTGACGACGCGATCTTCGCCGTTTCCGGCCAGCCGCCTGCACACCGCCGATCCGATAAAGCCCGCGCCGCCGGTTACGAGGATATTCATTCCCGTTATTCCCTGTAGCTGAATCCGGTGTCGATTTCCGCGAGCAGCGGCGCCTCGCGATCCTTCCGGGACATTTCGAAAGCGGTATCCATGGATGGCCAGCGTATCCCGATCGCCGGATCGTCAAACCGGACGGACCGGTCATGTTCGGGCGAGTAGTAGTCCGTCACCTTGTACAGCACCTCGGTATCCGCAACCATCGTAACGAAGCCGTGGGCGAAGCCCGGCGGAATATAGACCTGATTCCAACTGGCGGCCGACAGGTTAAGACCGACCCACTGCCCGAAAGTCGGCGAAGCCTGTCGAATGTCAACCGCGACATCGAAGATCTCGCCCCGCGTCACCCTGACCAGCTTTCCCTGAGCGGCCGGCGGCATCTGGAAATGAAGGCCGCGCAACGTGCCGGATTCCGCCGAGTGCGAATGATTGTCCTGAACGAACGTCGCGTCAAGTCCGGCTTCGCCGAATCCCTTTTCGCTGAAGGTTTCCGAGAAGAATCCCCGGCGGTCGCCGAACTTCCGGGGCGATATTTCCAAAATCTCGCCAAATCCGATGACGCGAATGTCAACCAATCTCATTTCACCTGTGCGAGTCTTCGCAGATAAGCCGCATATTCGGTTTTACCCAGACCGTCGGCTCTTGCAAACAGATCTTCCGCCGTCAGATATCCCAGTTCGAATCCGATTTCCTCGGGGCACATGACCTTGACGCCCTGACGGTGTTCAAGGGTGCGTACGAAGGACGAGGCTTCATGCAGGCTGTCATGGGTTCCGGTGTCGAGCCATGTATATCCCGTACCGAGACGCTGCACGCTCAAGTCCCCGCGCTTCAAATAGATCTGGTTCACATCCGATATCTCAAGTTCGCCCCGCGCGGACGGTTTGATCGAGGATGCGATGTCCAGAACATCGTTGTCGTAGAAGTAAAGCCCCGTGACCGCCCAGTCGGAGGCCGGGTCGCGTGGCTTCTCGACAATGGAAATCGCGCGCCCGTCCGCGGAATCGAACGTCACGACGCCATATCGGGTCGCATCTTCCACACGACAGGCGAAAACCGTGGCGCCCCGGCTTCGCGCCGCGGCCGTCCTGCAATGCTCCGACAGGCCGTGACCGTGGAAAATGTTGTCTCCCAGAATCAGAGCGACGGGGTCCCCGCCGACGAAATCGCGACCGATGATGAAAGCCTCCGCTAGACCGTTCGGTTCGGCCTGTTCGGCATATGAAAGGCTTATACCGAAATTTTCGCCGCCTCCGAGCAGGGCCTGGAACATCGGCATGTCGCGCGGCGTGGAAATAACAAGAATATCCCTGATTCCGGCCACCATGAGAACGCCAAGCGGATAATAGATCATCGGCTTGTCGTAAATGGGCAGCAACTGCTTCGAAATCGGGACGGTGACCGGATACAACCGGGTTCCGTTGCCGCCCGCCAGTATGATTCCCTTCATGCA
>CymMeta_TR57799_c0_g1_i1_cat_2
GTTCATCCCGGCGGCTTCGTTGCATATATGGAACGGTTGCGGCATCGCGGCGGTGGCGGCCCCCTGGCAATTGTGATACACAGCGTGGCTCGTGACAACGCTCGAAAATGGGAACGCAAACAATGGCCGCCGATCTCGACACGTTCTTCAATCAACCGCTCGAACAATCCGACACCGGGATATTCGACGCCATTCGCGACGAACTGGGACGGCAGAGAAACGAGATCGAACTGATTGCTTCGGAAAACATCGTTTCGCGCGCCGTGCTCGATGCCCAGGGGTCGATCCTGACCAACAAATACGCCGAGGGCTATCCGGGCAAACGCTACTATGGCGGTTGCCAGTTCGTCGATGTCGCCGAAACGCTGGCGATCGAGCGCGCGAAAAAGCTGTTCGGATGCAACTTCGCCAACGTGCAGCCCAATTCGGGCAGCCAGATGAACCAGGCGGTGTTTCTCGCGCTGCTGCAACCCGGCGACACCTTCATGGGTCTGGACCTGAACTCAGGCGGACATCTGACGCACGGATCCCCCGTCAACATGTCGGGCAAATGGTTTGATGTCGTTTCGTACGGGGTGCGCGAGGATGATCATCTGCTCGACATGGACGATGTGGCGGCGAAGGCGGAAGAGCGCAAGCCGAAACTCATCATCGCCGGCGGCACGGCGTATTCCAGGATTTGGGATTGGAAGCGGTTCCGCGAGATCGCCGATTCGATCGGCGCATGGCTGATGGTCGACATGGCGCATATCGCCGGGCTCGTGGCCGGCGGCGTACATCCCTCGCCCGTGCCGCACGCCCATGTGGTCACGTCGACAACGCACAAATCGCTGCGCGGCCCGCGTGGCGGTCTGATCCTCGGCAATGACGAAGAAATCGCCAGGAAGATCAATTCCGCGGTGTTCCCGGGGTTGCAGGGAGGCCCGCTGATGCATGTGATCGCCGCCAAGGCCGTCGCCTTCGGCGAGGCGTTGCAACCGGGTTTCAAAACCTACGCGGCCAGGGTGGTCGCCAATGCGAAGGCGCTCGCGGCGAGCCTGAAGGATTCCGGCCTGGATATTGTCTCCGGCGGCACCGACAACCATCTGATGCTGGTCGACCTTCGACCCAAGAACGCAACCGGCAAACGCGCCGAAGCCGCGCTCGGTCGCGCGCACATCACCTGCAACAAGAACGGCATTCCGTTCGATCCGGAAAAACCGTTTGTCACTTCGGGCGTTCGGTTGGGATCGCCGGCGGGCACCAGCCGCGGTTTTGGCGAAACCGAGTTTCGCGAAATCGGCGATCTGATCGCCGAGGTGCTCGACGGCCTGAAGGAGGCGAATTCGGATGAAGGCAATGCGGGAGTTGAAGCCGCCGTGCGCGACAAGGTCCGCGCGCTGACCGGGCGCTTCCCGATGTATGGATATATGGGGTAATGCGCCTTCGACCGCGTTGATTCGAAGGAATTCGGCCCATGCGCTGCCCATACTGCCAGTCCGAAGACACTCAGGTGAAGGATTCGCGTCCCGCCGAGGATGGAGTCGCCATTCGGCGCCGGCGGGTATGCCCGTCTTGCGGAGGACGGTTCACCACCTTCGAGCGCGTGCAGCTTCGCGACCTGCTGGTGATCAAGAAATCCGGACGCAAGGCGCCGTTCGACCGCGACAAGCTGATGCGGTCGATAGAGACGGCTCTGCGCAAGCGGAATGTCGACCCCGAAAAGCTGGACCGCGCCGTCTCGGGCATTGTCCGCCAGTTCGAAAGCGCCGGCGATCAGGAAATTCCCTCCGAACATATCGGCGTCGCGGCCATGGAAGCGTTAAAGGCGCTCGACGACGTCGCCTATGTCCGGTTCGCCTCCGTCTACCGGAATTTCCGCACTCTTGGCGAGTTTCAGCAAGTGCTCGGCGAACTTGAGGATGACGCGGAAGCGGTGTCGAGAGGTTGAGGCGTGCAATTCACACCGCGGGATGACGAGCGCTTCATGGCGGCCGCAATCAGGCTTTCGCGGCGCAACAGCGGGCGAACCGGCGCGAACCCGTCGGTGGCGACGTTGAT
>CymMeta_TR88334_c0_g2_i1_cat_2
CTTGCTGTCATCGCCCTGGCACCGAAGCTTCGCGCAGCGGCGTACATGCAGCCGTCACGGGCTGAATCGATAACCCTGTCCGCGCACGGTTTCAATCGGCTTCAGGGTCTGGTGGGGATCGAGCTTCTGTCTCAGGCGCCGCACGAACACCTCCAGCACGTTGCTGTCGCGGTCGTAATCCTGCGCATAGAGATGCTCGGTTAACTCTGCCTTGGAGATAACCTGGCCGGGATGCAGCATGAGGTATTCCAACATCTTGTACTCGTAGGCGGTGAGTTCGACATTCTCGTCATTCACCGTCAGGCGCTTGGTGGAGATATCCAGGCTGAGGAGCCCGAATTCCAGCTTCGGTTTGGCAAATCCCGCCGCCCTGCGCAACAAGGCGTTAAGGCGCGCCAGTATCTCTTCCATGCGAACCGGCTTGACCACATAGTCGTCGGCCCCGGCCTCGAGTCCGCCGACTTTGTCCTGCCAGTCACCGCGCGCGGTAAGAATCAATATGGGAAATTCCTTGCCGGCGGCGCGAACCTGTTGAATCAGGGAGATGCCGTCGATCTCCGGCAATCCGAGATCGATGATGGCGGCGTCGTAGCCATATTCCGTGGCGTAGTAAAGACCGGTCTTACCGTCCTCCGCCGCGTCCACCACATAACCTTCCCCTGACAGCTCCTGCTCCAGATGCCGGCGCAGAAGACCCTCGTCTTCGACTACCAATAAACGCATGGAGTCATTACCTCTTTAATCGGCGCCATCGGCGCCATCGACACCATCAGCGCCGCGATAAGCCGGGGGGCGGGGACTGCTAATTACCACCGGTTACCCGTCCGGTGACGGCATGCACGAACACGGTAAATACCTTGCCTTCATTTTCCATACGGATCTGGTAGCGTTGGTGCTCGCCCTCACCCACCAGGCTGATGCGCAGAATATTTCCCGGAAACCGCTGCCGCGCCAGGTTGACTGCCTGACGTTCACTGATCCTGCCTTCGGCCTGGGGATTGTTGCGAATATCGCGCGGGGAACCTCGTCTGTCCAATTGATTCTGTTCCACCTGCACCGGCACAATCTGGGCATGGACGCCGCCCGCCATAGCCAGCGCCAACGCTGACATAATTGCGGTGGCTGCCAATGTGCCGAGTTTATTCACTGTATTCCCCAAGGTTCCCGGGACTTTCAATTTGCTCAATTTACTTAATTTCCCGAATCGCCGGCTTCTCATATTTCTGGATTTCCGGATTTCCGGATTCCCGGACTCTGAATCTCTGAGACTATCGCTAACCGGAATCCGGGGTCGAATTACAATACCGGTTCCACGCTCACCCTGATTCTGATCCGCTCGCCCGGATCGGTATCGGTTCTGACGGAGTGTTCTTCTCCGCCGTAGAGGTAAGTCACTTGATAAGCGACCAGCCGTTCTTCTTCATGCTGCCGGTAGACGACATCACAGCGCTGCACAGTTTCGTATTCGCGAACGGCCGGCTGATCTCTGCCGCGCATAATATCACGTCCGATAGAGTGGCCCAATAAGGCGCCCAGCACCGCGCCGACCCGCTGATTCGACTTGTCATGCCCGACGGCATTACCGATGGCCCCACCGATAATGGTGCTCACCAGAACCGGTGTATTGGAGCGGGGTCGATTGGGATAGCGATCGACAGCGATCTCTTCTTCCCGGCATTGCTCCTGGGGTGTCGATACCTCCACCACCTGATAAATGGGACGCGATTCCACCACTTCGGCATACTCATAACTGGTTTCGGCCCTGACAGCCCCAACGAAGCTTAAGACTGCGACACCTGCGATAGTCAGTCTGATTTTCATAATTTGTCACCTCATGGTTCCTGATCTGCGAAGCCGCGACCGGAATTTCCCAGGTTCGAC
>CymMeta_TR88334_c0_g2_i5_cat_2
GGTGTCATCGCCCTGGCACCGAAGCGTCGCGCAGCGGCGTACATGCAGCCGTCACGGGCTGAATCGATAACCCTGTCCGCGCACGGTTTCAATCGGCTTCAGGGTCTGGTGGGGATCGAGCTTCTGTCTCAGGCGCCGCACGAACACCTCCAGCACGTTGCTGTCGCGGTCGTAATCCTGCGCATAGAGATGCTCGGTTAACTCTGCCTTGGAGATAACCTGGCCGGGATGCAGCATGAGGTATTCCAACATCTTGTACTCGTAGGCGGTGAGTTCGACATTCTCGTCATTCACCGTCAGGCGCTTGGTGGAGATATCCAGGCTGAGGAGCCCGAATTCCAGCTTCGGTTTGGCAAATCCCGCCGCCCTGCGCAACAAGGCGTTAAGGCGCGCCAGTATCTCTTCCATGCGAACCGGCTTGACCACATAGTCGTCGGCCCCGGCCTCGAGTCCGCCGACTTTGTCCTGCCAGTCACCGCGCGCGGTAAGAATCAATATGGGAAATTCCTTGCCGGCGGCGCGAACCTGTTGAATCAGGGAGATGCCGTCGATCTCCGGCAATCCGAGATCGATGATGGCGGCGTCGTAGCCATATTCCGTGGCGTAGTAAAGACCGGTCTTACCGTCCTCCGCCGCGTCCACCACATAACCTTCCCCTGACAGCTCCTGCTCCAGATGCCGGCGCAGAAGACCCTCGTCTTCGACTACCAATAAACGCATGGAGTCATTACCTCTTTAATCGGCGCCATCGGCGCCATCGACACCATCAGCGCCGCGATAAGCCGGGGGGCGGGGACTGCTAATTACCACCGGTTACCCGTCCGGTGACGGCATGCACGAACACGGTAAATACCTTGCCTTCATTTTCCATACGGATCTGGTAGCGTTGGTGCTCGCCCTCACCCACCAGGCTGATGCGCAGAATATTTCCCGGAAACCGCTGCCGCGCCAGGTTGACTGCCTGACGTTCACTGATCCTGCCTTCGGCCTGGGGATTGTTGCGAATATCGCGCGGGGAACCTCGTCTGTCCAATTGATTCTGTTCCACCTGCACCGGCACAATCTGGGCATGGACGCCGCCCGCCATAGCCAGCGTCAACGCTGACATAATTGCGGTGGCTGCCAATGTGCCGAGTTTATTCACTGTATTCCCCAAGGTTCCCGGGACTTTCAATTTGCTCAATTTACTTAATTTCCCGAATCGCCGGCTTCTCATATTTCTGGATTTCCGGATTTCCGGATTCCCGGACTCTGAATCTCTGAGACTATCGCTAACCGGAATCCGGGGTCGAATTACAATACCGGTTCCACGCTCACCCTGATTCTGATCCGCTCGCCCGGATCGGTATCGGTTCTGACGGAGTGTTCTTCTCCGCCGTAGAGGTAAGTCACTTGATAAGCGACCAGCCGTTCTTCTTCATGCTGCCGGTAGACGACATCACAGCGCTGCACAGTTTCGTATTCGCGAACGGCCGGCTGATCTCTGCCGCGCATAATATCACGTCCGATAGAGTGGCCCAATAAGGCGCCCAGCACCGCGCCGACCCGCTGATTCGACTTGTCATGCCCGACGGCATTACCGATGGCCCCACCGATAATGGTGCTCACCAGAACCGGTGTATTGGAGCGGGGTCGATTGGGATAGCGATCGACAGCGATCTCTTCTTCCCGGCATTGCTCCTGGGGTGTCGATACCTCCACCACCTGATAAATGGGACGCGATTCCACCACTTCGGCATACTCATAACTGGTTTCGGCCCTGACAGCCCCAACGAAGCTTAAGACTGCGACACCTGCGATAGTCAGTCTGATTTTCATAATTTGTCACCTCATGGTTCCTGATCTGCGAAGCCGCGACCGGAATTTCCCAGGTTCGAC
>CymMeta_TR83720_c1_g1_i1_cat_2
TTTAAGCCTCTATCTAACCCGATGCGCCTTGAAGCGCCAAAATGAGGCCTCTTTCAGACATTGATCCTCCCCCGATTTTGTAGACAGAGAGATAAGAGTCATAATGTAACTATCAATTTATTGAGGTAAGTGATGACTCAGAGAAATAACTATACAAAGGAATTCAAACTGGAAGCGATAGCGCTGGTTAACGATCAAAATTATAGCTGTGCAGAAGCCGGCCGTGCATTAGGCATTAACGGCACTAATATAGCTCGCTGGTGCCGAGAGCATGAAAGTGGTAAATCCGGGTTTCAAGGTCATGGTCGACTCACCCCGGATCAACAGCGGATTCGTGACCTGGAAAAGCAAGTGCGCCGATTAGAAATGGAGAAATCCATATTAAAAAAGGCCACGGCCTTCTTTGCCAGGGATTTGTAAAGCGCCATGCGTTTATCAAGGCAAATGTTAAGGCCTACCCCATCGTGGTGCTGTGTGAGATGATGGAAATTTCCCGTAGCGCGTATTATGCCTGGTGCAAACGTGGTCCCGGTGAACGTAATAAATCCAATGCCCAACTGGATAGTGATATCAGGCGTATTTATAAAACTCATAAAGGTCGATACGGTTCGCCGAGAATTCAAGATGAACTTGCCGATGAAGGTAAATCCTGTAGCGTGGCGCGTGTAGCCCGACGTATGAAACGTATGGGCCTTAAGGCGATACAGGCCAGGGCCTTTAAAGTGACGACGAATTCAAACCATGACAAGCCTGTGTATCGTGACTTACTTGAACGAGATACCAGCACAACAGGGATTAATCAAAAATGGGTATCGGATCCGGGTTATATCAGAACCACTGAAGGTTGGTTATATTTAGCAGTGATCATGGACTTGCATTCACGCGCTGTCATTGGTTGGTCGATGCAATCGAGAATGACAGCCCAGCTGGTTTGTGATGCCTTAATGATGGCCTTATTCAGACGCGGGTTTCCCAACGGCGTGATTGTTCATTCTGACAGGGGCAGCCAATATTGTTCCAGGGCTTACCGAAAGCTGATTCGCAACCATACGCTCTTTGGTTCAATGGGTAACAAAGGTTGTTGTTATGATAATGCGGTGATTGAAAGTTTCTTTCATTCGCTGAAGGTTGAGGCCATTTATCCTGAATCAGTGAAAAATAGAAATGTAACACGCAATCAACTTTTTGAATATATGGAGGTGTATTACAATCAACAACGTAAACATTCTGCAACTGGATTTCAAACACCTGAACAATTTGAAAATCAATCAATGAATAATCAGGCACTCTTATCTGTGTGTCCAATAAATTGAGAAGGATCAAGTTGGTTGAACATGGCGGAG
>CymMeta_TR85915_c0_g1_i2_cat_2
GTTTACCTGGAACATCATCCACCCAAAAGGAGATCCAAATCAAACGGCTGATCCGACGACGGGCTTGTAATTTGTCCGATCGTGCCTACATCTGGAGTCAGTCTAACTCTACGCGAACAGGGAAGGGAATCGAGATGAAACGGATCGGACGGGCTTGCTTTTTTATTATAAATCCGTGCTTGTGAGTCCAAATCGGGTCGCCTCCGGTCGGCATTCAGGAATCCCGGCGGCGATGGCGTCGTCCATGCCGCCGGTCAATCGGCGCTCGGCAGCCGGCGCATCGTGAACCCGATCACATCGTCAGGCCGTTCGCGCCGGCTTTCAACCGCCGTCCGGTAAGCCTGTTTGGGCCAGCTTTCATACCACTCGCGCGCTTTTCGCCGCGCCCGCGGACGCGGCAGTACAAACGTCTTGCGCACGAAACCGCCACGCCGCGAATCGCGGGCGCGATCCGGCCGTTTTTTCCGCCCGTATGGCGGCGGTCCTTTCGCCATTGACGCAGCCTCCTCGCAAACCGATGCCGGTTCGGGTTTTGCCGGGAGCCTGACCGGACCTTACATATCGGAGATCCGTTCAGGCGGGGGACTTACGCCGGATGCCCGCCATGAGCCGCACGGTCCAGCACTTCCTCGGCCCACCGGTTCAGGCTCTTGCCCGACAGTTCCGCGGCCAATACGGCCTTGCGATGCACCTCAGGGTCGACACGGAACATCACGCGACCGGAATATGGCTTCCGCGGTTCCTTGCCGATCCTGGCGCAGGTCTCGATGTAGTCCTCGACGGCCTCGCGGAATGCTTGCTTAAGCTCTTGCACACTGTCGGCATGGAAGCCCACGCCATCGCGAATGCCGGCGATCCGGCCTGTCAGAATGCCGTCCGCATCATCGTATTCGATACGGGCGGAGTAGCCTTTGTAGGTCATGGCGTTTGTCATGGCGTGACCCTTATCCTTTCCAAAAACGCACGGGCGGCGCGGATCTGATACCGCTTTGCTTCCCTGGCCGGATGCGGACGATGGAACGTCTCAACCTCGCCATCCTTCTCAAAGCGCACACGAGACCCGTCGCCCTCGATCACCTGCGCGCCTGCCGCGATGAGCAGCTTTTCAATCGCGGCCCACTCAATCGTTCCCGACACGGGATCGGTGAAGACCGTGGCAAGGGTTTTGCGGTGTTTATGGTTCACAGGGGTATTTAATCAACGCTTGCGAAAACCGCAAGCATTGATGCGGAACAGAC
>CymMeta_TR72313_c0_g1_i1_cat_2
CGATCCGGCCCAAGGATTACGATTTCGCGATTCGGCCCACCCTAGGACGATGGCCGGCTCTCCGGGACAATACAGGCGATCGCAGCCAGCGGTGGCAATCCTCGACCGGGGTTCGGTTCGGAGTGCTTTCGGTGAATTTGGTTTCGGCGCCCCGGCCTTGGACAATGATGACGGGTGAAGCGCTTCGGAACACTGAATCGCGCCCAAAACTTCGCAGTGGCCGGGACGTCCCCGGCGACGGTGCCGACAGAACGGGGGAAACCCCACCGACCGTGAAAAGGTTCGGAGTCGTCGCCATTCCATCCGAGAAGAGGACTAAACGACATGACCAAGGGAACCGTTAAATGGTTCAACGCCACCAAGGGCTACGGCTTCATCAGCCCGGACGACGGCGGCAAGGACGCCTTCCTGCACATTTCGGCGTTGGAACGCGCCGGCATCGGCGGTGTCGATGAGGGCCAGCGCGTCGAATACGAGGTGAAGCCCGGTCGCGATGGCAAGTCGGCGGCGGAAGACATTCGCCTCGTCGACTGACCATCGAGGTTGTGCGGCGGCGAGAGCAAAGCCTCTCGTCGCCGCCTCCCCTTTCCGGTCCACCCGCGTCCGCAAGGAGAAATATCATCGTCACCGTATTCGTTCGTGACAACAACGTCGATCAGGCGCTTCGCGCGCTGAAAAAGAAGATGCAGCGCGAGGGTCTGTTTCGGGAACTGAAACGCCGTCGCCATTATGAAAAGCCCTCGGAGCGGCGCGCCCGCGAGGCCGCAGACTCGATTCGCCGCCAGCGGAAGCTCGAGCGCAAACGCGCCCAGCGCGAAGGGTTGATCGCCAAGCCGGGCGGAGCCGCGCCGCGCTAGCGGGGCGAGCATTCCGACAATGTCACAGCAGCGGGCCGCGCCGGCGCCGAGCGATCCGGCCGATGCCGAAGAGATTTTACCCTATCGGGCCAAGCGCGACGCCCCGGGGGATCGCGTCTGCATGAGTTGCAACAAGACCTTCCCCAGCCTCGGCTGGCATAACCGCCTGTGCCGCGACTGCGCCAAGCGCGG
>CymMeta_TR92438_c0_g1_i1_cat_2
ATATAGGGAAAAGTAATTTTGCGCGTAAAGATCAGAAATAACAACCCGCAACAATCAGACAGTAAAGCTTTCGCCGCAACCACAGGTACCCTTCACGTTCGGATTAACGAAACGAAATCCTTCTTGCAGACCTTCACGTCCGTAATCAATATTGGTTCCTGCTAGAAAAACCAGGCTTTTCGGGTCAATTATCAACGTTACCTGACGCGACCGACATACGTAGTCGTCAGCATCGTACAAGTCGTTAAGCTCAAAAGTGTAAGCGTGCGCCGAACAACTAGAAGTGCGCACCCCGATCCTGATCGCGGCGGGCTTACCATGCGCCTTGGCGTACTTGAGCACATGTTGCGCCGCCCGCTCGGACATCGTGATCCGAGCCGTGTCGTCAGTGTCGACCGGGGCTTCTAAAGCGGCGACGGTCACCGCGGACATAGTCTAAAAGATAGGCCTTGCAGCTATGCCGTTGTGGCGGCCTGCGTAGCCTTGGCGGTTTCGCCGTGCTTATCCTTGTAGTTTGCAACCGCGGCTTTAATCGCGTCTTCAGCGAGCAACGAGCAATGGATCTTCACTGGTGGCAACTCAAGTTCCTCAGCGATCTGGGTATTGCGAATTCCCAATGCTTCATCCACGGTTTTGCCACGCACCCATTCGGTCACCAAAGACGACGAAGCAATCGCCGATCCGCAACCGTAGGTCTTGAACTTGGCATCCCGAATAACTCCGTCGTCGCCAACTTTGATTTGCAGTTTCATCACGTCGCCACAGGCGGGCGCACCCACCATGCCGGTCCCCACCGACGGATCGTCTTTGTCCATCGAACCGACATTACGCGGGTTGTCGTAATGGTCAAGTACTTTTTCGCTGTATGCCATGATATTTTGCCTCGCTAGATGTACTTTTGATTATAACTCAATGAGCAGCCCAAGTAACGGTATCAAGATCAATTCCTTCTTTGTGCATTTCCCACAGTGGCGAGAGTTCCCGCAACTTGTCGATGCGAGTATGCAAAAGATCAATCAAATAGTCAATTTG
>CymMeta_TR71507_c0_g1_i2_cat_2
ATCGTGAAAAATTTTTCTACTGAGGGAGACTTGAATGATGAAAAAAGTTTACATATATATTAACTTGTGTGTATAGTTACGTTCCCTGTGGACATTAACAATGAATATACTGGTGCGAAGTTTCGCGTGGTTCACTGTGTTGGTGCACTTGAGAGCTTGAAAGAAGCCCTGGCCAAACGAAAAATTGGTGAGCATGATGGTCGTAAAAGGTCGATTATCCATCAGATTGACCGATTGACGAGTGGTCAAAGGTTGTCCGCAAGTACGTTTGTAACGGAAGGGGACCTACCGAATGGAAAGAAATTCAAAGCATTGAAAAAGCAACCGCTTAGGGCCTATCTTTGGCTATCAGACAGGGTGCCGACGACATATTTTATTAGCCACTACATTTTCAAGGATAGAGACAAACTTTCCGCGAATGACACACACAGAGTATGTACAAATTGGAGACGGATAGAGGAGCAAGGTGATGAGTTCTAGGAGAATGTTCTATTCAAAAACAAAAGTTCCAACTCGCGAAGAGGAAATGGCAAATGCCAGAGAGGAGCTAATCTTCAATTTAACTGAAGATTTGCTGTTGATCATGGAAGATAACGGGTTTAACAAAGCTCAATTAGCAGAGCAGTTGGGCAAATCAAGAGCCTATTGTACGCAATTGCTAAGTGGCGCCAGGAATATGACGTTAAATACGTTTTCAGATGTGTGTTTTGCATTGGGCGTTCAACCTGAAATCAAATTGATGGCGCATAAAAAATGGTATGACACTAAAAAAGTTGTGTCTCGAGATACAGAACTAAAACCTGTACGTAATAGTAAGATTGACATTGGTAAACAGAGAATCCGGCAATAAGAGAAATCGGAC
>CynC_contig01512_cat_1
tagaaaatccaggtatagacactagtgctagtgataaagaaagactctagaagctgatgaaaaaaagACGTTGATCAaCAaCCTGTTGAATTAAAaTTTAAAGAAGACTCAGTCTTAACGGATTCTGATAAGGAGAGGATTTCtCTGTATGTAAAAGAGAAaGGACTCAGTAAAGAAGAAGCTGAAGAGTATGCTGATTtAAACAATCAGATGAAATCTGATGTAATTGAAGAGTCTACAGAGGAaTTtCAGGGAGTAATTtCTAAgTGGGCAGATGATTtGAAAAaTGATTCTGAGATAGGGAAAGACAAACTAAACCAATCTTTGAAAGACGCTAGATTTGCTATTGAAAAaTATGCAGGTAATTCTGAAAaGGTGTTGAGCATTCTTGAAACTAGTGGCCTAAGGTCGCATCCAGAGGTTGTAAGAATGTTTGCTAGAATTGGTAGAGATTTAAAACCCAAACCAGAGATCTCATCTAACAAAGCATCGGCCAAAGAAAGAACTCTAGGAGAAATCTTTTATGGACCAAAGGAATCTAGAAACTATTAAAATATTTtAAAGGgAAAAATACAGGGGgAAAaTTAaTtaTGGCCACAATAGGgAATAcTTCAGTcACGCTGCTGgACTGGGCTAAaCGAAAaGaTCCAGATGGGAAAATACCAACAATCGTTGAAaTGTTGgCCcAAaGAaaTgAaaTGCTCACAGATATGCTTTTTaGAgAAGGTAaTCTAATtACCGgACAtAAAACcGTTGTCAGAaCAGGCCTtCCAAAaGGGACCTGGAGAAAGaTCAATAAAGGTATTCAaCcGAGCAAAAGCACTACcGCTCAAGTTCTTGAACAGTGCGGGCGCTTAGAGGATTTTTGCGAGGTTGATGAAATGCTTGCAGAGCTTGAACCGGATATGGACGCTTTtAGAaTCAGTGAATCTGCAGCTTTCATGGAaGGCTTAAGTCAAGAAGCACAAAGCACTCTGATTTATGGAAACgcTGAGATTGATAACGAAGAGTTTTCAGGATTTGCAGAAAGATACTCAGACTTGTCTGCTGGAAATGGTGGCAACATCATAGACGCCGGCGGAGTACAGTCAGACAACATGTCAATTtGGTTtGTCGGATGGGgAGATCAAACTtGTACAGGtATTTTtCCAAAAGGCACGATGGCAGGATTAGATCATACAGACATGGGAAAACAGCTCATTCAAAGAGATGACGGCAGAAAACACATGGCTTACATTGATCAATGGGTTTGGAGAATCGGTCTTTGCTTAAAaGATtGGAGATCTGTTGTtAGAaTAGCTAACATTGATAAGTCCGCTCTTaGTAAAGACGCTtCAaCGGGAGCTGATTTAGATCACTTTATGGAGCAAGCTATTCACAAAGTGTTTAGTTtAGCCaTGGgAAAGTACTGCTTCTACATGAATAGATCGGCTTtCTTTTATCTAaGTCAACAAaGAAAAAACAAAACAAaTACAACTCTGCCTTACGTCGAGGTTGACGGTAAGTTGATGTATCACTTTATGGGATTTCCTATAAGAATAGTTGATGCTTTGTTAAACACTGAGGCTAGAGTAGTTtAAGAGGAGAAAATAAAaTGTATATAGATAGCGATTTAGAATTTtCAGATAATCAAACAGTTGCTAATAATAGAGCATCAACCAACGTGATCGATCTTGGTGTTGCAAGGGATATAGGGATTGGAACTAAGCTGTATTTAGTtACGGCTGTTGTAACCGCTATAACCGGAACACTAACAGCAACTCTTCAAGCCTCGGATGCGGAAGCCTTCGGGACTAGTGAGTCAGCTTTAGTtCACACCTACGCTGCTAGTGCAGCATCAGGTAGTCGGTTAATATCAACGCTTGATCCTAATAGAACGAAAAGACGTTACTTAAGACTAAGGTACACAGgCGCTAGCGCaGGTGCGGTTAATGCTTACATAACAAACAATATAGACGCTATTCGATACTACGGATCTGGCTTTAGTGTTtAAGGAGAATAAGTGATGAAAGTAGTAGCTACTAAAAACGGaTACTATGCAAAGCAAaGGaTCTaTGTTGATGAAGTTTTTTTAtAAAAgctaaagaagatttttcaaagaatggatgaaagaatatgaggacattcctgaaaatctagaacttaaagatgatcctaagct
>CynA_contig08608_cat_2
GGgACGTCGGCCATGGAGACGGGCCCGTCTTCGACGGgCTTGCGCCGACCGCGAATGAAACGGACAACGATCGgCGACGGCGCGAACGACTTCAGTTCCTGTCCTTGTCCACCAGCTTGTTCGAGGCGATCCACGGCATCATGGCGCGCAGTTTTTCGCCGACcTCCTCgATGGGATGGGCGTCGTTCATGCGGCGCGTCGCCTTGAAGCGGgCGGCGCCCGAATGCCATTCCTGCATCCATTCGgAGGTGAACCTGCCGGTCTGGATGTCGTCGAGAATCCGCTTCATCTCCGCCCTGCTGTCGTCGGTGACGATGCGCGGACCGGAGACATACTCGCCCCATTCGGCGGTGTTGGAGACCGAGTAGTTCATATTGGCGATGCCgCCCTCATAGATCAGATCGACGATGAGCTTGACCTCGTGCAGGCACTCGAAATAGGCCATCTCCGGCGCGTATCCGGCTTCGACCAGCGTCTCGAATCCGGCGCGgaTCAGTTCGACCAGACCGCCGCACAGCACCGCCTGCTCGCCGAACAGATCGGTCTCGCACTCCTCGCGGAAACTGGTCTCGATGATGCCGGAACGCCCGCCGCCGACGCCGCAGGCATAGGAAAGCGCAAGATCGAGCGCGTTGCCGGACGCATCGCGATGCACCGCGACCAGACACGGCACGCCGCCGCCCTTCAGATATTCGCCGCGCACCGTGTGGCCGGGGCCCTTGGGCGCGATCATCAGCACGTCGACCGTGTCCTTCGGCTCGATCAGGCCGAAATGAACGTTGAGACCGTGCGCGAAAGCGATGGCCGCGCCATCGCGGATGTTCGGCGCGACCGCGCTTTCATAGATTCCGGCCTGCAATTCGTCCGGCGCGGCCATCATCATCAGgTCGGCCCAGGCCGCCGCGTCGGCCACGGATTTCACGTCGAACCCGTCGgCTTCGgCTTTCCCcGCGgACGGCGAGCtGGCGCGAAGCGCCACGGCGACGTTCGTCGCGCCCGAATCCTTCAGaTTGAGGGCGTGCGCCCTCCCcTGGCTGCCATAGCCGATAATGGCGACCTTCctGCCCTTGATCAGATTGAGATCGGCGTCGCGATCGTAATACACACGCATGTCCGGTTtCCTTTCCCccTGGAATTACATGGCCCGGAACCGGACCGTCGCCGACCGCCGAACcGAAACAGGCGCGCAaCGGCGCGgCGCCGGGCGCTACGGCACGGCCATTTCGCTCAATTCCCCCGTCAACGCAAGCGTTAATTCAGACCGGCGAAATTCGATTTACGAAACAGGCGCCTGGCCGCAGGCGCTCAGAAATCTCTTCACCGTCTCCGCCATGCCGTATTCGAGCGCGTCGGCGGTCAGGCCGTGCCCGATCGACACTTCGGCAAGCTCCGGAATCCGCGCGACCAGGGCAGGCAGATTGGATATTGTCAGATCGTGCCCGGCATTGACCTTCAGCCCGGCGGCGAtGgCCGCCCCGGCGGTCCGGCCCAGCGTCTCGATCTCGCGCGCCGCCCCGGCCGGgTCGCCGAAACAaCCGCCATACGGTCCGGTGTACAGTTCGACCCGGTCGCAGCCGGTATCGGCGGCGGCGGCGACCTGCTCGCCGGAAGCATCGGGATCGCAGAAAAGCGACACTCTCGCTCCGCCGCGTTTCAGCCGCCTGACGACAGGCTCCAGCATTTTCCCGCCGGCGATGAAATCCCAGCCGCGATCCGATGTCGGCTGCGTTGGATCGTCGGGAACGAGCGTCACCTGCTCCGGTTGGCTGGCGTCGATCAGGTCGAGAAAATCCGGGGCCGGATAGCCCTCGATGTTGAATTCGGCGCGCGGAAATTCATCGTCGATCAACGCGCGAATGTCCGGAACGTCCGAAAAGCGAATGTGGCGTTGGTCCGGTCGCGGATGAACGGTCAGGCCCtGCGCGCCGGCGGCAAGCGCGATACGGCCAAGGCCGGTCACGCTCGGCCACGGCAAATTCCGCCGGTTGCGCAGCATGGCCACCGCATTGAGATTGACTGACAGCGCCGCCGGCATACTcGCCCCCGACCTCCGGTGAAAGCGACGGGaTATCAGCAGCACGGCCCGTCAGGCAAGCGGATTCGCACGAGCCGGCGTTCACCGCACGACGGTCAGCCGCCCGGCCGCCCTGGTGATCGCGGTATAGAGCCAGCGCTGTCTCATGTCGCGAAAGGCGAAGCTCTCGTCGAACAGAACGACATTGTCCCATTGCGACCCCTGCGCCTTGTGAACCGTCAGCGCGTAGCCGTAATCGAAATCgTCATAGCGCTTtCTTGTCGACCAGGGGACCTCCGCCCCGTCGTCCTCGAACGCGGTCTTCAACACCCGGATTTTGGCGACGCCGCGGTCCGGGTCGTCCTCCTCCGGCGAAACCAGCAGATTGAcGCCGGGGTtGGCCGTTTCcTCGAGGCGGTCATCACGCGCCAGAGCGATCCGTTCAAAAGCCCcTTcGAGGGATCGTTTTTGAGACAGACGAGCTTGTCGCCGGATTGCGGCGTCGGCAGCGTAAAATCCTTCAACTCGCGAAGGCGGCGGTTGTAtCGCCGTCTGGTGCGGTTCGTTCCGACCAGCACCTGATCGGCGGACAGCACCAAGTCGCTGTCGACGCCGGATTTGCCGACGACCCGGGCCGCGCCGTAATCGCCGTGCATGATTTCGCGGCCCTCgCGCGCATCCAACGCCAGCCGGATGATGGGATTGTCGCGCGCCTGCCGGTGAATTTCGGTCAGCAGAATGTCCGGTTCATGTTCGGTGAAGTAGCCGCCGCCCGAGATCGGCGGCAACTGCCCCGGATCGCCGAGCACGAGGACCGGCGTGCCGAAGGACAGCAAATCGCGGCCCAGCGCCTCGTCCACCATCGAGCATTCGTCGATGACGATGAGTTTCGCCCTGGCGACCGGGCTTTGGCGGTTGAGCGAGAACGTGGGCGCGACCGACTTCTTGCCCGTGGCCTCATCCTTGATCGTCTCCTCGCCGCGCGGGCGGTAGATCAGGGAATGGATCGTGCGCGCGTTACCGCGCCGCGCGAGCGCAGCACCTGCGCCGCCTTGCCGGTGAACGCCGCGAACTGCACCTCGCCATCGACGGCCTCGGCGAAGTGCCGGGCAAGCGAGGTCTTGCCGGCGCCGGCATATCCGAACAGGCGGAATACCGGCCGGTCGCCGGCCTTCAGCCACCGCGATACGGCGGCAAGCGCATCGTCCTGCTGGGgTGACAGTCGCATGGCGGGGTTGTGGCAGGATTCGGGTGCGGGCGGCAAGAAGAACGGATCGCGGCCGCTTGCGGGCGCTCCGATTCATCgATGTCTACATACCCCGTGAGCCGCGATTCATGGCCGCCACGCCGGTGCGGCAGACCTCGACGAGGCCGAGCGGCGTCATGATGGCGATGAACTGCTCGATCTTCGACGTTCTGCCGGTGATCTCGAATGTGAAATGCTCGGTATTCGCATCGATCACCTGTGCGCGGAACGCATCGGCGAGCCGCAGCGCCTCCACCCGCGAATCCCCCGAACCGGCGACCTTGACCAGCGCAAGTTCGCGCTCCAGCGGCTTGTCGTGTCCGAACTCGCGGGCGCGCACGGTGAGATCGACAACGCGATGGACCGGCACGATCCGCTCAAGCTGATGGCGGATCTGATCGAGAACATGCGGCGTGCCCTGGGTGACGATCGTTATCCGCGACAGGTGCTTTTCGTGCTCGGTCTCCGAAACGGTCAGGCTCTCGATATTGTAGCCGCGCCCGGaaaacaGGCCGATGACGCGCGCGAGCACGCCCGGCTCGTTGTCGACCAGAATCGAtAGCGTATGGCTTtCCGGCGCCTCGGTTTCCTTCGCGATGAAATAGGCCGAGCCGGTCGGCTGAAGGCTGGCGTTCATGTTTGCTATTCCCCTTGTTTCGCTGCGGCGGCGGTCACACCAGTTCCCTTCCCGCAGCGTCGATCGCATTGGCGACCGTCTCATCCGTCGCCTCATCGGGAAGCAGCATTTCaTTATGCGCCTTTCCGGAGGGAATCATCGGGAAACAGTTGGCGAGATTGGCGACCCGGCAATCGAATATAACGGGCCTGTCCACCGAGATCATCTCGTCGATGGCGGCGTCAAGTTCGCCGGGTTTGTCGCAACGGATTCCATGCGCGCCATACGCCTCGGCGAGCTTGACGAAATCGGGAAGCGCCTCGGTGTAGGAGTGCGAAAGCCGGTTGCCGTGAAGCAGTTGCTGCCACTGCCGCACCATGCCCATATACTGGTTGTTCAAGATGAAGATCTTGATCGGCGCGTCATGCTGCACCGCGCAGGACATTtCCTGAACGGTCATCAACACCGAGGCGTCTCCGGCAaTGTCGATGACGAGGCTGTCCGGATGGGCGATCTGAACGCCCAGGGCCGCCGGAAGCCCGTATCCCATGGTTCCgaGaCcGCCGGAGGTCATCCAGCGGTTCGGCTCCTCGAAACCGAAAAACTGCGCCGCCCACATCTGATGCTGCCCCACTTCCGTGGTGATGAAGGTATCGCGGTCCTTCGACGCGGCATACAGGCGCTCGACCGCGAACTGCGGCATTATCACGTCCCTGTtCGGCGCGTAGGCAAGAGAATTCCTCGCCCGCCAGCGGGCGATCCGCTCCCACCAGGGATCAaGCGCGCTTCGAGCCGCGCCGGCGGACGCGCGCCACgAACGGACCATGTCCTCCAGAACACGGCCGACATCGCCGAGAATCGGAATGTCCACCCGGACATTCTTGTTCAGCGAGGACGGATCGATATCGATGTGGATCTTTTGCGAGTCCGGCGAGAACGCGTCGAGCCGCCCGGTGATCCGGTCGTCAAACCGtGCGCCGACGCACAGCATGACATCGCAATCGTGCATGGCCATGTTCGCCTCGTAGGTTCCATGCATGCCGAGCATGCCGATCCAGTTGTCGCCGGACGCCGGATAGGCGCCCAGTCCCATCAGGGTCGAAGTGATTGGAAAGCCGGTCAATTCGACCAGTTCGCGCAGCAGACGGCTCGCTTCCGGACCGGAGTTGATCACGCCGCCGCCCGAATAGATGACCGGTCTtACGGCCGAGGCCATCAACCCGATCGCGGCCCCGATCCGCTCCATGTCGCCTTGCAGTCTGGGTCGATAGCTGGTGCGCGGCGCTTCCAGCGGCGGCGTGTACATGCCGGTGGCGAACTGAAtGTCCTTGGGAATGTCGACGACGACCGGACCGGGCCGCCCtgTGGTCGCGACGTGAAACGCCTCGTGAATGACCGCCGACAGTTtGTCGACGTCCTTCACCAGCCAATTGTGTTTTGTGCACGGGCGGGTGATTCCGACGGTGTCGCATTCCTGGAAAGCATCGGAACCGATtAGCGGCGTCGGCACCTGTCCGGTTATGCAGACGAGCGGgACCGAATCCATCAGCGCGTCCTGAAGCGCGGTGACCGCGtttGTGGCGCCGGGTCCGGACGTCACCAGCAGCACCCcGGCcTTGCCGGTCGAGCGGGCATATCCTTCGGCGGCGTGACCGGCTCCCTGCTCGTGCCGGACCAGTAtGTGCTCCAACTCCTCCTGCTGAAaCAATTCGTCGTAGATCGGCAGCACCGCACCGCCCGGATACCcGAATATGTGCTTGACCCCATTGTCCCTGAGGGCCTGAACGACCATCTCCGCTCCGGTCATCTCCCGTCGTCCGGTTTCACTGGTTTCGTTGTTCATCGGTCCTGTCCGTTTtGTCGTTTCCCGCGCCCGGGGCGATTCAGCTTCGCCGCCGGAATTAAAAAaGGCCCCGTAAAGGGCCCGGTCGTCGCGCATGGGGTGCTTTCGCCCGGTGGCTACACCACCTTGCCCACGCGcAAACCCACCACGAGAACAGTCAATTCGCTCATGGCCGcAaTCTATGCGGcTTTTtCCcGATGCGTCAAGCACCCGTCCGTCGCGCAGAACTaTAGGTACGGACGGACAACAAGgCGGGTCAGGTTTGTTCGGTTGATAGCCCCGAGCCAGgaCCCTGCGGTGGCGgACATCATTTTTCGCTTTTGCCATTCATCGTCGTTATTCTTCCCCGATTTCCAGGTGCTCCAACTTGCAACGCGCGACGGTCTCGAACTCCCGGCGTTTCACCGTCTCCGCGGCCAGCAGTTTTCGGCTCGATGCTTCCAGCGACAAAACTTCGCAATGATATTCACGCAGTTGGAAATCGTCGTCGATCCGCGGGACCAACCAGATAATATCGCCGTCGTCCAGGTCGCTCAACGGTTCGGCGCTTTTCCCGCCGATGGCGGCAAAGAACGGCCAATCGACCGCGACGGCCAATTTGGTTCCCCATCGGCGCAGCGTGGGCGCTTTGATTTCGAGTTGCGGCATGAGGCGCTTGGCGCTCGACGATCGCCAGTCCGGGCGGCGGAACTCGGcgggcgcgggCGGTTCGGGGCCGTCGTCGGTCAATAAAGTCTCAAATTCGGAATCCATGCCGCGCCCCGAGAAGTAAACGGCCTGAATtTCCAGCCCGTACCATTCCGTCGCCTTCGCATCATTGGCGACAATCAGATCGACCCGTCCGGCGGCCTTTCCGGTTTCAGGATTGCGCATGAACGGAACTTCACGCGCCGTATACACCTGATCGAAGCCCGCGATACGGGCCAACCAGACGGGTAGCAGGTTCCCTTGCTCAAAACGGCGCGGgCAGATGACAACGGGCTCGCTGCCTTCGGCTTGAATCGAACAGACACCGCCACGTTTTTTGCATGCCGGGCGGCCTGGTTGAAACGGACATGGCGGAGGTTCGTTGTCGCGCCCCAGCGCCACGCGGgCCAGTGCGCGACGGCGCACGGCGGACATGGCGGCAAACGGTTCGCCAAACCATTCGGCAaTACCGTATCCGCTCATGCGAAAAGCGGCTGCGACGTGATAATCAATTCCGCAACCCGGTTGTGATGCGTGTTTTtCATCATGATGCCGGCCGCATCGAAGTCGTATTTGTGGACAAGATCGACGATTTCCGGGGCCGCGTCATAGGTCATGAGGAaGTTAGGCCGGTGCCGGGCCAGAATCTCGAACAACCGaGCGTGATCGATTTCGTTGTGCGCGTAAAGACGCGACCCGGCGCGCTTGCCGCGCGGGGCCGTATAAGGCGGGTCGAGAAACACGGCCGCGCGCTTGCCCCAACCCGCCAGCAGAACAGGCAATGTCTTCAAGCCATCGCCTTCGAGAAAAATCAGGCGGTCGGCGTATTCCTGAATTGTCTCgaTGCGAGCGGCGAGCGTTTCGGGATACCAGCGCGACAACAGGCCCTTTCCGTTCTCGCCTCGCCGCGTGAACGATGCGCCCGGCGCGAGGATGCCGCCGCGTCTGGTGCGGTTCAAAACCAAGGTTCTGAAACCATGTTCGGCGACCGTCGCGGGCGGCCTTTCACACATTCGATTGAGCGCCGCATGGGTCGGCTCGAATTGGAGAATCCATTGGCTCAACGTCGCGCCGCTTTCCATCGCCGAACGCCAGAATGCGGCTACGTCGCGGTCGATCTCCAGCATGATCGCCTCGCCGACCAGATCCTCCATAACCGCCGTCAGCGAGACAATGGCaCCGCCGGCGAAcGgTTCGATAaGAATTTCGGGCTTTGTGGCGGTCAGCCATTCGCGGATATGCGGGACCAGCCACGTTTTACCGCCGGGGTAGCGCAAAGGGGAACGTTGCGGGACGGCGGCGACATTGGGAACCGGAACCCGCGAGGCCGGAAaCGCCGGCGCCGCCGTCATGGCCGCGTCCCCGCGTCCGGCCCGTTATCGGCGATCAGGGCTTTGTAtttGAGCcGTTTGCCAATCATGCGGCGCACtgCAATGCCCTTTTCGCCATGGAAATTTCCCTTCTTCACGCGCGgTTGAATCGAAACCCGCATCATGTTCGCCGAATTCAGGGCACTATCGTACATCGCTCCCCCAAAATGCAACTTCCGCCTCGTGAAATTTCAAGGGGGCCGCTTCGGTCTTGAAACTCATGATTCTTCTCAAGGTTACGCCTCGCATCGGATCAACGCCGGCTGTGCTTCGGTCCGACTCGGAACGCTTGGCCATGCGCGCGAATTTTCCGTGTTCGCGACAGGAGACAGGCGACAGTTGTGAAACGTCAAACGCCGCCCGTTGAACTCCGGCGAATCTCACGGCCGGAAGGAATCCGCTTCCATTCAGGACCGCACTGATTGCGAAACCAGGTGGATTATCGTTTTGCATACCGACGGGTGGCGATCCCCATTCGCCTTCTCGTTTCGTCGTCGGAGACAGAACCTGCAAGCATATCGCGGATTTCCCGGGCGAAATGCCTCCGATCACAACGCCCTTCATATCGTGCGCCTGTCCGGGCAGAAGCAGGAAACGGACCAGATTGCCGAGCCCATCCACCAACGCCGCGATCTTGATTGTCAGGCCGACGCCCGAACGCCCGATGGCCTGAACCTGAGTCCCTCATTTGCGCCAGTCGCCTTCT
>CynA_contig03578_cat_2
cataagggggcttttaattaaGCCcTTTtAAaGGATGAACATGTCTTCAAaaaCAtCtGTTGCAAaCTTAAGCTTATCAcATTtAGGTgTAGGTGTtGAAATCgcTAATATTGATTCTGAAAGATCACAAGAAGCTAGAACAATTAGAACTTTCTATGACATAGCTTTAAAACAGATCTTTGAAGGACACGATTGGTCGTTTGCAAGAAGATACATGACTTTAAATAGAGTTGAAGACTGTCCTAACGATGAATTCGCTTACTCTTATAGAGTACCAAAAACAGTAGTTAAAGTTAAAAAAGTCTTAAGTGGAGTGAGAAaCGAAACCAGACAATCAAGGGTGACTTATCATATCGGTGGGGATGACCAAGGAAAGCTTTTATATAGTGATTATGATGAGCTTAATATCATTGCAACAGTATTAATCAATGATGTATCTCAATGGCCTTCATCGTTTCAAATGATGTATAGCTATTATCTAGCTTATTTGATTGCTGCTAGAATTTCAAAAGAAGATCCTCTAAAAACAAGAAGCGACATGTATCGTCTTTACAGAGAGGAGAAGAACATTGCAGTGGCAAGGGATGTTGAAGAAAATCAATACGATGAACTTCCTAGATCCGAATACGAAAGAGTAAGGTACGGTTCAGACTATGACTACGGTTATTCAAAGAAATATAACAGGTGGTGAAATATCACCATCTTTAAGATACAGAGTTGATTTTAATAAGTACAAATCAGGTGCGGCTTTAATAAAAAACTGGTACATAAGACGAACCGGTGGATTAGTCACAAGACCTGGCCTTAGATTCATAACTCAACTTGACTCCCGTGATACTGTTCCTAGATTTAGACTTATCCCTTTTATTTtCTCCGAAGAAGATGCAAGTCTTTTAGAGATTAGTCCGAGTTGTATGAGAGTTATTAAAAATGGgCAGTATGTAGTGGGACAGACCTCTAATCTTCCTAATATTAATTTtAATTCtCAAaCTGTAAATCTATCTAATCcTATCTCTTTATCAAGATCGAGTTTTCTATTTAAAATAAGCGGTCTTATGGGTAATGGAGTTGCTATAAATGATGTAATCTTAAGAGGAAATGCTACTATTAATCAAAATGGTGTTGAACAAGAaGTAAGAAGGTTCACCTTTAGTCGTCTTGATGCGAATCAAGAAATTGGAATAAACGGAATTTTTGTAAGCTCAAGCGTTGATATTAATGTAATTTATGAGCTTTATATAGAGCCTGTAGGGATTACAAACACAAATATTGATGAATTTAGTTTtGTCCAAAGCCTAAACACTTTAACAGTTGCTCATAAAaGTTTCAGGCCcATGGATTTTGTAAGGGTCAATTCAATTGATACAAATTGGTCGATTGAAGAAACACTTGAAACCCTTGATGCTAGCCCTTTTTCGATTTCAAGTGTTAGAGGGGGgCGTGTATTAGATTCAGAAGAAAACACACCTTTAGACCAAGCCTCTGTAAATAAAAATCTGTATTTAGTCACTCAATTTAATTCACAAACGGGAGTTGAAACTCTCCCGTCTGACTCTGCAGGAAAAGCTtCTGATATATCTGCTAaTCTTTTTCCtGaTCCAAGAGACCCTGTAGTAGTCACgCcGACTGCAAATgTGGATTTGgAaGAcACCCTTAATtATTATAAaTCAgAcGgCTTTGgTAAaCCTTTtGGTTTtATAGGATTTagAAAAGACACTGAGCCATTTGAGGACATAGGAATTGATCCTGATTATTCTATCAaTCCCCCACAaCAatACcTTTTtAaCTCCCCcTAAAaGAACAGGAATTACAAGTTTtCcTGTGTTTACAAACTTCCCAGGAGTAGTTtCAATCGTACAGCAAAGAAGGTTCTTTGCAAACTTTCAAAACGATGCTGAAGTTTTTGTAACTTCAAGAGTAGGGCTTTATGATGATTTtAAAGTACACGCTCCCATTAACGATTCGGATTCGATAGTAGCTAAGATTTCAAGTTtATATTTtAATGAGATTAGACATATAGTTGAGGTTAGGACTCCTGTTGTATTTACAGCAAGtGGGgAGTGGGTTGTTGAAGGGCTGCCCTTAACTGCAACAAACCTTCAATTAAAACAACACAGTTACAATGGCTCTTCTAAAAaCATTAGGCCCGTCATAATTGATGaTACCATTCTTTATGTTCAGGCAAGGGAGAATAAAATTAGAGACCTTGCTTTTGACTTTGATGTTGATGGCTACTCAGGAAACGATTTAACTTTATTTGCTAATCACTTGTTTGATGAATTCACGATTAAATCCATGGATTATCAGCAAACACCGGATTCTATTCTGTGGGTTGTAAGATCCGATGGAGCACTGCTTAGTTTAACTTATATCAAAAGCCAAAATATACAGGCCTGGGCTCAGCATGATCTCGGTGGAGGTAGGGCTAAACAGGTTGTGGTTATTCCAGAGAAAAATCAGGATTCTGTTTATGTCATtGTGGACAGACAGGTAAATGGAAGCTTTGTTCAATATGTTGAAAGGCTTGATGCTTATAGTGGCAAAGACACTAAAaCCATGGACTCTTACAAAaGCTATGATGGGCAAAGTGGGCTTGTGGGAAGTCTTGTTTTtAGGGgAAATGATTTCACAGTTGGAAGCAGGTTTAATATTTTAATaGAACAAGCCTTTGGAGTCTCAAGGTTTATTAATTCTGAAGGAAAACAGCTtCATGTCTTGTaTAAaGAAAaTGGAGTGGATCAAGTTTtAAGgTGTAAAaTTATAAATCAAGTAAACAGCTTTAATGTTTtAGTAACAGCTAATAAaGATGTTCCTCAAGAaTTAATTGATGAAGGTTcAAGCAATTGGGGAaTTGCATTTAAtGAGTTAGATAATCTTTGTCATCTAGAGGGTAAGAAAGTTTCAGTAATAGgAGACAAGACcGTtAtAGcTTCCCCTCtAAATCCTGACTATGATGAgATTAtaGTtGAGAATGGAAAAaTAACACTtCCAAGATTTTATCTAAAaGTAGACGtAGGTCTTCCTTATTTTtGCGACTTTGAGTCTTTAAAAaTAGACACCGAAACAGTTGAGACTATAGCTGATAGAAAGGTTTtAATTAACTCTGTAGGTTTAGCTGTTGAAAaCACTAGAGGGCTTTGGGTTGGAAGACAACAGCCCACAGGCCTAGATAAACTTAAaGAATTAGTGGAGTTtAAaCCCAGGTCTTTAATTGAAGGGTATGATGACCCGACAAGGTCAAAGGATGAAGTGATTGATATAACGATTGCCTCTAATTGGgAAAaGGATGGgAAAATATTTGTAAGaCAAGTTGATCCACTCCCTGCAACAATACTTGCAATTTTACCTAATGGgATATtCCCTTTTAAAAaGGGGGgAGAAGATGGCTGACACACAAAAAAaTGATGATTTTATATCAGGGATTACAGGAGTTCTTTCAGGATTTTCATTATTTACAGGTGCTTTTTATGAAGGAAGAATTAATGATGTGATTCAAGACATGAACATAGCAAGGGCTGAATTTAATGAAAGAATGGCTGAAATTAATGCAGTAGAGGTTATAGAACAGGGCTCTGAAAAAGCTATGGAGTATAAGAATAAAATTAATTCTTTAATAGGAACTCAAAAAGCTCATGCTGCTGCAAGCGGAATTGCTGTTGATTTTGGCACAATAGAAGAAAaCGTGAATCAGACTTATGAGTTTGGTCAAGAGGATGCTAGAACTATTACAAATAATGCTTGGAAACAAGCCTTtGGTTTtAAAGTAGAAGCTGCTGATAAAaGAATGAACGcTATTTtAGGAAAaCATAAATTAGAATTTGAATCAGCAAGTAGAACTACTGCAGCAGCTATTCGAGGAGTTGAATTAGgTTTTAAAacTTATAATAGTTTAAAaGGATTAAACAAAGCTCGCTCAAGGGATTCTTtAGCTTATAATGTTTCACAGGACGGAGATATTGCTCAAAATTATTtAACCAATCCAAATTTTAGATATTATGCTAACCCCACTACATCCACTGGAAGATCCCcAGCTGAAATAGGATTATGAGTTATGCCTAAAATCCCAGTACTTGAACCTAATAGAGTTGAAGATCAAATAGTCGCTACTAGATCAACGCTTCAACCTTCTAATGTAAGATCTGACAATGAAAaCTTAAGCCAAGCTGCAAGTGGTTTAATTGATTCAGCTATTAATTTAGAAACTCAGAGCATTAAAGAGGCCAATCGAGTTAAGAAATTAGCcGTTGAACAAGACCTACTTAGATTTAATAAaGAGATTTtATTtGATAACGAATTAGGACTTTtAAGAAATCGGGGGgAgCATTCCATAGGCATTGACGATGATTATAGAAaGGCTTGGGgAAAAaaGATTGAGGAGGTTAAAAaaCCTTATCTAATGaTTCTCAGCTTTCAGATCTAAAaTCAGTTGAAGCTAGAATTAGAACGAACAGCTATAATAGTATTCATAATcACATGAGCACTGAAAAaGACGCTTATGAAAAaCAATTAGGGGATTCGTATCTTAAAGCTAAACAAGAGGATGCTTtATtAAaTTGGAACAATCCTCAAGTTATTAGGgATAGCATTGTAGACATGCAAAATTTGaTTGGCGTTAGAGGTGAAAAaCAAGGGATAGCAAGCGGGgTTATAaGACAAGCGAAAAAAACAGCTGCTTCAAAAACACATCTAGGAGTTATAGAgCAAATACTAGATTCAGGGTCTAATGAGAGCGCTGTGGATTACTTTGATTtAATTAATAAAGaGTTAAACGCTGATGATTtAGGCAGTGCAAGGAAACTCATTGATGAAGCTGTTTTTaCAACTAAAGCTGAAaGACTAGCTAGAGTGtCCTTTGGTCAAAACAGAGAGGATAAaGCTAAAGGCTTAAGTCAGATTGAAaCAAGTAATtATGATCAAGATATAAAaGACGAGGCAAGAAAAaGgTATCTTCAAAGAATTGTTGATTTTAATAAGGCTAGACAAGAGGATGAGCGAATCAATGGAGAAAAAGCTTTTGATGTTGTTAGAAAAACTAATAGCATGGACCGCATTCCAAAAAaTGTTTACAATGACTTAACTAGATCTCAGATAGAAGGTTTAAGAAAGTTTACTGAATCTGATAAGATTAGAGATTGGGAAACTTATGACATGTTAAACACTCTAGCCTACACTAATCCTAAAAAGTTTAAAAaTACAAATATTCTAAAGTACGCTGGCAAGCTTACAGACAAAGACATTCTTGAGTTTATGAAGTTAAAAAGAAAAAAGTCTTTAAGTAATGTAAAAGATGATCCTATTGTTCGTGGTTATATGACCAACAAGCAGATAGTAGACGAAGGCTTGGGGGATTTAGGAATAAAACTAACAGCGGATGCGGGCGCGGCTCATAAAAATAAAGCTAAGAATTTTAGGAGAGAAGTTGACATTAGAATGGAAGAAGAGTTTGAAAGAAAGGGAGCAAAGCTTTCAAGTAGTGAGGTTAGAGCTATTGTTAAAGATTTAACTACTTCAATTGCTAATGAAAATAACACTATTCTTGGGTTTGAAAAGATTCCCTTTACTGACACTACTTTtACACAGCTTGGCATTGGCAGCAAAGAGCAAAATGCTCTTTATGAATTTGGATATGAGGATGTACCACAAACTGACAAGCAAAAGATACAGGAGTCTTATAAAAGAAAATTTGGTAAAGACGCTACAAATAGAGATGTGGTTCGTTACTATAGGCGTAAACTTTTAAATCAaCACAAAAaGAAACAGCAGCAGCAGCAGCAGCAGCAGCAGTAGTAGTAATGCCtCCTTTTGTtCCTACAAACAACTCTTTAAGAAGTCcTGACAGTGAAACaCAAAACGAATATGACGTTTTAATTAATGACTCCTCTCTTACAGAAGAAAAGCTGTCACCATCACCAGAGGCACCTAATAAAGTAGAGATAAACGAATATGATGATTTAATAGGAGAAGAAGAGGATAATGAAAAAGAAAGCTTtGCTAGATCTAAAATACTTTCTAAAGACTTAACTCCTGAAAaCGCTCTTAAaGCTGAAAGAATTTCTAAaGAAAAAAaCATATCCCcTtCTCTTGTCTATGAAAATCCTGACAAGTTTAAACAGGAAAAAAAaGGTGAAACTTTTtGAAAaGCCTAAAAAaGAaCAACCCTGCAACGCTtAAGTACTTATCAAaTCCTGTTAaCATGGGgATTTCTAAAGACGATACTGAATCTTtAAAAAAAaTTGAGAATAGTTTAAATAAAATAAGACCTACAAATGAGGACTCAAGTCTTATTAAaGACATTGgTCATTTTtCAACCTCTGCTTTCACAGACTTATATGTAGCTTTtAAAAACCTCCAGTACGgTGTTTTtGgCAAaGACCCTGATGAAGATCCTGAAGGCTTTAGAATGTACATTGAGGCCATTAAAGAACAAAAGCGATTGGCCAACAATGCTCCTGATTTCTaCCAAAAGTTTCATCAACAAATGGCAGAAGAAtCTAGAGATATTCAAAAAAaCATAAATCAATTCAGCTCTAgTTTTGGAGATTTTAGGGATGGGgAAATCTTAAAAGGGTTAGACAACCTTGTCTCAGGTGGGGTAGGCACGGTTGGTCAATTCTTAGACTATCAACTAAAAGGCTTGTATGAAAaCCCAAAAGCACTGGCATTGGAAAATTaTAAAAaCTTTCTAGTTTTTTCTCCTAGCTTTTtCGTAGGTGGCTTTGCAGGAAAAGCGGCAGGCTCAGGCCTTGGGTCAGTTGTAGGAAAAGCCCTAGGAACAACTGCTACAGCAGTAACTAGTGTTGGTGTTGCGACTGCTTCTTATTTAGCTGCAGGAGCTACAACAGAGTCAGGGCTTATtATTTCAGAAATCTTAGAAAATAAAGGAATTGATACGACTGACCCTAAGTCTTTAGGAGAAGCTCTTCTTGAtAAAGATCTTATGTCTTCTGTTAAAAATGAAGCTTTtAGAAAaGGACTTACAACTTCGGCAATTAACACAGCATTTGGTGTAGTAGGCTCAAGGCTTTTTAGAGCTGATCTTAAAAAAGGGCTTAGGGCTAAAGCTAAAACTAAAACAGCAGATGTAGGATTTCAATATGTCGGTGAGCTTGCAGGCGAAGCTGGAGGACAGTTAGCTCAACACgAAGGAGACACTGAAAAGCTAGATCTTAATGAAATTTTAATGGAAGGCCTTGGtGGGTTTTCACAATCTGTCGGACAGTCAGCCCTTAACcTAGGAGTTTCAAAGCCTTTAGAAAAAGGaCTTAATAAGATCTTACCAGATAaGAAAAAAATGATGATGATACTAATGGTGACGGAGGAGGGCCTTTTGAATCAAAAgATCAAACTTTATTTGAGCAATCAAAAAGCACTGAGGAAGTGGTTAATAACACATCTAAAGTTATAGAAAATGCAAAAACAGCGCAAGATTCTTTAATTGAaCTTAAAAATTTAGAAGAATTAATTGAGGCTGTAGAGGATAGTAAAaCCAAAAaGAGTGATCCTGAAAAGATCAAAGAGCTTATAGAATCTTCACAGGGGGCTAAAGATAAAAAGGTTTATTTtCAAAAaGAAGAGTTTGAAAAGTATGCTCAAGAGACTAAACAAGAAGATCCAAGCCAGTTAGCTTTAACACTTTTAGCAGGCGAGAGTTATCAAGAGGCTATACAAaCAGGAGGCTTTATTGAAGTTAAAGTTTCGGATTTTGTATCTAAAATAGATCACAAaGAAAATCCTAACATTATTAATATTGTATCCTTAAAGCCTGATGGCATGAACaCAAACCAAGCTGTTGAAACAATTAaTAATGTTAAAAAaGATTTAAAaGAAATtCAAGATTCTACAAAGTTGTTAAGAGAAAGAAAAAaGCAGTTAGAGTCGGATGAAAAAGAAGTAAGAGCTtCCATAAAGGCTATGATAAAaGAAAAAAAGGTTGaTATAAGAAAAGAAGATGTAgAACcTTTGATTGCTTTTtaTAAAACTCTAGCTCTAAGATCAGATGGTAAaCTTACGCTTAAAGGCTtATTTGAAGAGTtGGTTTtGATATTGAAAGAGTGGATAGAagAAAAAAaGGGACTGATGAAGGTAGAGTA
>CynA_contig13406_cat_2
ggctgcgcgctccgccaagctcctccaaggtgacctcttcgcccgtgaccgccttgaccacgatcggggccagtgatgaacatgtgtgaaTGCTCCTGAACCATGAAAATGAAGTCGGtAaTaGCCGGGCTGTAGACAGcTCCGCCCgCGCATGGCCCtAGGATCACTGAGATTTGGGGGATcACGCCCGATGACTTCACATTTCGGTaGAAAATCCCGCCgTAGGAGTCCAGACTGACCAcACCCTCcTGgATGCGggCGCcGgCGCCGTCATTTAGACCGATCATcGGcACCCCGACcGACAACGCCAAATCCATCACCTTGTGGATTTTCTCGGCGAAAaCcTCCCCCAGCGCACCGCCGAAAACCGTGAAATCCTGGGCAAAcACAAACACTTTTCGCCCGTCTATGGTGCCCcAGCCGGTGACCACCCCATCGGTGTATGGGCGCTCCTGGATTCCGCTTTCCAAGGCCCGATGGCGCGCCAGCATGTCTATCTCGTTGAAGGAtCCCTCGTCCAGCAGATAATCGATGCGCTCGCGGGCCAGCAACTTATCCTTGTCGTGTTGGCGCTGGACTGCtcGCTCTGGGCCGGCATGTATGGCTTGTTCTTTGCGCTTGCCGAGATCGTCTAGACGCTCCTGCATAGTGTGGTCTGCCATTTAAGACAGGTTATAGCATGAGcGCTATTCCCGTGATTTTTtGCTGGGCTAGTTGGCTgCtgCCCCGCTGTCTGctgCCCCCGCCCCcAcAGCAGCCtCCCTCCCCGCcGACCGCCGCCTAaCCACcagTCTTAAaGGaGACTTCCCCATCCACCAGGTCTGCCAGCACGGTGTCGCcTTCGGCATATCCCTGCTGAAGAATCGCCAAAGCCAAGGGGTCGGCCAGTTGACGCTGAATCACCCGTTtGAGAGGGCGCGCCCcGTAGgCGGGgTCGTAACCTGCCgCGGctAGATGCTCCTTCAGTTCAGATGACACCTCCAGCGACAGACCCCTGTCGCTCAGCCGCTGGCGCAGGGCAGCCAGCTGAATGTCCACGATGGGgATAAGGTCGCTTTTGCCCAGCTGCTCAAaGCGCACCATCTCATCTATGCGGTTGATGAACTCGGgCTTGAAGAAATCCTCCGGACgCCCCGGCAAGTTAGACGTCATgATCAGCACcGTGTTGGAAAAATCCACTGTGCGCCCcTGGCCGTCGGTCAGGCGTCCGTCATCCAGCAGCTGCAGCAGCACGTTGAACACGTCGGGGTGCGCCTTTtCAATCTCGTCCAGCAAAATCACCGTGTAGGGTCGGCGCCGCACAGCTTCGGTCAGCTGTCCGCCCTCGTCATAGCCGATGTAGCCCGGCGGCGCCCCAATCAGACGGCTGACCGTATGGCGCTCcATGTATTCGCTCATGTCAATGCGCACCATGGCcTTTtCGCTGTCGAACAAAAAGTCCGCCagcgTGCGGGCCAGCTCGGTCTTGCCCACTCCGGTCGGCCCCAAGAACAGAAACGACCCGATGGGGCGGTCGGGGTCGGACAGGCCCGAACGGCTGCGGCGAATGGCATTGGAGACCACCGCCACGGCTTGATCTTGGCCCACGACTCTTTGATGgAGCACGTCTTCCATGTGCACCAGCTTCTCCACTTCCCCCTCCATCAGCTTGGAGACGGGGATTTGCGTCCAGCGGCTCACCACCTCGGCAATGTCTTCGGCATctACTtCCTcTTtCAGCATGACCTTGGCGGACTGAATCTCAGCCAGCTTCCGGGTGGCCGCcTCAaTCTCAAGCTCAATCTCAGGGACACGCCCGTAAAGCACCTGGCCCGCACCAGCCAAGTCTCCTGCCTTGGACAGGGCTTCGGCGTTGGanCGGGCCTCATCCAGAGATTCCTTCAGTTCGCGGATTTGCGCAATGGCGGTTTTCTCGGACTGCCAGTGCGCCTGCAGGCCCGACAGCTCTTCCTTCAGGTTGGCCAGTTCTGCCTCTAGGTCTGCcAGGCGCTCCTTGGAGGCGGGgTCTTTTtCCTtGGCCAGCGCCAaCTGCTCAATCTCCAGCTGgCGGATGCGcGGTCcACCACGTCTATCTCTtCGGGCATGGAGTCGATTtCTATGCGCAAGCGGCTGGCGGCCTCATCTATGAGGTCGATGGCCTTGTCGGGCTGGAAGCGtCCcGTGAGGTAGCGgCCGGCCAGCACCGCGGCGGCTACCAGCGCGGTGTCCTGGATGCGCACCCcGTGGTGGACTTCGTAGCGCTCCTGCAGTCCGCGCAAAATGGCGATGGTGTCCTCCACCGACGGCTCCGACACCATGACCGGCTGGAAGCGGCGCTCCAAGGCAGCGTCTTTTTCGATGTGCTTGCGATACTCGTCCAAGGTCGTGGCCCCAACCATGCGCAGTtGGCcGCGGGCCAGCATGGGCTTCAGCATGTTGCTGGCGTCcATGGCCCcTTCGgCTGCTCCcGCCCcGACCACGGTGTgAaGCTCGTCTATGAAGGTGATGACCGCgCCGTCTGATCTTCGATTTCcTGCAGCACagCCTGgAGGCGCTCCTCGAACTCTCCGCGATACTTGGCGCCCGCCAAAaGCGCTGCCATATCCAAGGTGACAAGGCGTCTATCTCGCAGCGATTCGGGAATGTCGCCATCGGCGATGCGCTGAGCCAACCCTTCCACAATGGCGgTCTTGCCCACGCCcGgctCGCCAATCAGCACGGGGTTGTTCTTGGTGCGTCGGGACaGCACCTGGATGGCGCGACGTATCTCctCATCCCGtCcGATGACCGGGTCAaGCTTGTTTtCGGCCGCCAAGGCGGTCAGGTCTCGGCCGTAGCGTTCCAAGGCTTCAAAGGTGGCTTCGGGAGTGGGGGATGTGACCCGATGGCTGCCGCGCACCTCCTTGAGGGCCTCGACCATCTGCTTGCGTTtGATTGagACTTCAGACGGCAGATGCGAAGCCAGCCCCAGCAGtAGGTGCTCGGTTGAGATgTAGTCaTCGCCCAGgTCTtCGCGCTCTTTGTctGCTTgaTCGAAGACAGAtGAGAGGTCTTGACTGAAAACAGGCTGCTGCCCGCCGCTGACCTGCGGCAGCTTGGACAACTTTtCGTTGAGCGACTTGGCCAGCAGCTCCGTGTCAACATCCAGCTTGGACAAAATGGGCGAAACCAcgcccTCGGTCTGcGCCAGCAaGgTGAGCAGCAGATGCTGCGGCGTGGCcTCGGGATTGCCGCGCTTGGCAGCATCGGCAATGGCAGCCTGAGTtACCTCAACTGTCTTaTGGGTCCAACGGTGCGGGTCTAGTGGCATTTTTGCTGGTGTTTCCTTCGTTTCGCTGCTGTTTTTtCGCTGTTTCTTTCCATATTGTTTAACGATTTAGaGGGgCCGTAATATTCCAAAa
>CynA_contig10340_cat_2
GCAAGTCAGGTAGCCGcACaGTCggTCAGCGACACcAGCAGGAACACcTTACAAGGgTTtGTTGCAAAACTCGCTGAGGGTGAAGCTATTGTCTATACAGATGATGCcAAaGCCTgCAGTGACCTGCCTtATGATCACGAGTCGGTCAAGCATAATGACTTGATCATGGACAATAAACTGTCGAGCGGGGCAAGAGCATGAATaCAACTATCCcgAaGgTCAATTCtACGGGGACAGGCCGCCGCATCGCTAAGCGAGGATCATCCAAGAAaCTAATTGCCTTTGGGTGGTACGGCGGTAAGTTTTCACACCTGGATTTTCTTCTTCCACAAATCCCAAACGATGCGACGCATTTTTGCGACGTGTTCGGTGGTTCAGCAGCCGTGCTGCTCAATATTAAGCCTTACTTGGTTGAAACCTACAACGACCTCGACTCTGATCTTGTAAATTTCTTtGAAaCGCTACGcAATCAAGAGTCAAAGCTCATCAAAGCTATAGGTTTGACCCCATTTTCTCGCGAAGAaTTATtGCGTGCCTGCACGCCCGAAAAAGGTTTGTCTAGGGTAGAGCGAGCAaGGCGATTCTATATCCGGGCGCGACAAACTCGAaCAGGTTTGGCACAAACCAGCAGTGAAGgCcGGTGGgCCcACTGCGTTCTTACCTCACGtGCGGGCATGTCGGGTTCTGTTTCCCGCTGGCTTGGGTCCGTTGAaGGACTGCCGGAAaTTGTGCAaCGGCTTCAgCGGGTGCAAATCGAGAaTTCACCAGCCATCGAaGTGATTCAGCGATACGAcAcACCCGATACCGTGTTTtAtGTtGATCCGCCcTATGTGCATTCTGCGCGAGGCGAcGcTGCAGCCTATCAATACGAAATGCTTGACAAGGATCATGAAAACCTcGCTGAGGAATTAAATAGCGTCCaCGGGCGTGTGGTGTtGTcAGGGTATCGAaCAGGCCTCTATGATCGAcTTTACaGAAAATGGCGGCGTGTGGATGCCGAAGAGCGAAATTGCAATTCGGTGCGCAAACCGCGCCAAGAATCTGTGTGGTTGAATTtCTAGaTGATGAACAATAGCGATAGAAGTTtGTTCAGCCTTCAACTAGGCACCGCAAACTCCCCcGAcGCTtGGGAAGCGCGAAGCTTCTGGTCAGCAGTTATTGTGCCGTGGGTAGCAGACAACcACGATgTTTtGGGgAAAAGCCCGgATTCcTATGTCAAGAATtCATTGAGGCGCCcTCGACTTGACcAaGGGATAGATGAGCTACGCGACAaGGCCAAaTGGGGAGCTTtGgTGGCATGACCTCCTGTCAAATTTGAACGGAGAAGACCTGCGTAATGACGAAATCTGACaCAAAAACTATGTCCGAAAAGAAAAGAACTAAGATAAaCCcATtCTAAATCAGTCATTTAAGGACTGGtAATTACTATTAGATATAATTCTAAAAAGATCATGTACAAAAATATGGTAATCACTGACAGCATGCTTGCTATAGACGATCCAGGTCTTATAGTTGCATCGGAAAGTGTCGTTGTTTGCCAAGACAATATCGCCTTTATGAATCAGTTGCCTGATGAAAAATTCAAATTAATTGTCACATCACCACCcTACAACCTTGGGAAATCATACGAAAGCAAGTCAGAACTAGATGACTATATCGAAACGCAGAAAAAAGTTATCGATGAATGTGTGCGTCTGCTACACCCATCCGGTTCAATCTGTTGGCAAGTTGGAAACTATGTGAATAACGGACAAATTGTGCCGCTAGATGCTATCCTTTATCCAGTATTCTCCTCCCATAAACTAAAGTTACGAAACAGGATTATTtGGCATTTtGGGCATGGGCTTCATTGTAAGCGgCGTCTTTCtGGTCGATATGAGACGATCAACTGGTGGACAAAAAGTGACGACTACACGTGGCATCTTGATCCAATtcGTATTCCATCTAAATATCCAGGCAAACGACATTTCAAAGGCCCGAATATGGGCAAACTATCTGGCAACCCcAATGGCAAAAATCCTAGTGATGTTTGGATATTCCCAAATGTTAAAAGTAATCACCCTGAAAAAaCTACACATCCTTGCCAATTtCCCGTTGAATTAGTGGAGCGTCTCGTGCTCTCAATGACAGACGAAGATGACTTGGTCTTCGATCCTTATATGGGAgTGGGAGCTACTGTTATTGCTGCCCTAAAACATGGGCGTCATGGTTACGGTTGTGACATAGTTCAGGAaTACGTGGACATAACCCATGAACGTATCAAATTGCTCGCTGCGGGAACTCTTCGAACAAGACCCATGGGCAAGCCAATATATGACCCAAATCTACCCAATGGTGGCCACCAATGAGACTTGGGGCTACCTATTCCCACCTAAACGGCCTTGAATTCTTGAATATGCATCATCAAAAaTTATGGGAAGAAGTGGTTGAAGTCATAAGCCAAATTGATGCAGCAGCTTGCAAGACAAAGGTATCAAAAGAGAAAAGCAAGCTTGGGAAAATCCTCTATTCACCGATTAAGTTAAACAATTACTTCAAAAGCAGTTTTGAATCCTTAGGTTGGAGTGAAAATAGGCGCACTTACTGGGTTACTCACGATGAGCACTTGCTCAGGCAAATTCACTCGCTATCaCCGGGCGAACAAAAGCAGAGAATTGAAGAAGCAGGCTACGAACCTATTCTGTCCTACAATCAAATAGATTTCTTgAAGAATCGCGTAGCAGTTGAAGTGCAGTTTGGGAAATATGCTTTTGTGGCCCACGACTTATtcGTGAAGCACATGAGCTTTTTTAGTTCAGATATTATTGATGTTGGAATCGAAATATTACCcATGAAAGAACTAGAACAAGAAATGTCTAGTGGAGTGCCCTATTATGAACGTGATTTGCTTAACCTAGTCAGGCAAGGTAAAACaGTGCCCgCCGTTCCTTTAGTTTTGATAGGAGTTTTGCCcTAAGACTGATAATTAAGTTGTGCTAACAAATAGCTGg
>CynA_contig12772_cat_2
ATGAGAACAATTTCAATAATTGCGACCGCCTTCCTTCCGTCGCCATTCACAGCACCGCGCCGGcGCGATGACGAGGGGTAAAATCTTTTGCAGGCTGATCGGCGGACTTGGAAACCAGATGTTTCAGTATGCCGCCGCGCGTGCGCTGGCGCTCAGAAACCGGACGGAACTCGTTCTCGACGCCAGGGCGTATGCGCCGGACAGCGCCTTTTCCTGCGGGCTGAAAAaCCTCGCAATTCACGCCgCGGTCGGATCGGAAGATATGTTGCCTCCGCCCGGATCGAGACCTTTGCGTTATGCTTTTtGGCGCAAATTCGGCCGCTCGCCGCagTTCGTTCGCGAAAGAAGTCTGGGCTTCGAccGGAACATTGCGGGTCTGGGCGTCGATGTCTATCTCCACGGCTATTTCCAGAGCGAAAGATATTTTTCCGATTTCGCCGGGCGGATGCGGGAGGAACTTGCCGTGAAACCGCCGCCCGACGGGGAAAACGCCAGATGGCTTGAACGGATCGCCCGCcGGCCCGGCGCCGTGGCGCTGCATGTCCGCCGCGGCGACTATGTTTCGAATTCCAtGGgCCGGGCCGCCcatGGcgTcTGCCCGCCGGAATACTACTCGAACGCGATGGAAATCATtGCCGGCGAATCCCGCGACGAACCGTTTGTCCATGTGTTTTCGGACGAACCGCAATGGGTCCGCGAAAATCTGAAAATCCCCTACGagaCCGTCTACGCCGACCACAATGACAGCCaTTGCGCGCATGAGGATTtgCGGCTGATGGCCGCCTGCAAACACAACATCATCGCCAATTCGACTTTCTCGTGGTGGGGCGCATGGCTCAATCCgAAtCCCGAAAAAaTCGTTATCGCGCCTCGGcgcTGGTTTGCCGACCCACGGCTCGACAATCCCGACATCATACCGGATGGATGGATCCGCGTGTAGTCGGCGCCGACCCGTTTCGGACCGCGACCCTTCGCGCGCCGCCGGCGACATGGACGCGCTTTCTCGCAGGACGGCGGACATCATTCGACATCCCGCTTTGCCTCCTCCAGGTCGCGGGCCGTCATTTCCCGCACCAGATCGGAAAATGTCGTGCGCGGCTGCCAACCGAGTtCTTCACGCGCACGGGTCGGGTCTCCGAGCAGCGTTTCCACCTCGGTCGGCCGGTAGTAACGCGGATCGACCGCGACGATCGCCCGTCCATTCGCATCaGGCCGACTTCATCGGCCCCGGTTCCCCGCCAGGTGATTTCCAGGTCCAGTTCCCTCGCGGCGGCTTCGACGAAATCGCGGACCGAATACTGAACGCCGGTGGCGACCACATAGTCGCGCGGACTGTCCTGTTGCAGCATCAGCCACATCATCTCGACATAGTCGCGCGCATGCCCCCAGTCCCGCCTTGCGTCCATATTGCCGAGGTAGAGACGATCCTGCACGCCGAGTTTGATGCGCGCCAGCGCCCGCGTGATCTTGCGTGTCACGAACGTCTCGCCGCGTATCGGCGATTCATGATTGAACAGAATGCCGTTGCACGCGTACAGGCCGTATGCCTCGCGGTAGTTCACGGTAATCCAGTGGGCGTAGAGTTTCGCGACCGCATAGGGGCTGCGCGGATAGAACGGCGTCTTCTCCCGCTGCGGCGTTTCCTCGACAAGACCGTAAAGTTCCGACGTCGAAGCCTGATAAAACCGCGTTTTGTCGCCCAATCCGAGGATTCGGATCGCTTCCAGCAGGCGCAGCGTTCCCAGCGCATCCGAATTGGCCGTGTATTCGGGCTCCTCAAAAGACACGGCGACATGgCTCTGGGCCGCCAGATTATAGACTTCATCGGGCTGCGCCTGCTGCAGGATATGCGTCAGCGACGATGAATCCGTCATGTCGCCATGGTGCAGAACGAACTGACCGCCGGTCCCGTACCCGCCTTCGAACAGATGATCGATGCGCGCCGTGTTGAACAGCGAAGTCCGCCTCTTGATCCCGTGCACGCGATAATCCCGCCTGAGCAGAAATTCCGAAAGATAGGCGCCGTCCTGTCCGGTCACTCCGGTGATCAGGGCCGTCTTTCGCGGCGATGCGCCCGCAATTGTCATCAGGGGTCCTCGCGGAACATTCGCCCGGTCGAAATCAGACGGGCGGCGTTGAGTTCATGGTCGGCATACAaATtCGCCCGCTTCCGGTTGATCGCGACGTAAGGCTTGAAATaGCCATGATCGAAAGcGGGCAGGTCGCTGACCGCCGCCTTGATATCGTCGGCGTCGCGGCAGATCAACATGCCTCGCGCATCGAAGAAATCGCCGATATCCGGCGCTCCCCAGTAGATCGGTATCGTATCGCACAACAGGCAGTCGATCAGCTTTTCGGTAAAGTAACTCCGCTCGCGCACGTTTTCGATGACGACCGAgTACCGGTAGCGCGCCAATCCTTCCGATTTTTCGTCAAACGGGCGATAACCGCGCCCCATCACGTCGGCGTCGACGGCCCCGCCGGTCATCCACTCGACGATTTCGTGCCGCAGACGATGCCCTTCAAGCGTTCGCCGGGCCGATGCGATCAGCGACAGAGGTCTTGTCTTGGCCGTATCGAGCGTTGCGGCGTCGCCCAATGACGTCGAGCCGAACGCAAAGAATTtCCCGTtcGGAATCGCGGACAGGAGTTTCCGGTTGCATGTCAGAACCCGGAAAAACcGCCGATGGAGGGCCTtGAGCAGTTTCATGTGGCGACCGTGGACGGCTTCCGGTTCGACGATCATGAGCGACAGGCGGCACTTCACACCCGGTCgCGGCATGTAATAGAGGCGGCTGCCGGGATAGGCGATCAGGTGGTCGCCTTCACCCAGGTCGCCGACCGcccccccccGtaGAGGTTGTCGGGAGCGCCCAGAGGCCACCtGAGgTCGCGtAGaGGCATATaCGCCAGCGTTGGACCCACCCTCGTTCCATA
>CynA_F51NMB401ECDZA_cat_2
AAGGACCGCATCCTTTGTATCTTTGATGATAGAACAAAGGTTGTTAACATGTGGAGAGATAACGGCTTAACTTGTTTCCAGGTTGCTCCTGGTGATTTTTAAGATGGTTGAATTTTTAAAACATGCACTAGGTTTATGTGGAGAACCGCATCCTAGCTTATTAACTTTGCTAATGGGTACACCAGCAGCAACCTATATTTTATATAAACTTAAATTTAAGAAAAATGACAAAGTATCAAGAACTTCTAAATGATCCCCCAGTATTTACCGAGCTTTATGATAGTGAAAACCTAAGAGAGGTAATTTTTGAAACTATCAGCTGTATGTGTGATAACAAACATTACCTAAAATTCAAAAAGAATTCTGATGGTGATTTTAAAAATGAACGGTAATGGCCATGCCCTTTCTAAATTGGCAAATGAAACATCCTCCTCATGATATTGAATGGGAAGCCGATGATAACAATTGGGGTGCAGTTGTAAATATGATTAATACTGGAACTTCAAAAGATTTAGTAACTGTTAAGTGTAGATAATGTGT
>CynB_contig00172_cat_2
GCTTCGAAAGCCTCTGGAGCACCGTTAACGTCCTGCTGGCGATAAGAATCAAAATGGGAATCAGCGCGCTGATTCCCAATAAGATAATTTTGGTCATCGTCACTTCCATTATTTCCTCTCCCTTCCGTAGCGGTCGGTGGCGATCACCCGTCGCGAACAACGCGCTCCGGCGCTAATTATACAGGGCGTCATTTCCGCACTACTCCCGGACACATCATATACAGGAGCGTCGTTTCCGCTCCGGCACTCATTATATAGCGGCGTCATTTACGCACTCCGCCTGTTCCCAACATACCCTCTATATACACTAATGTACACGATCGTCAGCGCGAGGCAAGCGGACCGCCGGCCCAGAACACGCGGCCGTGGACAATGACTTTGTCGCCGCGTTCGGCGGCGGGGACGGTTTCGGGGTCGTAGGCCCGGTTGTCGGAGGATATTTTCAGGTCGCCGTCGAGCATGATCTGCAGGCGCTTGACCATGATCATGCCGGCGATTGTGAGGACGAAGACGCCGCCGGCGGAGACATGATCGCCATCGACGTTCATCTCGACCATAAGCAGGTCGCCATGGCGGACGGTAGGCTCCATGGAATCGCCGCGCGCCTCGATGACGACGACGCGGCCGGCGTCGCGGACATAGCGGCCGAGCCATTCTCGCGAAACGATCAGATGATCTGCGGCCTCCTGCCGGTCGGCGAACGCGCCGTGGCCGGCGGACGCCTGAATGTCGTAGCGCGGGACGGATACCAGATCGCGTGACGACAAAAGCAGACCTGCCTCGCCGGCGGTCAATGCGGACAGACTGGCGCCCGTAACGGCGGCAATCCTTTCCAAGACGGCCCACTGCGGGGACGATTTGTCGCCCGCATAATCGCTCATTGAGCGCTCGCTGACATCGACGAGTTCCGCCAGCGCCTTCTGGCCGCCCACCGCCGCCGCGGCCTCTTTTATCCACCGACCTATCATCGCATTAAACGCGAATAATTGCTTTAACGCAAAAAACCGCTTGCATTGGACGCAATTTATCGCAATCATTCCCTCAATCGCAGAATTGAGGAATGAGGATGGACCAAATCGTGGCCAAGGACAATCCCGACCGACGCATCGCCGAGCAGGCCATGATCAAAGCGCGGCTGCTCAAAGCGGGGCTGCCGCTGGCGGAGATCGACCGGCGCTTCGGCCTACCGTCGGGCACAGCCCGCAACACGCTGCGCGAACCCAATCCGCGCGGCGAGCGGGCGATCGCCTCGGCGCTCGGCGCAAGGCCGCACCTGTTGTGGAAATCACGTTACCGGCCGAACGGCCTGCGGCGATCGCCGCAGGACTGGAGCCGACCGCCGACGATGGCGCAGCGGCGTCAGGAGGCGCGGACATGAGCGCGGGACGCGCCCTGGCCGACGCGGACGTATTCCTGTTGCGCGATGAAGAGGCTGGCCCCGATCGGTATCGGATCAGGATTGTCCTGAAAGATCAGGACGGCGACGTTTTTTGCGAAATCAGCCCAGACCGGGCGGTGGAAATGGCGACGGACCTTCTCGTCCTCGCCGGCGAGGCCCGCCAGGAGGAGAGTCGGGCATGAGACGATCGGAAGACATGGGGCTGACGATGGTCCGCGACGACCGCGATCATCACTGGATCGAGGTCGTGCTGCGAGGCAGCCACGAACTGGTCTTTTACAAAATGGAGGCGGCGGCGGCGGAAGCGGTCGCGCGCGATCTTTTGCGTCTGGCCGACGAAGCCCACGCGGCGAACGCCGCCCCGATCGGCCCGACGGCGGGGTCCGCATGAGCGCGGCGGTCTGGATGACGCTGGCGGTGTTCCTGATCCTCGGCGCGACGCTGTGCGGATCGGTGGCCTTCATCCTGGCGTCGGAGGGCCGGGCGCGGTCCGGCCTGTTCACCATCGCCTGTTTCGGCGGATTGTGCGGCGTCGTCGCCGTCGCGCTGTTGACTCTGGGGCCGTCGTGACGGCGGGCGGGCGGGCGCGGTTCCGGCTGCCCGGCGGCCTGACGATGGAGGTCAGGTACGGCCGGATCAAGTGCGCGAGCGACATCGCCGGGCTGGCCCGGCGGCTGCACGAGCAATCGCGGGGCGACGGGCGGGAAAGCGGCCCGGCGAGGCGGCTGATCGCGGCGATGACGGCGCTGGTCCGGGCCGGAGGGTCGGGCTGATGGCCGAAATCAAATCCATCGCGATTGCCGACATTCACGTGCCGCCCCGGCTGCGCGAGGTCGAGGAGGATCATGCGCTGGCGATTCAGGCGTCGATCGTCGAGCACGGTCTGCTGAACCCGGTGACGGTGCGGCGGACGCCGGCCAAGCGCGGGACGCCCTATACGCTGGTCGCCGGCGCGCACCGGTTCCGCGCCATCGAACTGCTGGACGACGCGGAGATCGACGCGGTCGTCGTCGCGGCCGACGGCGACGAGGCGGTGCTGATCGAGATCACGGAAAATCTGTTTCGCAACGACCTCTCCGTGCTGGACCGGGCGCAATTCGTGCGGACCTATCGCGAGGTGTGGGAGCGGAAATACGGCGAGATCAATCCCAAAGGCGGGCGTCCAAAAAACAGGGTCAACTTGACCCAGTTATTGCAGGACGAGGCGGAAGCCGGATTCTCGCGGCATGTCGCCGCCCGGCTCGGCGTCTCCAAGGAGTCGGTCAAACGCCTCAATCGCATCGCTCAATATCTGCGTGCGGACACGCGCGAAGCGGTGCGTGGCACGGCGGTGGCCGACAATCAGGCGCAACTGCTGCGTCTGGCGAAAATGGAGCCGCGCACGCAGGCGGCGGCGGCGGCGGCGTTCCGGCAGGCCGGCGATATCGGACAAGCGTTCGACGCGGTGAATCTGCGCGGAAAACCGAGTTTCAACCAGGAAATCTTCGACCGGCTGCTGTCGACCTGGGGGCGGGCGAGCGCGGAAGTGAAGGCGGATTTTCTCGCCCATATCGGCGCGTCGATAGCGAAGGAGGACGGCGAATGACGACCGGATCCTGCCGACGCTGCGCCGATTTACGCGACGAGGTGGAGGAGTTGCGCGAGACCATCCGGCAGATGCGCGACGCCGCCGCGCCGCCCTGGGTGACCATGTTTCCGCTAGGCGTCTATCTCACCCCGGCCCAGCAGACGGTGTTCCGCTGCCTCGTCGGACAGGAAGTGGCGACGAAAGAGGGTCTCTATCAGGCGATCACCAGCGACCGGCCGGAGCCATGGCCGGACCCGAAAATCGTCGATGTCCACATCCACCATTTGCGCAAGAAACTCGGTCCGTCCGGCGCGCGGATCGAAACCTTATGGGGCGTCGGCTACCGGCTGATCGACCGGCACCGGTTCCGCCCGGAAAAGGCGGCGGCGGCATGACGGCGCGCGCGGACGGGCTGAATGGCGACACGATCGGCAGGACGGAGGGCGCGGCATGAGCGTCCATGCGGAGACCGGCTATCGTGAGCGCATGTTGGCCCGGCTCGACGCGATCGTCCGCGTCGTCGATGGCCATATCGAGCTTGGCCGGTCCGGCGGCCGCCTTGAGAAGCTGGACATTGCCGAGCGGTGCATCGCGGCGCTGTGCGATCACTACGGCGCCCGATTTCGGTTTTCGGCGGGCGCTTGTTTTCTCTCGGCCGGCGGGGTCAGAGCGAGGTGCATGGGGAGCCAATATCTCCTGCTGCGCCGCTGGAGCGCCGCTGCATCGCGGGTTCCCAAGCGATGACGGTCTCGATCCGGACGCAAATCGGCGAAGCCGAGCGCGAACTCCGCAAGCGCCGCGAGGTCTATCCGCGTCTGGTGGGCGCGGGAAAGATGCGGCAGGCGGAGGCCGAGCTGCTGATCGGATACATGGAAGCGATCCGCGACACGCTGGTTTTCGTCCGGAACCACGAGGCGGCGATTCGCTGCCTCGCCGGCAAGGGCGAAGGCCGATGAAGCGCCGCCCGCCAAAATCCGGGCGCGATGCGCTTTGGGCGCGCTACGAGGCGCTTTCGGAAAGGCAAAAAAAGGTCTGTGAAACCCGTCTGAAAATCGTCGAGGCGGTCGAGGCGCTTATCGCGGCCGGTTCCGGCAAAACCGCCGCCGTGCGGACGATCGCCCGCCGGGAAAATATCAGTGCGACCAGTCTGCACGAATGGCGGTCGCGGATCGAGGGGGCGAGCCGTGAGGACCGGCTCGCCGCGCTGGCGCCGGAATACAGGTCAACGGCTAAAGCCGCCGACTGCCACCTGGACGCCTGGGCGGCGCTGACGGCGGATTATCTGCGGCCCGAACAGCCGGCGTTCACCGCCTGCTATCGCCGCATGGCGGCGGCGGCGACTGAGCATGGCTGGGCGCCGATCCCGGCGGAGCGGGCGCTGCGGCGGCGGATGGACCGCGAAGTGCCGGATGCGGTGCGCATCCTCGCCCGCGAGGGCCAGGACAGAGCCAAAAAACTCTATCCGGCGCAGCGGCGCAGCCGGACGCATCTGCATGCGATGCAGGCGGTCAATATGGACGGCCACAGGCTGGACGTGTTCGTGCGGATGCCGGACGGGCGCGCGTCGCGCGTCCATCTGCTGGCGATCCAGGACCTCTATTCCGGCAAGATCGTCGGCTGGCGTCTGGCGGAAAGCGAGAACAAGGAATCGGTCCGCCTGGCCATCGGCGACATGGTCGAGAAATTCGGCATTCCGGAGCGCATCACACTCGACAATTCGCGCGCCTTCGCGTCGAAATGGATTTCGGGCGGCGCGCCCAATCGATTCCGCTTCAAGGTCCGGGACGAGGACCCGCGCGGGCTGTTGACGACGCTCGGCGTCGATATCGTCTGGACGACGCCCTTTTCCGGGCAATCGAAGCCGATCGAGCGGGCCTTTCGGGACCTGGCGGAGGAGATCGCCAGACATCCTTTCTGCGCCGGCGCCTATACCGGCGCGAAGCCGGAGGCCAAGCCGGAAAATTACGGCTCGAAGGCCGTGCCGCTGGACGCCTTTCGCGAGCACGTCGCCGCGCGGATCGACGAGCACAACGCCAGGCGCGGGCGCAAAAGCGCGGCGTGCGCCGGGCGCAGTTTCGACGAGACTTTTAGGGCCAGCATGGCCGATCCGGCGACGCTGGTGAAATGGCCGACGGCGGCTCAGCGATCGCTGTGGCTGCTGGCGGCGGAGCGGATCACGGCGCGAAAACCGTCCGGCGAAATCCACCTGTTCGGCAATCGCTACTGGTCGCCGGAGATGAGCGGATTCGTCGGCGCGAAGCTGACCGCGCGGTTCGACCCGGACCGCCTCGACCGCGACATCAAGGTCTACGAAATCGACGGAAAATTCGTCTGCGACGCGCCCCGCCTCGCCGACGCGGCGTTCGACAGCGCCTCGGCGGCGCGGGAGCACGCGCGGCTGCGCAAGGCGCACCAAAGAGCGCTGCGGGAGCAACTGGACATTCACGCGCGCCTTTCGCCCGACCGGCTGGCCGAACTTTACGGCGCGCCGGCGCGCGGCGCGGAAAAGACGGCGCCGCCGAAAGTGGTCCGTCTGGCGACGCCGCCGGCGGCTCCGGTGTGGGACGAGGAGGCGGAGGAACTGTTTTCCAGGGCGATGGCCCGCGCGGCGGGCGGCAACATCATCGATTTCCCCGAGCACGGGGAGAGCGGGCCGGACGCGCCCGCGGGCAAAGCGGCGGGGAACGCCGCGAAATAGGAGACCGACATGAAGGATGGGGTGAATGCAATCTGGGCGGCGCCGAAGGAAATTCCGGCGCCCAACGAGAGCAAAGGCCGCGCCGCGGAAGACATCGAGGCGTGGCGGCGGCTGAGCGACCGCGTGGCGGAACTGGCCGCGGCGCGGGACTGGAGCAAGTCGGAGGTGGCACGCCGCTGCGGAATGCCGTCCGGCACATTTTCGCAGTGGCATTCCGGCACCTATTCCGGGCGCTACGACGCGCAGAATTCGGTGATCGAGAGCTGGCTGGAGACGGTCGAGGCGGACGAGGATTTCGCCGCGTCGATTCCGGCGTCGCCGGGCTTCGCGGCGACCAGATCGGCCGGCAAGATCATCGACGCGCTGGCCTTCGCCCAGATGTCGCCGGCGCTGATCGTCGTCACCTATGGCGCGGGCATGGGCAAGACGACCGCATGCGCGCGCTACCGGGCGACACGCCCGCATGTCCACATGTTCACGGCGTCGCCGCATGTGCGCACGGTGCATGGGATGCTGGTCGAGATCGCGGCGGAAATCGGCCTGGAGGCGCGCAATCCGTCGCGGCTGTCACGCGCGGTGCGCGAACGGCTACGGCGGGCCGGATCGGGCACACTGCTGATCGCCGACGAGGCGCAGAATCTCGGCGACGACGCGGTCAATCAGTTGCGGCAACTGGTCGATCTGGCCGGCTGCGGCGTCGCGCTGGTCGGCAACGGCGAGTTGTACGGGCGTTTTCACCGGTCCGGAGACGGGCCGTCCTACGCGCAAATCCGGCGCCGGGTGGCGCTGCGTCTGGCGCGCGAATATCCGTGGCCGGAGGATATCGACGCCATCGTTGACGCCTGGGGGATCGACGATCCGGCGTGCCGCAAGGTGCTCAAGGGCATCGGCATGAAGCCGGGCGCACTCGGCCAGATCGACGTGACGCTGAAAATGGCGTCGATGCTGGCGGCCGGCGCGGGCACGAAGCTGACCGCCGATCTGATCAGAATGGCGTGGTCCAACCGCGACGTGGGAGGACAGTCATGAGACCGACCTTCAGGCATATCGTCGATTTCGTCGCCGACAGGCGCGGAATTCCGGTGACGGACATCATGTCGAGCCGGCGCGACGCGCCCACGGCGGCGGCGCGCCAGGAGGTCTGCTTTCTGGCGCGGCGGCTGACGCCGGACAGCCTGCCGGCGATCGGGCGGGCGCTCGGCGGGCGCGACCACACGACAATCATACACGCAATCAACCGGGTGGCGGCGAAAACGGAGGCCGATCCGGCCTATGCGCGGGAGATCGCCGCCATGTCGAGCGACGTGAATCACGCCGCCTCGCGCCCGGAGACGGTCAGGCTGACGCCGCCCGGCGCCATCGATCCCGTCGCGGCCGCCCGCAGGGTGATGGAGTCGCGCCATCGGGCGATGACCGTCAGCGCCGACGAAATCCGCGCGATGGCGATGGCGATAATCAGCCGAAAATCGGAACTCGACGTCGCGGCGCCGCTGCGGCGGATCATGCCGGCGGTGCGCGATGTGGTCGCCGCGGCGGCCGCGCGCGACCAGGCCCAATATTCTCCCGGCGAGCCGGCCGCCCGCCGCCGACTGCGAAAATCGCTGTCCGGCCTGCGCGCCGTCATCGCCGACACCGAAAAaCCGAAAAAaCAGGAATCGAGAGCATGAACAAGGTGATCGACAAAAACGAAACCACCATCGCCGCGCCGCCCGGCATCGTCACCGTCGCCGGCAAAGATTACATGGCCGACGCCAAGGGCAGCCTGGTGCCGGCCGAAAACGTCAAGCCGGCCGACAAGCTCGAGGACGAGACCGTGCGCAAGATCATGGCCTTCGCCCGCGAGCTGTCGGACCGGATCGCCCGGTTCAGAGGCCACACCTTCACCGATCTCGGCGAGTTCGATGCGCTGCTGGCGCAGGAATACGGTGCGGCGCGCGGCGGAAAGCGCGGCAACCGCACCTATCAGAGCTTCGACGGGTGCATGAAAATCCAGGTGCAGGTGGCGGATTTCGTCGACTTCGGGCCGCAGTTGCAGGTCGCCAAGACGCTCATCGATGAGTGCCTCAATGAGTGGTCGGCCGATTCGAGACCGGAAATCCAGGCGGTGGTCACCCGCGCGTTCAACACCGATAAGGAGGGCAAAATCAATCGATCAGAAATCTTCATGCTGCTCCGTCTCGACATCAAGGACGCGCGCTGGCTGGAGGCGATGCGGGCGATCCGCGACGCCATGCGGATCACCGGATCGAAGCAGTATATCCGCTTCTACGAGCGCGCCCGCCCGACGGATGCGTGGCGGGCGGTGACAATCGACCTGGCGAAGGCGGGAGGAGCGGCGACATGAAAAACAAGCTGATCGACCTCAACGACCACCTGTTCGCCCAGATCGAGCGCCTGGGCGACGAGGAGCTTTCGGCGGAGGATATCGAGCGCGAGGCCAAGCGGGGCGAGGCCATCGTGCGGGTGGCGGACGCGATCATCGACACCGCCAAAACGACGCTGGCCGCTTGGAAGATGGTCGCCGACCATGGCGACGAGGTCCGACCGCACCTGCCGATGATCGAGGAGAAAAAGCGATGAAGGGCGTCAGAATCGAATGGACCGCCGCCGAACTGGCGTGGGTGAGGCTGAATTGCAAGCGCCCGCGGCGGGCGATGTATGACGGCTTTTGCCGGCGCTTCGGGCGCACCGACGTGTCGCCGGGCGCGCTGGCCGGATTGTGCAAGCGGCGGGGCTGGCTGACCGGGCGGACCGGGCGCTATCCCAAGGGGCATACGCCGGCCAACAAGGGCAAAAAGACGCCGTACAACGCGGCGTCCGCCGCCCACCGTTTCAGGCCGGGCAATCGATCAGGAACGGCGGCCCGGCTGTGGAAGCCGGTCGGCACGGAGCGGACGACGGACGAAGGCTACATCGAGCGCAAAATTCATGACGGCCTGCCGATGCAATCGCGCTGGCGCGCCGTCCATCTGATCGAGTGGGAGGCGGAAAACGGGCCGGCGCCGGACGGCATGTGCCTGAAATGTCTCGACGGCAACCGCGCCAACACCGTCGCGTCGAACTGGACGCCGGTCCCGCGAGCGATACTGCCCCGGCTCAACGGCAATTACGGGCGGGACTACGACCATGCGCCGGCGGAGATCAAGCCGGCGATCATGGCCGCCGCGCGGCTGGAACACGCGGCGCGCGAAGCGCGCAGGCGGAAATCATGACCGCGGCGGCGAGAACATGCCGGGTGTGCGGGTGCCACGACCGCAGCGCCTGCTGGAGCGATACGACCGGGGCCTGCTGGTGGGCCGAGGCCGACCTGTGCTCCCGATGCTCGGGGGACCAGACGGGGGCCAGTCGCGATCGTCCGATCGATCTGGTCGCGGCCGGCTATCCGGGCGACGACATGGTGATCGGCCCCGTCGGGCGCGCGGGAGGTCCATCATGACCGCTCCCGTGCGCATCCGGCTCAGCCGCCAAGAGGGCTGGCGAATGCCGGAAAATACCGTGAATGTCGCGCGAGGCCCGGGGCGGAAATGGGGCAATCCATGGGCGCGCGGGATGTTTGTGCGCGACGCCGAGGCGGTGATGAAATATCCCGCCATTGCCGAAATCCGCGCCGAACTCGCCGGCAAGAATCTCGCCTGCTGGTGCCCGCTCGACGGGCCCTGCCATGCCGACACGCTGCTGCGGGTGGCCAATGGGGGGGAGATATGAGCACGCTGCGCGCGATCCATGCCGGCTGCCGGGCGCTCGGTTACGACGAGGACATGCGGCGGAACCTGTACCGGGCAGTGACCGGCGAAAGCTCGGCCGCCGACATGAGCGAGGCCCAGCGTTCGGCGGTGGTCGCGGAGTTGCGCCGGCGCGGCTTCGAAACGGCTTCGAACGGCTCTCGAAAGCCGCTTGACGGGCCTTACGCCAAAAAATTGCAGGCGCTGTGGATCGCCGGCTGGAATCTCGGCCTGATCCGCGACCGCGACGACCGGGCGCTGCTGGCGTTCGTGCGCCGCCAGACCGGCATCGATCACACGCGCTTCCTGCATCGCGCGGCGGACGGAGCGAAAGCGATCGAGGCGCTGAAAGCCTGGCTGACGCGCGACGGCGGGGTGGATTGGAAGCAAACGGCGAGATTCGACCCGCCCTATGGCTTCCGCGTTGCGGAAGCGCAGGTCGAGAAATTGCACGGCGACGCCTCCTATTTCTGGACCGTCGCCTGCAAACTTGGCGGCAAGCGGGAGCCCGCTGAATTCCGGCGCAATAGCGACTGGATCCCGGTGATGAACGCGCTCGGCGCGCAAATCAGGCAGGCGGCCGTCGCGCGGGGGgCGGCGCGGTGAAGGACGGGATCGACATTCCGCCGCCCGTGCGGCCGTTCGTCGAGGCGCTCGGCGAGGCCGGGGCGGTCGACTTCCTGCTGCGCTTTGGCGGCGGGATGCTCTATCTCTCGCCCAATCCGCGCGCCGAGTCGATGGCCGCGCGGGCGATCGGAGTCGCCAAGGTGCGGGAGCTGGCGGCGCGGATCGATCAGGGCATGGTGCGCGTCCCGACGGCGAAACCGTTCATCGCCGCGCATCTGCGCGAGCGGGGGCTGTCGGTGCAGGCGATCGCGCGCAAGCTGCATATGTCAGATGTCGCCGTGCGCGGCTGGCTTCGCGGCGGGGACGCCCGGCAATCCACCTTCAAATTCCGATAGCTCGCAAACGCTTGCGAATTTATCGGCCGGCGGCGGTCGGCAATAGTGCCGCCAAACAGCAAGGGACGCAAGATATGGGCAAGAGAGAAGAGTTCATCGCGCGCCATGAAGGCTTTTCGTCGCGCGCCTATCGCTGTCCGGGCGGGGTGGTGACGATCGGCTCTGGCCTGACCAATAGCTGTGGGGTGGCGCGCGACTGGTGGATCGCGCGCTACGGCCGCAAGATCGAAATCGGCGACACGATCACCCGCGACGAAAATATGATCCTGCTCAAAAGGGCGCTCGACGACGAATACGCCCCGCCGGTTGCGCCGGCGCTCGGCCGCGACGCGCCGACGCACGCCCACAACGCCGGCTGCTCGGTGGCGTATAATTGCGGCCCCCGCTCGCTGACCTGGAAATGGGCGCCGATTTATCGGTCCGGCGACCGCCTCGGCGCGGCGAATCGGCTGCGGCGAACCGCCGTCACCTCGCGCGGACGCAGACTGGCCGGGCTGGTCCGGCGGCGCGAGGAAGAGGCCAATCTGCTTGCTTATGGCGACTACGGTGGGGCGAAGAAATATCGCGGCGCCCGAGGATTCGATATCGCGCTCAAGGAGATGCAGCGATTGCTGAATAAGATCGGCTATCCCTGCGGCGATGCGGACGGTATCATGGGCGCGAAGACCATAGTGGCGGTCAAAAATCTGCAGCGGGCGCACAGTCTGGTGGTCGACGGCGTCATCGGCCCGGCGACGCGGGCCAAAATTCTTCGCCTGGCCAATCTGCGCCGCGAAACGGCCGGTACGACGGCGGCGGGCGGCGGAACGGCCGGCGCCGGCGCGGTCGCCGATCCGGGCGCGGACGCCGCGGTCGTCTCGCAGATGGCCGACTGGGCCGTCGCCGGCGGGCTGATTTTCCTGATCGTTGGCCTGCTCTGGCTCGGCTGGTATTATCGCGAGGAAATGTTCGCGAGACTGTGGAGAGGATGAGGGACATGAGAGCGATTTTAGCGCTAGCGGCGCTGCTTGCGATTGCCGGCCCGGTGCTGGCGGGGCCGGATGAGTGCATGAAGCTGGAGAGATTATCCGAGATCGTCGAGCGACGCTGGGGCGAGGTCCACAGCGGCGGCGGGCCGGTCGGCGTCGATGGGCTCTATATGATGCGGGTATTCGTCTCGCCGGGCGGCGCGACCTGGACCATAGCAAGAGAGCACTTCGGTGGCATGGCCTGCATCGTCGCGACCGGCACCGACTGGAAGACTCCTGCCCCGAAAGAGGCACGCTGATGTCCGCCATAGCAACCGGAGTCCTGCTCGGCCTCGCCAAAGAGATCGGCGCGCCGATCCTGGCGAAAATTCTCCGCCGCAAAGGCGGCAAGGTCGGAGCGCTGGCCGGCGAGGCGATCGAGACCATCGCCGGCAGGCTCGGCGTCGAGCCGACAGAAAAGGCCATCGCCGCCGAATATGACCGCCGGCCGGATGAGGTGACCACCGTCGTGCGCGAGGTCGACGACGATTTTGGCGAAATGGCGCGCGCGGCGGCGGACGCGACGGTGTCTTATCACCGGACGCTGGACGGCGACCGCGATTCGGCGTCCGTGCTCAATCGCATCTGGCGGCCGCTCAACGGCATCGCCTTCGGCGTCGAGGTCATGGCGATCGTCGGCGCGGCGGTGCTCAAGATCGTCCAGGGCGACGTGGCGACGCTGACCGCGATTCAGCCGCTCTATACATTTCTCGGCACGGTGCTGGGCGCCCATGCCGGCGTTGTCGGCGTCTATGTCTGGCGACGCACCGACGAGAAAATGCGGGGCCAGGCGTGATGGACCTGGCGCCGATGAAGGACGGGCTGTCGGCGGTCGCCATTCTGATCTCGCTCGGCGGCATCGTCTATGCCTGGGTGACGTCGCGATCGCGGGTCAATGCCGAGCACCTTAAACTGGTCGACGAAAAGATCGGCGAGCACCGGTCGCGGCTTGAGCACATCGAGACCACGCTGAAGCATATGCCGCCGAAGGACGACGTGACCGACCTTAAACTGTCGCTGGCCGAACTGCGCGGCTCGGTCGGCCGGCTCGACGAGAATCTGACCGGCGTCAACCGGGCGGTGCGCCGGATGGAGGATTATCTGATCAAGGAGAGGACGGGATGAGCTACGACGATCACCTCGCCGAGGACGCGCGGCTGGCGGTATTGAAGGAATTGGCCGCCCAGACCGATCACCGGCTGAACGAGTCGGTGCTGACGTCGATGCTCGACGCGTTCGGCTTCCGCCGGTCGCGCGACTGGGTGCGCACGCAAATGCGCAAGCTCGCGGAACTCGGCGCGGTCCGCGTTACCGAGGCCGGCGGCGTGCTGATCGCCGAATTGACCCGCGCCGGGGCGGATCATGTCGAGAAGCGCTCGGCGATCGAGGGCGTCAAACGGCCGTCGCCGGAGGCGTGACGGTGGCGAAGCGCAAGAAAAAGCGGGGCCGCGGGCGTCTTTCGTCGATCGACCTGCTGCCGCCCGAATGCACCCCGGAGATCGTTCGGGCGTCGGAGCAACTGCGCGACCGCGACCGCACGCAGCTTGAAATCTACGACGAATTCCGCGCGCGGCTGGAGGCGCTGCGCAGGGAGCATCGCCTCGACTTCGACATACCGTCGCCGTCGGCGTTCGGCCGCTTCTCGATCCGGCTGGCGGAAGTGACCCGGCGAATGGAGACGACGCGCGATATCGCCGAGGCGGTCGCCACGCGCTTCGACGCCAAGGCGTCGGACGATCTGACGCTGGTCGCGGCCGAGGCGGTCAAGACGCTGGTGTTCGAATTGCTGACCGACGCCGGCGAGGCCGGCATTGATCCCAAGGGCGCGATGCAGCTCGCGTCGGCGCTGCGCAATACGGCCCAGGCGCAGGGCGTTTCGACCGGACGGCGGCAGGTGGTGGACAAGGAACTGGCCGGACAGTTCGACGCGGCGGTCGGCAAGGTCAAGCGCGAGGCCGGCCTGACCGACGAGACCATCGCCCGGCTGCGGCGCGAGTTCCTCGGCGTGCGCGCGCCGGTGGAAGCCGATGCGTGAGGCGTCCGATCGACCGGTCGTCGGACGCGACGACAGGACGCTGCCGGCGGCGCTGCCGCGCGGCGCGGAAATCCCCGACGATCTCGATCCGCTGGCCGACGGCATATTGATGCGGCATCAGGCCGATTGGCTGGCCGACGGCAGCCTGCTCAAGCTGGCGGAAAAGGGGCGGCGGACGGGAATCACCTTCGCCGAGGCGCTCGACGACACGCTGATCGCGGCGGCGAGCCGGGAAGCCGGCGGCGACAATGTCTTCTATATCGGCGACACCCGCGACAAGGGCCGGGAGTTCATCGGCTATGTCGCCGCGTTCGCGCGGACGGTGGCCAAGGAACTGCCGGCGATTGAGGAGTTCATTTTTCTCGACCGGGCGGAGGACGGGTCGAGCCGGCAAATCTCGGCGTTCCGGGTCCGTTTCGCCAGCGGATATCGCATTGAGGCGCTGTCGTCGCGCCCGGAAAACATTCGCGGTTTGCAGGGCGTCGTCGTCATTGACGAGGCGGCTTTTCATAACGATGTTCGCGCGGTCATCGACGCGGTCAACGCGCTGCTGATCTGGGGCGGACGCATCCGCGTCATCTCGACGCATGACGGCATACTCAATCCTTTCAACGAGCTGATCCGCGAGGCGCGCGCCGGGCGTAACCCGTTCTCGATCCATTTCATCCCTTTCGCATCGGCCGTCGAAAACGGCCTGTTCCGGCGCGTCTGCCTGGTGCGCGGCACAAAATGGTCGCCGGAAGCCGAGGCGGAATGGGAGGCGACGATCCGTGGCGCCTACGGGCCGCGCACCGCGGCGATGCGGCAGGAGCTCGACGCCATCCCGGCGGAGGCGGAAGGCGCGGCGCTGACGCGGGTGCAGATCGAGGCCTGTATGGAGGCCGGTATCCCGATCGTGTCGTGGCGTCAGCCGGACAAATTCAAGGATGCGCCGGAACATGTCCGCAAGGCGGCGGCGCGCGATTTCTGCGATGCCGAATTGCGCCCGCTGCTCAATCGCCTGGATCCGGCGCGTCCGCATTATTTCGGCGAGGATTTCGCCCGGTCCGGCGATATCACCTGCATTTTTCCGGTCGTCCAGACGCCCAATCTGACCCGGCGCGTCCCCTTCCTGGTCGAGCTGCGCAACATCCCCTTCGATCAGCAGCGCGAGATTCTGTTTTATGTCGTCGATCGGCTGCCGCGCCTGTCGGGCGGCGCGCTGGACGCCACCGGCAACGGCGCCTATCTGGCGGAAAAGGCGGCGCAGCGCTACGGCGAGCGCATCGTCGAAGTCAAGGCGACCGCGGAATGGTACCGCGTCAACGGCGCGGCCTATGTCGAGGCGATTTCCGACCGGACTGTCGTGCTGCCGCGTGACGAAAATGTCCTGCGCGATCATCAGGCGCTGGCCTATGTCAACGGCGTGATCAAGGTGCCCGACGATCACCGTTTCAAGGGCGACGACGGCTTTGACCGGCATGGCGACAGCGCCATCGCCGGCATGCTGGCGTGGTTCGCCTCGACGATGAACCCGGTCGAATACGGCTACCGGCCGGCGCGACCGGCGGCGGCGCGGACGGCAAGCCGCGATTTCGACATTCCAGACCGCAACGACGACGTCCGGGCCGGCTGGACGCGGCCGCCGCTCGGCGCGCGCATAAGAGGAGGCGGCATCTGATGGCCGCGCATTTCAAAGGACTGACCGACCGGCACGGAAGGCCGATCGAGAGACAAATTCTGACGGAGGAGATCGACGCGCCGTCGATCACCGGCGTGCGCTCGCCGCTGACCTCCTATCCGGGCGACGGACTCGACCCGTCGCGTCTGGCGGCGATCCTGCGCGAGGCCGATTGCGGCGACCCGGTCCGCTACCTGGAACTGGCGGAGACCATCGAGGAGCGCGATCTGCACTATGCCGGTGTGCTGGCGACGCGAAAACGCTCGGTGAGCCAACTCGACGTCACGGTCGACGCGGCGTCGGAGGACCCGGCCCACCGGATGCACGCCGACACGATCACCGCCTGGCTGAAGCGCGACGAACTGGCCGACGAACTGTTCGACATGCTGGACGCCGTCGGCAAGGGCTATTCATTCACGGAAATTATCTGGGACTCGTCGGAGGGCCAGTGGTCGGTCGACCGGCTGGAATGGCGCGATCCGCGCTGGTACCGCTTCGACCGCATCGACGGCGCGACGCCGCTGCGGCTCGACGATCACGGCCAGGAACTGCCGCTGCCGGCGTTCAAATACATCTGCCCGCGCATCCGGGCGAAAAGCGGCCTGCCGGTCAGATCGGGCATCGCGCGGATCGCGACGTGGGCGTGGCTGTTCAAGGCGTTCACGCAGCGCGACTGGGCGATATTCACGCAGACCTACGGCCAGCCTGTCAGGCTGGGAAAATACGGCCCCGGCGCGACCGAACAGGACCGCGACACGCTGTTCCGCGCGGTGGCCAATATCGCGGCCGACTGCGCGGCGATTATCCCGGAAAGCATGATGATCGAGTTCGTCGAGGCGAAAAATCTTGGCACCGGCCATGCGAATTACAAAGATCGATGCGACTGGCTCGACCGGCAGGTGTCGAAGGGCGTGCTCGGCCAGACCGCGACCACCGACGCGATCGCCGGCGGCCACGCGGTCGGCAAGGAGCATCGCGAGGTGCAGGGCGACATCGAGCGCGCCGACTGCCGGCAGATGAATGCCTGCATCAATCGCGACCTGGTGCGGCCATGGATCATGCTGGAGTTCGGACCGCAGGAGGTCTATCCGCGCGTACGGGTCGGCCGGGCGGAGGAGACGGACGTGAAACTGGCGGTCGAATCGGTGGAGAGGCTGGTTCCGCTCGGCCTGCGCGTCGGGCGCAAGCAGATGAGCGATCTGATCGGCATCGGCGAGCCGGACGACGACGACGAATTGCTGACGCCGGCGCCCGGCGCTCCGGAGCAAATGGAGCCTGACGAGCCGGATCCTGACGAGCCTGGCGAACCGCACGCCGCCGGCGCGGCGGGGCGGGAAATAGCGGCGAACGCCGCCGCGCACGGCGACGCGATCGACGCGGCGGTCGAACGGATTCTCGCCGACGACGACGGGACGATCGCCCAAGCGCTGACCGATGGCCTGGAGGGAAAAATCGCCGCCGCACGGTCGCTCGACGATATTCCCGCCATTCTCGCCGCGCATATGGAGACGATCGAGGTCGAGGCGCTGCGCGAGCCGCTGGCGCGGCTGATGTTCGCCGCGCGGCTGGCCGGCGTGACTGAGGAGCGCATCTGACATGCCGGTGACGCTGGAGCCGTTGCCGCCGCTCGAAGCGATTCTGGCGATGGCGCGGCGCGGGCGGCGGCTCGACCCGACCTTCTCCTGGCGGGACATGTGGCAGCGGGAGCATTTGCGGGCCTTCACGGTCGCGAAATCGGCCGGATTCGATATTCTCGAAGACATCCAAAAGGCGCTTCAGGAGGCGCTCGAACAGGGTTTGACGCCGCGCCAGTTCGCCCAACGGCTGGAGCCGATCCTGCGCGAAAAGGGCTGGTGGGGCCGGCGGCTGGCGACCGATCCGTTGACCGGTATCGAACGCGTGGTTCAACTCGGCTCGACCCGGCGGCTTGATCTGATCTTCGACACGAACATGCGCGTGTCGTATGCGCGCGGGCATTGGCAGGGCTTCGAGCGGCGCAAGCGCGACCGTCCGTGGCTGCGCTATGTCGCGCTGCTCGACGACCGGACCCGTCACGCCCACCGACGAATGCACAATGTCACGCTGCCGGTAGACGACCCGTGGTGGGAAACCTTCGCGCCGCCGAACGGCTGGAACTGCCGCTGCACATTGATGTCGCTGTCGGACCGCGACGTCGAGCGGATGCGCGACGAATTGATTTTCGAGCCGCCGGAAGCGACGTGGCGGGATATTGCGAATCCACGCACCGGCGAGGTGACGCGGACGCCGGACGGAGTCGATCCGGGCTGGGCCTACAATCCGGGCCGGGAAGCGTCTAAAAATCGCGAAAATCAGGCTTCCGGCCCTTGAAATCGTGGCCGTCGGATCCCATATATCTTGTCAGGGAAGGGCATTAGGCCCTCCCGAAAATCCCGAGAGGAAAACGAAATGGCTTGGCAGACAATCAATTACACATGCGGATGTAGCGACCGGCAGCAGATGTACGGATCGATGGCCGACCGCGCCCGCCGCGTAGAGCGCCTTGAGCAGACCGGCTGCCCGGCGTGCCGCGCAAAAGGCAGCAGCCTGACCGGATCGACCAAGCAGATCTCATGGGCCGAGGATATCCGCGCCGCGCAGGCCAAGATCGTCAACGCGGCGATCGCCCGGGTCGAAACTCACGAAAACAAACTCGCGACCGAGGAGATCAGGATCGCGATGATCGCCTGGCTCAAGGAGAGCCTGACCGAGACAAGCGCCAGCGCGTGGATCGATCGCCGCAACGACACCGAGCGCTCGCTGCTGGTCAAAGCTTCCCGCGCCGCGCTGGCAGTCTGACCGTAAATCCCGACGGAGGATCAGATGTACCTGCATCATACAATCTACGCGATCCACGCGCCGGACGCCGATAAGCTCGCCTCGGTCGAAAAAGAAATGCGAAAACTCGGCGCGCCCACCATCGAGGTGGTGGAGTGCGGCGATCACTACCGGGCGCTGGAGGGCAGCCATCGGATCGCGGCCGCTCACGCTCTCGGCCTGGCGCCCAGACTGATTATCCGCGGCGAGGACGACGTGATCGACGTCACGAAATACGATTGGTACGAGCCCGCCAACTGGGGCGGCGCCCATTATCCGGCCGGGGAGGTCGTCGGCGAGATACATCATTCTTTGAGTACCGTCCCCTATATGTTCGAGGACGATATTCGATCATGACCCCCGATCAATTTCAGACCGCCGCCATCGCCGTGACCCGCACGGCGGTCGGCTGGCAATCGAAGCTGGCTTCCGCGCTCGGCGTGAAGACCCGCACGGTCCGCCGCTGGCTCGCATCGGGCCATGAGACCGGAATCATGCCGCCCGCCGCCGTTGCGGCGATCTCGGAGGCGATGGGCAAGGCCGACACCGGGACGGTGTGGCCGCGCGGCGAATGGCTTGTCGGCCGCGACGATGGCGGCCGGCTCTGCGTCCAGCATCTCCAGCCGCCGCGCTTCACCGCGCGCGTGGTCTTTACCGAGCGAGACGGCGAGACGGCCATGCCGGGCGAGGGTCCGGCCGATATTCTCAGCGGAGTCGTCTATGTCGCCGAGGGCGGCGACCCCGAAGGCGACGCGCTGTTGTGCGAGATCGCCTGGATCGACGAACCCTCGCCCGGCGAGGTCACGCAACTGATGGAGGCCGCCGCCGACGCCTGGCTGGCTTGGGAGGATCGGGCCTGAAACGCGCGAAAAaCGACCGCCGGCCCTTGACGCCGGGGCCGGCGTGACCTATCTATAGGTCATAGAGGGGAGGGCATGAGGCCCCCCCGAAAATCCCGACGGAGGATCACGATGACCGCCACCGAATTCAACGCTGACCGCCTCGCCGCCACCACCCGTTTCGCCGGCCTCAAGGGCAAATATACGCGCGCGGCGTTGCCGGACCTCGACGACGCCGAATTCGTCGCCGTCCAGACCGCCCGCAAGCGCATCCATTCGCTGCGTCTGACGCGCGCCGCCCGGCGTCGCGACGCCGGCGACCCGCTGATCGAAGCGAGCGCCAACCGCGGCGCCCGGCTCCACAACCGCCGCGAGCTCGATAAACTCCGGGCGGCGGCGGCGCGCGAAAAAGCCGAAGCCGACGCGATCCGCGACACAATGATCGCCGCCGCCCGCGTCGCGCGGACGATGGGCTTCATGGTCGGTGCGTCCCAAAATCGCGCCGGACGCATCAGCAGCTACTATTGCCGCCGCGAGGGCTGCGGGCCGATCAGAATCTCCGATCATGAAATTCCGTGGACGCCGGCCCGCGATGCGGTCGCCTACACCATGACCGGCGAAGATTTCCACGGCTATCACGGCGGCCAGCTGATAATCGATCGCAAGCGCTCGGCGACCTGGCTGCGCCGCGCTCTGACGCTGATCGCCGACGGCAGGAGCGTCTGACGTCGACCGCCGGGCCTCGCGGCCCGGCCGGCCGGCCCGAATAAACGCCCGCAGGGCGCGATTCGCCCCTCTCGATGGCCCTTGATAGCCCGGAAGACCCTGGCGCGCATTTTAACCCTATCGAGCCCCCCTCAAATTCGATGTTATGGTTTGACGGCGGAGGCGATTCGCCCCGCTTGCGCCCGATCGGCCCGCAAGGTAGCCTGAAACGGCGTCCGGGCGGATCGAAACACGGGTTTTCGCCCGGTCGCGTCCCCGCCTCCCGACGTTTCCCTCGCAACCGCTTGCGAATAGATCGCCGCCGCGCCGCGTCGCATGGTCCGGCGCATGTTTTCGCAGCCCGACCTCCACGCCCGCCTCACCATGACCGCGATTCCGGCGCCGGCGGCCGCTCTGCCGGTCGACGGCTCCGGCGCGGCGTCGTGGATGCCGGTGTTTCCCGCCGGCGAGACCCCGGCGCGCGACGGACGCGGACCGTTCGTCGCCGGCGGCCTGAACGAGATGCGGGCGATTGTCGAACGCACGCTGAAACGCGCCGGACGGACCGAGCTGATGGTCGATTACGACCATCAGTCGCATTACGGCGCCAGGGACGGCGTCGGCGGCACGGCGAAAGCGGCGGGTTGGATCAAGGAACTGAAGGCGCGCCCGGACGGCATCTGGGCGCGGATCGAATGGACCGACGCGGCGCGCGCGATGATCCGCGCCGGCGAATATCGCTATCTGTCGCCGCTGTTCACGATGGACGCCGACAATCGTGTCGATCTGCTGCTCAATGTATCTCTCACCAACATGCCCGCGCTCGACCTGGAGGCGGTCGCGGCCCGGACCAAACAGGAGAATGGAATGGAACAGATTTTGAAGGCGCTCGGCCTCAAGCCGGACGCCGGCGAGACGGGCGCGCTCGCCGCCATCACCGCGCTGTCGAGCCGAAATGTCGCGTTTCTCAAAGCGGTCGGCCTGGCCGGCGACGCCGATGACGACGCGATCGGCAAAAGGCTCGCGGCCATGGCCGAAGCCGCCGAGGGTCTCGCCGCCGTCGCAGCCGCCGCCGGCGTCGCAAAAGATTCCGGCGCCGAAGCGATCGTCGCGGCGATGAAAACCGGGACCGGCGCAGAGGACGGCAATGTCGTCGCCGCGCTCAAGGCGGAGTTGGCGTCGAACGCCAGGAAACTGGAGGCGCTGAAACTCGGCGTCGCCATACACAACGCCGAACGGGTGGTTGACGCGGCGATCCGGGAGGGCCGGGTCGGCGTCAAGCCGCTGCGCGATCATTACGTCAAGCGCCACGCCGCCTCGTCCGAGAGCGCGGCGGAGGTCGAGACCGAAATCGCGGCGATGCCGGTGCTGGGCCGGTCGGGCGAAACCATCGCTCCGCCGGCGGTCGGCAAGGACGGCGCGGTCGCGCTGACGGCCGAACAGGCCCAGGTCGCGCGCCAACTCGGCATCGCGACGAAAGATTACGCCAAAACACTCAAATCCGAACGGGAGGACGCACGATGACCGCGCTGACCAAGGACCGCGCCACGCCGGCGCAACTCGGAGGCATCCAAGCCTATCCCGTCAAAGCCTCGACGACCATTTACGGCGGGTCGATCGTCTGCCTCGACGCGACCGGACAGGCGGTGCCCGGCTCGACCGCGACCGGGCTGACCTGCGTCGGACGGGCCGAACGGCGGGCCGACAATTCGGACGGGGCCAACGGCGATATCGACGTGGAGGCGCGGGCCGGGGTTTTTCGCTTCGTCAATCAGACCGGCGCATCCAATCTGATCGCCGCCGCGCAGATCGGCGACGACGCCTACATCACCGACGATCAGACCGTGAGCAAGGCCAGCACGGGCCGCTCCAAAGCCGGCAAGATCGTCCAGGTCGACGATCAGGGCGTCTGGGTCCGCCTCGGTCTTTAGACCGCTTTTCAATTTCGAGAGGAACGTTTCACCATGATCATCAATTCCGCCAATCTGGACGCCATCCGCGTCGGATTTTCCACCGCGTTCGAACGCGGCCTGACGCAGGCCGAGACGCAATATATGCGCGTCGCGACGGTGGTGCCGTCGTCGACGCGGGAAAACAaGTACGGCTGGCTCGGCAAGCTGCCGTCGATGCGCGAATGGATCGGACCGCGCGCGGTTCAGAATCTGTCCGAGTACGATTATTCGATCGTCAACAAGAATTTCGAACTGACGATCGGGGTCGACCGCGACGATATCGAAGACGACAATCTCGGCGTCTACACGCCGCTGTTCGTCGAGATGGGCGAGTCCACCGCCGCCGATCCGGACCTCAAGGTGTTCGGCCTGCTCAAAAAGGGATTCGCGACCGAGTGCTATGACGGCCAGTATTTTTTCGACACCGACCATCCGGTGATCGGCGAGGACGGCTCGGTCGGGTCGGTGGCCAACACCGACGGCGGAACGGGTACGCCGTGGTACCTGATGTCGACCATGCGGTCGCTCAAACCGCTGCTCTACCAGGATCGCCGCGCGCCGCAATTCGTCGCCAAGGACATGCCGACCGACGACAACGTGTTCGACCGCAAGGAGTTCCTCTACGGCGTCGACAAAAGATGCAACGCCGGTTTCGGTTTCTGGCAGATGGCCTGGGGCTCGAAACAGACGCTCAACAAGACCCGATACGCCGCGGCGCGCGAGACGCTGATGGGCATGAAGGGCGATCACGGCCGTCCGCTCGGCATCATGCCGAACCTGCTGGTCGTACCGCCGTCGCTCGAAGGCGAGGCGCTGGAAATCCTCAACGCCGAACGCGACGCCGCCGGCGCGACCAACGTCTACATGAACACCGCGGAGCTTCTCTGCGTTCCCTGGCTCGCCTGACACCCCATCCGGGCGAGCCTTCTCCGCCGGTCCGTCTCCATCCGGACCGGCGGGTTTTCCGCAAGAGCCGCACGCGGCTTTTGCGCAAGACCGAACGGGAGAACGACATGGCGAGAAAAGCGAAGACGCCGACGGCCGGCGACAAGGACGCGAAGCCGGAGACGCCTCCGGCTCCGAAGGTTCACGGACCGCTGATCGTGCGGGCCAGGCGCGACGGGTTCCGCCGCGCCGGAATCGCCCATCCGAAACAGCCGACGCGCCACGAGGCCGACACGTTTTCCGCGGCGCAACTGAAGCAATTGTTCGACGACCCCAATCTGACGGTGAGGCCGGCGTTCGAGGAGGAATGAATGGATTCTGAAACGCAGGATCGCATCGCCGGCTATCGCCGGCTCGGCACGAAAGAAATCGTGGAGATCAACCGGTTGAAAATACAGGAGGCGACGATTCTGGCCTGGCTCGACGAGCTGATCGAACAAAATGACGTGCCGATCGATCGGCGCTGGATGGCGATCGCCCGCGCGCACATCGAGCAGGGCTTCATGGCGGCGAACCGCTCCATCGCCCGGCCCGACCGGATCGGCGCGACCGGGCCGGAGACCTGACGATGGCCTACGCGACGCCGCAGGATATGATCGACCGATTCACGTCGCATGAGCTGACCCATCTAACGACGGTGTCGGGACAGCCATACGATTCCGCCTACGCCAACACCAAGGTCATGGCCGCTCTCGACGACGCCACCGCCTTCGCCGACAGCTTCATTTCCGCGCGCTACGACCTGCCGCTGCCGTCGACGCCGGCGGCGCTGACAAAGGCGGTGTGCGACATCGCCCGCTATTATCTGCACGGACGGCGGGTGGAAAAGGACGATCCGGTGCGGCTGGCCTGGATGGAGGCGGAGCGCTGGCTGCGCGCCGTCGCCAGGGGCGAGGCGAAGCTCGAACTCGCCGGCGACGAACCGGACGCCTCCGGCAATCTGACGGTGACGACGACGGATAACGCCAGGCCGCTGACCGCCGAAACCATGAAGGGATTCGTCTGATGGCCGGAGCGTCAATCGTGATTCAAGACGAGGAAATCAACGCCGCGCTGGCGCGGGTCAAACAGGCCGGCGGCGACACGCGCGATCTCAACGAGGCGATCGCCGGCCATATGCTGAAATCAGTTCAGCGCCGGTTCGAGGCCGAGACCGGCCCGGACGGCAAAGCGTGGCGGCGATTGTCGCCGAGGACGGCCGCACGGCGGCGGCAAGGAAAGCGGCGCGCCGGAAaGCGACGCGGCCACGGGCACATTCTGCGCGACCGGGTCAGGCTTTACAAATCGATCGTCGGCGAGGCGGATTCGCGCGAGGCGCGGGTCGGGACCAATATCGTTTACGCGGCGATCCACCAGTTCGGCGGCGCCATCAAGCGACCGGCGCGGCAGGCGAAAATCCGCCTGCGCAAGGTCGGGGGgCAAACGCGGTTCGCGGCGTCGCGTCACAAGCGCGCGGCTGACCGCGACGTGACGATCCCCGCCCATACCATCGTCATGCCGGCGCGGCCCTATCTGGGATTCTCCGACGACGACCGGCGCGAAATCCTGGCGATCGCCGAGACCCACTTTCGCCGCGCGGCGGGAACGACGGCATGACCGGCCCGGCGCAGGAATTCATCGCCCGGCTGAAAGGCCCCGGCACGCCCTTCGCCATGGTCGAGGGCGCGGCGGCGTTATCGGCGTGCGACAAGCGGCCCGACGCGACGCCGGCGGCGTTCGTGTTCGTGCGGGGCGAGGCGAGCGGCGAAAACGAACGCATCGACACGGTGCTGCAACGCACCGAGACCGACGTGGCGGTGGTCATCGTCACCGACAATCTCAGCGATCGGTATATGAGCGCGGCGGCGGCCGATATCGAGACGCTGAAAGCCTGGGCGCGCGGACAATTGATCGGCCATGTCATCGACGACGAGACGGTCGAGCACGTTTCGGGCGAACTGGTCTCGGCGTCGGGCGGAACCGTCTGGTTCGAGGACATCTATTCGATCGCCCATTATCTGGAGGGATGACATGAGCACGGAAGGCGTCGGCGGACGCTACGTCCGCGAGAAAGAGGACGGACCGGCGCGGCCGGCCCGCGAGGACGAACTCGCCGCGCATGGCGACGTGCTCGGCAAGGCGGAAAAGAACGATCGGTCCGACGACAAGGCCGGCAAGACCGGAAAGGGCGGCGGGAAATGAACCGGAAATACCGAAAACTGGCGATTCTCGCCAAGCGCGAGACGACCTACGCCGCCGACGCCTCGCCGACCGGTACGGCCGACGCGATGCAGATGACCGAGGTGACGATCTCGCCGATGGAAGGCACGGATGTGGAGCGCGACCTGATGCTGCCCTATCTGGGACATCAAGGCGTGGAGCTGACCGGCAATTACGGCCGAATTCGCGGCTCGGTCCAAATCGCCGGCTCCGGCGCGGCCGGGTCGGTGCCGGCCTATGGCCCGCTGCTGCGGGCGTGCGGCATGTCCGAGACGGTCACCCGAACGACCAGCGTGACCTACAAGCCGGTCAGCGGCAGCGAGGAATCGGTGTCGATCTATTACAATGCCGACGGCGTCAATCATATACTACTCGGCGCGCGCGGCACTCTGTCGATGAGATTCGCGCCGCGGTCGATTGCCTATTTTGTCTTCGAAATGACCGGTCTGCTCGGCACGATTTCCGATAGGGCGCTGCCGACGGTATCCCTGAGCGACTTCATCAAGCCAATAGAAGTGTCCAAGGCCAATACCTCCATGTCGCTGCATGGACCGCAGGCCCCCGCCGAGAGCGTCTCGGTCGATCTGGGCAATCAGATTGAGCCGCGATTCCTGATTGGCGAGGAGACGATCGAACTGGTCGCCCGTAAGACCACCGGCGCGGCCGTCATTGCCGCCAGGACGCTGGCGGTCAAGGACTGGTTCGCCATCGCCAGAGCGCGCACGCGCGGCGCAGTCTCGATCCGGCACGGCAAGACCGCCGGCAACATCGTCACGGTGAGCGGACCGGCAGTCGAGATCGGCCGGCCGGCGCAGGGCGAAACGCAGGGCATCGTCAATTACACGCTGCCGCTGATGTTCACGCCGGCGTCCGGCAACGACGAACTCTCGATCGTCGCGACATAGGGGCACACCATGAAATTCAAACTGGCGGACGAGTATTTCTACTGGTGGCCGGTCGAGGTCGCGATCCCCGATCCCGAACGAGCCGGAAAAACCATCAGACAGAAATTCGAGGCGCGGTTCCGGGCGATCCCGGCCGACGAGGCCCAGGCCATGCAGGCGGACGTGGAGGCGATCGCCGAGCCGGCGGAACGCTTCGAGGCCGAACACCGGCTGCTGACGACGGCGCTGACCGACTGGCGCGACGTGATCGGCGAGGACGGCGAGCCGGCCGACTTCACCTCGGAAAGTTTGCGCCAGGCGATGCGGCATAGCTGGTTTCGGCTCGGCCTCTATCAGGCGTTCGTCGATTCGCTGTCCGGAGAGGGCGCGCGAAGGGGAAACTGACGGAGGTCGCGACCGCTTGGGCGACCGGGCGGGGCGACCGGTCGAAACCGGTTCCTATCGACGAGGAGTCGGTCAGGCAATTCGCCGCGCTCGGCGTCGAGGTCGAGGCGGACGGGGAAGAGGACGAGGCGGTCGCGGTGTGGACACACAATCTAGATAGCGTGACGGCGTTTTTGGCCTGCGCCACGCAATGGCGCGCGGCGGCGGGGCCGTCCGGCCTCGTGCGGCTCGGACTGGATTACGCCGGCGTCGATATCGCGCTGACCCGGCGCGGCTGCGGCGGCGCGAAAATCTTCGACGACATTCAGATCATGGAAGCGGCGGCGCTGGAGGCGTGGAGCCGGGAGACCCCGGCGTGACGCTCGCGCTGCAAATGACGGCGACGCTCGACGCCTCGGGCGTGGCGGCGGGGTCGGCGCaGgCCGAAAGGGAGCTTGAGCAACTGGAGGCGTCGGCGCGCGGCGCGGCCTCCGGACTCGACGCGACCgCGGCGG
>CynB_contig13589_cat_2
AaGCCAAACATGGCTCAAAaGTCAGCCGGGTCAATCCGCACTTGAACATCCATAGCTTtCcGCGGAACGCTTtCTAAGAGCCCCAGTAGAGCTTCGtGGTTtGGCGCCCGGACCAGCCAGTTGCCcTCCCGATCAGGCCCTTGGAGTGCGACTTTGGCTTGCTGGCTTGGgTTTGCGGGGCTTGCTtcTtGGAcATCGTTGGCTAAaCTAGCCAGACCCTTGGCATATTCAGCCGCACCATTGCCGCTCAAAAGCGCGGTCGCAACTGCGGGCGGCAGACCCAGCTGTtGCcTGAGCCTCAAGTCTGCCTGGGTGAATTGCCCCGGAtcGCCGGTCACGGCTGCCTGGATTACTGGATTTTCAGGTtGGCGGGTCTGAAGCAAGACAACCCCGTTTTtGCCGACCAACCTGGCAGCATCAGCCAAGACAGCCAGGGCTTTTtCTTCAGCCCGAAAATGTGGTAGCAGCAAGAGCTGATCAAATTCCAGAAAGGCCGCCAGGTCGCACTTCTCCAGAGATTGCAGAACTGTTGTGGTGCCCAACAAAACCCTGCTGTGCAAAGAGCTTCGGTCTTTGGCGGTTATCTCACCGACTGGCTCTCGCAGAAGTTGaCTCAGCTCTTCAGCAGCTTGTTTGACgCCGATGCGCAAATTCTTAATCTTCTTGCTTTGGCATATGCTGCATTtCcTTGAGGCTTCAGCAAAACATCGACTaCACGACAACTGCTGCGCATCCAGTTTCGCTGCTGCTTTAGATGAAGGCTGAGTTTGCTCAAGTTTGCCGCCACATTTTGAACACAGCAGCAGATTCTCACAGTTGGCACACGCCAGCAGCCGTACACGACCCGTTCGGTTGAGCACGCAAaTTGCTTTGCTGGCATCGCCCAGGGCATCAGTCAGCTCTTGTGAAAACAAaCCTACCTGCCGGCGTTCACGcAAATCGGAAATCACCACCTTGGGCCATTGATTTtCAGGCCAcGCTTTCGGcTGGGAAAaTACTTTGgCCTTTTGCTGCGCTTCCAAACTAGGTATAGGCGAGGCCATCACCAGGGGAATCCCAAGTCTGTCAGCTCTTTCAAAGGCTACATCTCTGGCATGCCAagAACTCTTGCGCCAAGTTTCTTTGTAGTTGTCATTGTGTtCGTCAAGCACCAAAATACTTGACAGTTGAGGCATGGAAGCAAAGACCGCGGCACGAGTCCCAACCACCGAGCACCCTCCCGCGGAAGCTGCCTCCCACTGAGCTGGCCAAAGCACGCAATTGTGCCCCCTGTTCTTGGCAAATTGAACCAgCCGCTCAGCCCTCCACATTTGAGGCAAgATCACCAGAGCATTCCCTAAGGACATGGCGGCATTGATGAGGCTCCAATTCTCAGCCGTGGGtGACAGCTGCAGGATTGATGGtCCCcGCTGTTtGAAAAGCCCGgCCAGCTCAGCGTCTTGGCTCAGGGCTTGCTTATTTAATtcAGCCTTTTGGGACGGCGACATCGGCTTGGGCAACTTGAGGATGCGCCTAGGAGGTGAGGCAAGCTGGTAGAAGACCGCCCTGCTAGTTTGCCAGCGCCaGGCGGCCCAGTCGgCTAAATctATAATTTCTGCATCCGGCCCCAGCCCCAGGATTTTTTTGATTTCAAGCAATGCGACATTTTCAGGAGGCGGGACATCAAATTCAACTATCCAGCCTtGTTCGAGCTTGTTTTTCAGTTGAATCaGAaCgaTCGTGCCCCGCTggtATaGGGGGCGAGTttGGCTCTGAAACAaGGGAGTCaCCCAGCCAATAaGTTAAAGGCTTGGCTAGGCCTGCTGGCCTGaCAaCGatATTtaCAGCTTGGGCAATGGCAGACcTTTTGAATTCGTCCtGAGgCTTAGCGACAACATCAGCAGCTTGAGCGACGGGCGACCcTTtGAATTCGTCCTGAGGCACCTAACTTCTAATGCCTACCAGCCGATCATTtCCCTGAAACTTCAAATCCCgaGCTGGCTCTGCAAGtCCTTtACCTtGTTCAGCTGTTCCCAAGGAAAATCTTCGCGACCGAAATGACCGTAGGCTGCCGTTGGCTGATAGATCGGCTGGAGCAGgTCCAACTCCTTGATAATGGCTTCCGGGCGCAAGTCAAACACTTCCCGGATGGCTTTTTCAATGCTCCCCAAATCGACTTTTTCGGTGCCGAAAGTATTGATCATGATTGAAACCGGCTCTTCGATGCCAATGGCATAAGCGATTTGCAGCTCACAACGATTCGCAGCTCCAGCAGCAACCAGGTTCTTGGTTGCCCACCTAGCTGCATAAGCTGCTGAGCGATCAACCTTGGAAGGGTCTTTGCCGCTGAAGGCACCTCCCCCATGaCGAGCCATCCCGCCATAGGTGTCGACAATAATCTTTCGCCCcGTCAAACCGGCATCGGCATACGGACCTCCGAGAACGAagACACCAGTTGGGTTGACCAGGACTTGGTCTTCCTTGATCGGAAATTCATCGCCCAGCACCGGACGAATGACATATTCAATTAAGTCTGGTTTGGTTGTTCTGTCGCGGTTGATGCCAGGATCATGCTGGGTGGAAATCAGGATTTTCGAAATGCTCgtGGGTtCGTTGCCCTCGTAGTTGACGCTTACCTGAACTTTTCCATCTGGACGCAAGTATGGGATCACCCCGAGTTTGCGCACCTCACTCAAGCGCCTTGCCAATTTGTGAGCAAGGTCAATCGGTAAAGGCATATAATCCTCGGTCTCCTGGCAGGCATAGCCGAACATCATGCCCTGGTCGCCGGCCCCTTTGCGGTCCACGCCCAAAGCTATGTCCTCTGACTGCTCGCCGATGCATACCATCACTCCGCAGGCATCACCGTTAAaTCGCAAATCATCCCGATTATAGCCAATGTCATTGATGGTCTTCCTGGCTATGTCAGGGATGTCAACCCAAGTTTCAGTGGTGATTTCGCCCGTGATCAAGCACAGACCGGTGGTCAGCAGGGTTTCGCAGGCGACCCGGCTTAAAGGGTCTTTCGCCAACAGCGCATCTAAGATGGCATCAGAAATTTGATCAGCCATCTTGTCTGGATGGCCTTCAGTTACGGATTCGGAAGTGAAAGTGGATTTGAACACTGGGATACCTTACTCGGTGGTGCGCTACTCGGTGGTGATTGCTCGGCGGTGCCTTACTCGGATTTTTGTCTTGGGTTGTCCAACTGGCTAATTCAGGAACGGTTTGTAATGGCCAGTTTTtCCAaCGAaTTAAaTATTACCGATGCTATCTCGCGCTTTGAGGTAATTGGGATTTTTtgAAaGTCATCGGCCTGGgTGACAaGCAAAACCTCGTTGGTGTCGGAGTCAAAGCCTACGTTGGCTTGCGAAATATCgTTGGCCACCACCATGTCCAGGTTTTTGGCGACCAGcttttttCGGGCGTTCTCCTCCAAaTCCCCGCTTtCAGCAGCgAaTCCCACCAaCAGCTGcGTTTTTttCTTGGAAGTGCCCAAtGTGGACAAGATATCCAAGGTCGGCTCCAAATCTATGGTCGGCAGACCGCTTtCTTTTTtGTGCTTTGCGGGGgAGGCTGAAGTTGGTCTGAAATCAGCCACTGCAGCGGCCATTATGACGATGTCTGAATCGGCTGCCCGGCCTAGAACTTCGCTCTCCAATTGCTGTGCtGTTTCCACGAGATGCAGATCGATtCCCAAaGAATGCTGCCTaTGAGTTGTAGCCACCAAAGTCACCTCTGCTCCCCTGGCCAGAGCTTCCTCGGCTAAGGCATAGCCTTGCTTGCCGGATGAGCGATTGCCGATGAACCTaaCGGCGTCGATGGGTTCACGAGTGCCCCCTGCGGTGACCAGGACTTTCATGCCGCTCAGGGAATCCGAAGCCGTCAAGACCTCTGAAGCAGCGCTGACTATTTCAGATGGTTCCGCCAGGCGCCCGACTCCACTGTCCTGACCGGCTAATTTGCCGACTCCAGGCGGGACTATCCTGACTCCCCTGGCTTCCAAGGTCGCAATGTTAGCTTGCAGCGCGGGGTGCTCCCACATTTCGGTATGCATTGCCGGGCAGACAATCACCggggCGCGtGTCGCCAGCAAAGTGGCGGTAAGGATGTCGTCTGAAAGTCCAGCGGCATAGGCAGCTATTACCCTGGCGGTGGcaGGGCAGACCAACACCAGATCAGCCTTTTGCCCCAAACGGGTATGGGGAATGGgATGCGAATCATCCCAAAGGCTTAGGTGGATATGCTCAGATGACAaTGCCCTCCAAGTGGCAGCCCCGACAAAACGCAGCGCCGATTCGGTGGTAGCGACaGCAACATGGGCGCCCATGTCGACGAGGCGGCGACAGACCTCAACTGCCTTGTAGGCAGCTATTCCCCcACTGACTCCCAGAACAATAAACTTTTtGTCCAAATAATGCTGGGTCATAAATCACCCTGGCCCTAAAACGACAAGCGGAGCCGTTGAGTTTCACCGAAAAaGAGGCAGCGAAGCATCACAAAACCCTGGCCCTAAACAACAAGCGCCTGGCTATGAGAAAATATCTAGATTCTCCAAATCTGCCTGAATGTCgAAAACATTGTCTTCGAATTCTTCTCCAAGTATTTCTTCCACTGGAGCGATTACTTCAGGCTCACCCACTTTAATCTTGTCGGCAGCAaTCTCGGCGAATGCTATCGTCAGCGGTTTGTGGGCTATGTCTTCTACCTGCGGGGGgATGTTTCCGCCTGCCCCGCGACCTAGACCGTTGGCATAGTCGTTCAGTTGGCGCGTTCTTTtGGCCGCAAGACTGACCAACAAAAATTTGGAGCCTGTCTTGTCGAGCAGTTCTTCTAGTTGGTGGGTGGATATTGTGCTACGTTCAGCCATAGAAATTCCTATTGTCTTGACGGATTGGACGAAAAAaGCTTAAaGCAGGCAAAAaGCCTTGGCTTGCCAGCAACTCAAAATTTGAGTGCCGGCaaaTGAGCTTTGAATTGCAGACAGTTTAAATTTTtGTATGCAAGCTGAATATGTATTATACCGATGAAAACAGATTATTAGGCTTTTaCGGCTTTTTGTCGGGCCGTCTCAATGAtAtGAaaACAGATTATTAGGCTTCTGCGGCTTACTGCCGGGCCGTCTCAATGATTCTGCCGATTTCTGCGACAGCCGCCACTAGGTCATCATTGACGATATGGATGTCGGTTAGCTTTTTGCTCATTTTGCGCTCCTGTTTGCTGCGCCGAAGCCGCTtGCGTCTGTTGGATGCTGAACCCCCTCGTTGCTTCAAGCGCAGTTTCTGCTCACCTTTGGATGGAGTGTCCACGAAAATCAACAAGGCTTGGGGATACTTTTTtATAATCTGTTGAGCCCCgTCCAAAGTGATCTCCAAAAGCAAaTCTTTTTCATGCGGGGCATCTGGGGAaaTGTCTGGAACCGGAGTTCCGTAATAATTGCCAAGAAATTGGTCCCACTCCAAGAACCCGCCTGATTCCCGGTGAGCCACGAACTCTTTCTCAGTGACAAACTTGTAGCTTTGGGGCGACTCCTGCGATCTGCGCTGCCGTGTTGTCCAGGAGCGGCTTAGCCATAGGTTGGGgCAATTTTCAACCAACtCATTGGCTACCGTACTTTTGCCGACGCCGCTTGGCCCGAACAGCACTACAATCATGGGGGTCgAAGTCATGCTGAGGATTGGGGTTCGGTAACTTGCCGCACAATATCGGCAaGTTCCTGCTTTCGGAATTGGCCTATTTTCCAGCTCTGCCGGTCTTGGAGAATTTTCCGTGCtCTCACCTTGCCGATGTCAGCAACACtATCCATGACAGTCAACAACTTGACCCCTTTTCtGGTTTCAGACAGCTCGCTTTGCAGCAACAATTCTTGCAGCGACAAGTCTCCATTGGCCAGCAGCGAGCACAACTCGTctCTGTCCTGGAGCAGCAAGCTGACCTTTTCAAATATTTCCTCACACTGGGTCTGCCAACCGTTCATGGCTGCTTCTGCTGGGATGGCTTTAGCGGATTGCATTAAGTCAAGCGTAATAACACAGCACAGTGAAATAGCATTTTGCTAAGATTTCTCAAACGCAGAAAGAGCAGCTGACTGCGATAATTCATGGAGGTTTTCATGAAATCCGATCTTGAGATTGCCCGTGACGCCAGTCTGGCGCCTATGCCAGaGATAGCATCCAAGGCAGGCATACCCCCcGAATGCCTTGAGGCCTATGGTTCTGGCACTGCCAAGGTCTCgCTGGATGCCATCAAGATGATGTCAGATCGGCCAAGGGCCAAGTATATTCTGGTTTCGGCCGTCACTCCCACACCTTTTGGcGAGGGCAAAACCACCACCACAGTGGGGCTGGGGCAGGGATTTTCGCATCtGgATCGCCTGGCCATGATTGCCTTGaGGCAGCCTTCGATGGgtCCcACCTTCGGCATCAAGGGAGGGGCTGCAGGGGGCGGCTACAGCCAGGTTGTGCCCATGGAGCTGCTGAACTTGCATCTGACAGGCGATATGCACGCCGTCACGGCAGCCCAcAACATGTGTGCCGCCATCTTGGATGCCCATCTTTATCAcGGCAaCAAAAGCGGGCTGGACTTGCATAACATCACCTGGCGTCGTGTCTTGGACATCAACGACCGGGCTTTGCGCAACATAGTTGTCGGCTTGGGCACCAGGctGGACGGGgTTCCACGGCAAAGCGGCTTTGACATCACCGCGGCTTCTGAGTTGATGGCGCTGTTGGCTTTGAGCACCTcccAAGCTGACATGCGGCAACGGCTGGGGCGTGTGGTTGTGGGCTACACCAAGGATGGAGACCCTGTAACAGCTGAAGAGATCAAGGCCGCCGGGTCGGCAGCCGTGATTTTGAAGGATGCCCTGAAGCCGAATTTGATGCAGACTCTGGAGCAAACTCCAGTTTTGGTTCATACCGGACCCTTCGGCAACATTGCCACCGGCAATTCTTCGGTTGTGGCGGATTTGATCGGAATCCATAGCGGAGATTATCTGATCACTGAAGCCGGCTTTGGCGCAGAtATGGGAGCTGAACGCTTCTTCAACATCAAATGTCGTGTGTCaGGActGCAGCCAGATGCTGCGGTCTTGGTTtGCACAGTAaGGGCGCTtAAAaGCCAGTCGGGTAACCACAGGGTTGTagCCGGCCGGCCGCTTCCCGAAGCCATGCTGGCTGAGAACCCAGATGAGATTCATGCTGGCTCAGCCAACCTGCGCAAGCAAATCAAGAACATTGCGGTGCATGGGGTTAGCCCTGTagTGGCGATCAATGCCTTTCCAACTGATTTTGATAGCGAGCACCGGGCCATAGCTGAAATTTGTTCGGAGGAAGGAGTGCGGTGTGCGGTCAGCACTCATTTCTCAGACGGCGGCGCCGGGGCTGTGAACTTGGCTGAAGTGGTGGAGGAAGCCGCCCAAGAGGAAAGCAATTTCGCATTGCTGTATCCCGACGATGCTTCACTGGAAGCAAAAATCGCAGCCGTAGCGACCAAGGTCTATGGGGCAGACGACGTTTCCTACACTCCTGCCGCCAAGCGgCAACTGGCAACTTACACTGCGGCCGGATTCAGTCATCTTCCGGTCTGCATCGCCAAGACGCATCTTTCGCTTtCTTCTGATCCGAAGCTGAACGGGGCGCCGACTGGCTGGACTTTaCCAGTGCGAGAGGTCAGAGCTTCAGTTGGGGCAGGTTTTTTGTATCCCATATGTGGCGACATGCGAACCATGCCTGGTCTGGGCAGCTCCCCCGCcGCCTTCGAGATCGACTTGGATGAAGACGGCGAAATTgTGGGgCtGTTTtAgCTGGTTGTCTGGCTCGCTGGGCGGgTCAaGAaGCGTCGCGCTGGGCGGGTCAAGAGACGTCTgCGCTGGGCACGTCAGgAGACATCTGCCGGGTtGTACTGCTGCAAAGGgCGGACCTCTAGACTTtCAGTCTGCATTTCCTtGATGGCTTCCAAAGCTGCCTGAGCAGCTGCAAAAGTCGTCAAAAGCCCGATGCTGCTATTTGAAGCCTGAATCCTGAGTTGCGCAGCCAGCGGGTTAGGCTGCTCCGGGACCACAGCCAACTGTACGTCGGCTGAGCGCTCCAAAGCTGTGGCATAATCCAGAATTTCTTGCGCCCAGGGAAAGTTCTGCTGTTCAACTTCTGGACCATCAACAGCCAGCCAAACCCCAAAGCCTAGAGCAGCGAATTCTTGAGCCAGCGGTGCGAACCGGCCGTATTGCTGGTTTTGAGGCTGATCAGGTGAAGCAGCGTCCAAGTTCAACGGCAAGGCAAAGAGCACAGTTCCTTCTTTGGGCAGATTTGTTCCGGCTGCCAACTGGCTTTTCAAAAAAGCCAGTCCGAAGGTTCTGTCTATGCCCATGACCTCACCTGTCGAGCGCATTTCAGGGCCCAAAAGCGTATCTGATTCGGGAAAGCGGCTGAACGGCAagACTGCCTCCTTGACGGCCACGTGGTTCAAATCCGGCGGCagCAGGCTCTTGACAAGGCcTtCTTGGCGAAGGTCTGCAAAaGTGGCTCCCAGCATGGctCTGGCcGCgaTTTTgAaTCAaCGGCACCCCTGTTGCTTTAGCTACAAAGGGCACGGTGCGGGAAGCTCTGGGGTTAGCTTCGATGACAAAAACTTCCTCatGcTtCCCCTGTCACCACATATTGCACGTTCAAAGGACCGAGCACTTCCAGCGCCTCAGCAaTTCTGCAGGTATATTCCACCagTGTGTCAAGGCATTGCTGCGATAAATTGCGaGgCGGCAAGACACAGGCGCTGTCGCCCGAATGCACACCTGCCTGTTCAACATGCTCCATAATCCCCCcGATCAaCACCTCTCCTGAGCTATCTCTCACGGCgTCGACATCCACTTCTGTGGCagTCCTTTAGAAaTTTGTCCAACAAAACCGGTCGCTCAGCTGAAAGGGATCCCTCACTGGctAAAGAGTCGGCGATCTCCGCGAAGGCTTCTTTCAGGTGGTTCTGATCGTgtGCGATGACCATGGCTCTGCCTCCCAGCACATACGATGGCCGAATCAAAAGCGGATAGGTGATCTCCTCGGCAGCaGCCAGAGCCTCCTTCAGCGTGGTGGCTGTGTTGCTGGGGGgCTGCGGAATCCcAATTTCATGGCAAAGGGCAGCCCAACGCTGGCGGTCTTCGGCAaTATCGATGAAATCGGGcTTTGTGCCGGCAATCAGGTCCTCTGGTAAATCATGCGCCAGTTTtAACGGAGTCTGGCCGCCTAGCCCGATGATTATCCCTGCAAGTTGGCTTGGGGCGGTGTCTGGCTCGGCTaCAGCATCGGGGGCGGCCGCagCaTCGGGGgTTCGTCTTTCCGCCGCTATCACCTCCAGGACTTCCTGGGCGCTTAATGGCTCGAAAAAAaGCCGATCGCTGGTGTCGTAATCAGTGGAGACGGTTTCAGGATTGCAGTTCACCATGATGGTCTCATAGCCCGCATCCCGCAAAGCCATGCAGGCGTGAACACAGCAATAGTCGAATTCGATTCCCTGCCCGATGCGgTTGGGCCCAGCTCCCAAAATCATTACCTTGTCTTTGGAGGAAGCTGCAATCTCATCCGTATCTTCATAGGTGGAGTAATGATAGGGTGTGTAAGCTTCAAACTCGGCTGCGCAGGTGTCGACCGTCTTGAAGGTGGGCCTGTGCGAtCCTTCACGTCTGGCATGGCCGACTGCTTGCACGTCTTCGTCCCAAaGCCACGCTAGTTGCTGGTCGCAAAaGCCATGACGCAGCGCGCTGCGCCAACCCTTctCAGGCAAATTGGTGCTGTTATAGTCGGCCAACCGTTCGCGCTCCTGGGTGATGCTGTGGAGTTGATCCAAAAACCaCATATCTATGGCTGAGGCTTGGTTGATGGCTTCAGGAGTTATGCCGCGCCtgAAGGCAGTCTCAATCTCAAATATCCTGTCTGGAGTTGCCTCTGAGACTTTGGCGAGCAATTCGTCATCTGTGAGATTGCTCCAGCGCTGCTCCCCAGAATCGCAGTTCAATCCAAACCTGCCTTGCTCCAGCGACCTGACAGCTTTTTGCATGGACTCAGCAAAGGTGCGACCCAAAGCCATCACTTCCCCCACCGACTGCATGGTCGCTCCCAAAGTTGGACGGACAGCCGGAAACTTTTCAAAGGCCCAGCGGGGAATTTTGGTAACCACATAGTCGATGGCTGGCTCAAAACAaGCTGGAGTTGCCTTGGTTATGTCATTGGGGATTTCGTCCAAGGTATAGCCGACCGCCAAGCGGGCAGCTATTTTtGCGATCGGAAAGCCGGTAGCCTTGGAAGCCAAGGCTGAGGATCGGCTGACgCGGGGATTCATCTCGATGATAACTtGAGTGCCGTCCGCTGGATTGACCGCAAACTGGACGTTGGAACCGCCGGTCTCCACTCCCACTCGGCGCATGCACTTGAAAGctGAGTTTCGCATCAGCTGGTATTCAGCATCTGACAGCGTCTGGATAGGCGCCACAGTGATGCTGTCACCGGTATGGACGCCCATGGGATCGAAATTCTCAATCGAGCAGACAACCACGCAATTGTCGGCTTTGTCTCGCATTACCTCAAGCTCAAACTCTTTCCAGCCTGCTATGGAAGCTTCGATCAaGaTTTCTGAGATTGGGCTGGCTGACAATCCGGTCGCCACGGCAGCTTTGAATTGCTCATGTGACTTAGCGATGGTCGCCCCTTTGCCTCCCAGAATATAGGCAGGGCGAATGATtACCGGCAAGCCCAGCTGTtCAAGCAGCGCATCGGCTTCCGCAGCGGTGTGGGCAATTCCTGAAGGCGGCGCTGGGATGCCTATTTCAGACATGGCCCGTTTGAACAGCtCCCTGTCTTCAGCCGTGGCGATGGCATCCATGGTGGCCCCAATCAGTTCCACGCCATGGGCATCCAGCACCCCGGTTTcGGtCAGATCTTTGGCCAAGTTCAGGGCTGTCTGCCCTCCCAATGTGGCCAGCATCGCATCcGGGTTTtCCTTGGCGATGAtGGCAGCTAGGACATCCGGAATCAGAGGTTCGACATAGGTtGCGTCAGCGAAATCAGGGTCGGTCATGATGGTGGCGGgATTTGAGTTGACCAAAATTACTCGGTAGCCTtCTTCTCTCAGCACCCGGCAGGCTTGGACTCCGGAATAATCGAATTCGCATGCCTGGCCAATTACGATGGGGCCTGAGCCGATAATCAAAATTGAGGAAATGTCTGTGCGGGCAGGCATGGTTCAGTGACGGATTGGCTCAGTGACGGATTGGCTCAACGGcGGCATGGCTCAGCGGCGGCTTGGCTTGTGAAAGTCTTTTAGCATCTGGTGAAATTCGGCGAAAAGATAGCGGCTGTCGTGAGGGCCAGGGCCAGCTTCTGGATGATACTGCACTCCCCGAGCTGGGATTGTCTTTGACTTCAGCCCTTCTATCGTGTCGTCATTCAGGTTCAGATgaGTTACTTCAAAGGGAGCCGGGTCAGaTGCTGCAaCCACGGAAAAGTTGTGATTTTGcGCAGTGATTTCCACCTCGCCTGTGGCGCAGTTGGCCACGGGATGGTTACCCCCGTGATGCCCGAAAGGTAGTTTgTGATTTCAGCCCCgAGAGCCTGCGCCAAGATTTGGTGGCCCAGGCAAATGCCGAAGACCGGCAAACTCCCAAGCAGATtcTCAACATTGGACACTGCCTCTGGagCGCATCTCGGGTCgCCCGGCCCATTGGACAAGAAAaTACCaTGCGGCTCCAAAGCCAaGACATCTTGAGCTGGCATCCCGGCCGGCACAACATCAACTTGGgCGAAGCTAGCCAACTGTCGCAGGATGGTGCGCTTAATGCCAAAGTCATAGGCTGCGATGCGCCAAAGCCTGCTGTCAGCGGTCCCGGTTATGCCCAGCACATCATCAGCCGAaTAGGGCTTagCGCAagTAACTTGaGAAaCCAAGTCAATTCcAGTTGTGCcGGCctCTGAaTTGGCAGCtgtcagcag
>CynB_contig01795_cat_2
aggtattgatttaccaaaGATTGCGaagActttaggtccgattccattttataggaaaacacaaactcttaagatgggtccagagatggaatactatgaacaaacacatatgtggggttatAACATtATGGAtGTTtATCACGCAGTtCGTAGAGcACAAGCAATTAaCtCCTCAaTAAAACAaGCAAGCctaaaatatattcaaaatattctaacgcagcgaaacctaatagagtttaCGTGCAAGGTGATAAGATaGgTAAGACTTACGcAGaTAAaGAAAaTGAGTATTGGTTTAAGGAAGAGGATGGGtCTTGGGGGTTAATGGATACTCTAaTgAAaGgAAAAAACATTATTATCAGATAAGACTATAGATCAATtACTCGAAATGGGTGGACTTATCAGAgTTtCGGGTGCATATATTGTGGAAAGATATCTAATAGACGATTtATGGGAAACTGAAAAGGTAGATGATATcTTTAATCAAGCAACATATCTTTtATCTAAAGTATTACCCACATCATTTATGAGGTCTTCTACTATGGGTACTGCAGCAACTTGGAAaTTACTTATGTTAGGTTGGTACTATAGAAATGGTACTGCAATACCACACACATTAGAAAaTAGGAGGTTTATTGGTGGgTTATCTCGTTTATTAGAAGTAGGATATAGTCAGGACGTTGTTAAGTTTGACTTTGCATCTCTATACCCATCCATACAATTGACTCACGATGTATTTACTGATTGTGACGTTATGGGtgCAATGAGAGGATTATTACAATATAACTACGATTATCGTAATAAATATAAAGAACTTAAAAaTGAATATGCATCAAAAGGGGATAAaGAAAAaTCAGAATATTATGATAAAAACAATTACCATTAAAGATACTTAACAATGGTATGTTCGGTTCTATATCTGCACCTAATGTGTTCCCTTGGGGTGATACTGATATGGGTGAAAAAaTTACATGTACTGGTAGACAATACCTTAGACATATGATTAGATTCTTTAACTCTAAAGGTTTTAGACCATTAGTGGGTGATACAGATGGATTTAACTTTtCTGTACCAAATGATGTAGATAAATATGTATACACTTCTAATGGTAATCATAGGTTtAATAAGTTAGGTAAAACATATAAAGGTATGAATGCGGTAGTAGCAGAATACAATGACAAATATATGAAAGGTGTTATGGGaTTAGATGTGGATGAGATTTGTCAGGCAACTATAAACATTGCGAGAAAAAATTATGCAGATTTAATAGATGGTAAAGTTAAGTTAGTAGGTAACTCTATTAAGTCTAAAAAAATGCCAACATATATTGCAGAGTTTTTAGATAATGGTATTAGATTATTATTAGATGGTGATGGATACAGTTTTGTAAACGAATACTATGAAACAGTAGAAATGATTTATAATCAAGAAATACCTTtGTCAAAGATTGCGAATAAAGCTAGAGTTAGGATTAGTGTAGAAGATTATAAAAAGAaGATGAAGACTAAAAATAAGGCGGgTGGTGCAATGGCGAAACAAGCTCATATGGAACTTATTATTAGTGAAGGGTTAAATGTGGATTTAGGTGATACAATATACtATGTAAATACAGGTACAAAGAAaTCACATGGTGATGTACAAAAAaTCAATAGACCTAAGAAGGGTGgAATGATAACcAAaTACAAATGTATTTTTCTgAaGGagAAGATTACGAAATGAAAAaGAATTTTttACTTAAGAATGGTTGGGAGATGTCTTGGTCTGATGATAATTGGGTTCGTAGTGACAAAgAAAATAAAGAGGCGAATACAGGTATACCTACAGATATGGCGTATAGACAATCTTTAGGAGAGTCTGTAGTTGCACTTAATTGTAAACTAATCCCCAAcAATCTTATAGAAAATGAACCAGACGCAACAGGAGAGTATAATATAGACAGATACTTAGATGCATTTAATAAAaGaGTTAAACCATTATTAGTTTGTTTCGACCCTTCATTAAGAGATGATATTTTAGTTtCTAATCCTTCTGATAGAAAaTACTATACCcGACAAGAaTTAGAaTTAACAtCAGGACAACCATTTAAAGATGGTGATCAAGATAAGTTAGATGAGTTATtAACTATTACTGATGAAGAATtAGAAttcTGGAATAAGATAGGTGTCTCTCCTACATATATGTTTGAAGATTATGGgATAGATGATGAATTCTCATATGACGTAAAAACCCAAAGGACGGTAACCCAATGATTtATTAaGGTTCTCCGCTtCTAATCCTTTATTCTCTAaTTGTTTAACATTACTTAATCTTTCTAATCTTAAATCTAATTGTTCTAACAaTTTAAGTTGTTCTTCTTtCccTTCACTAAGTAAACTATCATAATCCATAGTTAATTCTGCATCAGGTACTTTTAATGAtCCCTGAAaCTTACCTCTTACtCTACCTAATGCTTCTTTAAATAGTGAAGTTAGATACCTTCTTATCCATACTCTTGTTGGTTCGTTTAATTGTGAATATTGTATCTTAGATAAAGGTACGTCATTTGGTAATTTAATTATATCGGGGTTGTCTACTAAACATTCGTCTCTATTATCATCTGTAACATCGTAATAATGATACCATACTTTAGTTCCTGCGAGTCCGATTTGACCACCAACTAACCCACCAGCACTAAAAGaTAATCTACTTCCAGGTATAGGCATAAGATGTAATAATCTAGTACCATTAGGTCCTGCAGTCACTTTATATGTtAATTCACTTCTAAGTAACTTTGACTTtAAACTAAAATCTTGTGCTCTTAACAAAACATCAAAAGCTGGTGCGACATAAaaTCCACCATTACCTAAACCACCACCTTGTCCCCAACCTGCATATGGTACTTGTCCGAAACCTCCACCGAAACCATAATCACCAAATCCCGCAAATGAATATAGTGCGTGATCAGTAGAGTTAGGTGTAATCCATAATATCTCATTTATTTCTCTACCTTTAGGTATCTGATAAACTTGTTGATTTGCAACTATAGTCACATAATCTTTTTTtAaTTCCCatGGTCCTCTTGTTTGTAAACCAACTTGTTTAGAATatGCgTATGAAAAGTTACTTTCAAAATctAatGATCTTGTAGTtAATGCAAAtGCAATATCTACTTTACTAGCATCTTTATCTAATAAaGAAGACCATtGATTTTCtATTAACCagTCTTGcACcCTTTGaGCATAATCctCAaCcGCAGTTTCTAAAAGtGagTTCATTTGATCCCAATCCAaCTcAaTTTTtCTAAtaGGTGCACCTAAtcTATGTTTtatcTGaGTAAaTAAatcTtCTTTTAAATtATCGTTTAAaGAaTTTGGCATAATctaTtGTTtATTTATAAATATTGcAATATTTATTAAATGATGAAAAATGTGATTAAAAAAaTaTTAAAAGAaGAAACTAATAGAATAGGTTTTAACGGAACCGATGTTtATGAAaCACAAGATGAGATTGCGTTAGGaTTATCctATAAAGCgaTGCAACACTTAATAGATGCCcTTAGaGATATTGAGTCGGCATtAGAAAACGTAGATGAcAAAAaTATGGAGAAGGTTTtAAATAGTATACGAATGTCTTTATTAAGTGATGGtGGTAGgCAAGAAGGTTTTGCGgCaGgAACACGATActGAATATGATAACATTATAAATGTTTTAGGAgATATGATAGATAacTatAAACAGgATAAtGTTAATTTtAATcTAAaTGGTCCTGGTCCTAAAGCACCTGAAGGTGTTGTTTAACTAAATCAACTGCTTCATTTATAGTATTAAATGACCTATCAGGTAAAAACGCAGTCTTACCTATCATAATCGCAGGTAAAAAATCATTGtcAACCTTTTCAGAAAATTTTTTATACAACTCATCATATTTATCTACATCTAATTCGATAAAaTCAATATTACTTtCTTTtAATtGTTCTTTtAAGTTGTCACAATGTGGACAACCTTCCATTGAAAaTACTTTAACTTtCATTGTCTATTTtATTtAAAAaTtCATTTATTATGTCATCTTCACCcATTATGGTTCCGATAACTTTCTTTTTTTCATTTAGTATATTCCATACTAATGTATCAATAGTATCATCCATTAACATATAATAAATATTAACAGTTTCACTTTGTCCAaTCCTATAcGCCCTATCctctGCTTGTTCGTGgTTACCAGGAaCCCAaTCTAAtGAATTCATAATAACAATTTCcGcTTtAGTTAAAGTTAAACCcACACCCGCAGCTTTAATTTGtCcgaCAAAAACCATACAACTATtGTCTTCTTGAAATCTATCtactGATtGTTGTTTTTGTTTATCGgACATTCCACCCcTTACACAgACACATTTATCACCAAAATgaTTAATAAacGcaTCCATTTCaTCATTAAAGTTACAAAAAaTAATTGTTTTTTtATTTAATTCTAAAGCcTCTTCTGTTTTTtCTATagTATATGGcACtGTTTCCATCGCAATAAAAGTtcTTagAAGtGTCATTTCcACTagATCTTTtGCaGGGTTACCTTTTTTACCATCcAACTTACGTTGTTCTAagTACTCATTCCAAACATTTTTATAACCATCAACATTTTCTAATTCTAAATAAacAGGTGTAaTTAATTTTtCaGgTAAATCTAACACATTTTCTTTTTTtCTtcTAAGAATAGTtcTTTTtGtcTTTGcAgAtAATTCATCTAagTTAGAcGCACCTTTtGTTACCCAAATATACCTCCcACCTTTTTtAAATCTCATACCATCACAaTATGTCTTTGCGTAGTGTACCCAATtATTTGTAATTGGTGAGTCTATAaTCGCcAaTAGgTtATAaTAATCCATAGGGCGATTAGCAATAGGGgTACCAGTTAATAaCCATACtCTTTCACAACCAAaGTTCTTAGATAGGTCTTTtAAGATTGCACctCTTTtACTTTtATGGTTTTtAACatAATGTGCTTCATCTAAAaTTAaTAAATCAGgATtAAATtCTaCAATGTCTCTCATtAATTCCCAATcTTCATACTCTTTATTTCTTTCTGCAACAGTATGAAAGTTCTTTAAAATATCATAATTAACAATaGTAAACCTACTAGGGTTCCAATGGTTACCACTTATAATAGAAACATCGtCACAGAAGTTTTGAACCTCCCTCATCCAaTTTATTTTAAGGGAAGAAGGgCAAATTATTAAAaCTCTTTCTGCGTtACATTCTAATGCACCAACTAtaGATTGATATGTTTTACCTagTCCCATATCATCTGCCAATATACACTTTTtATTTTTtAAAAgAAAcTTtATACCATCTtcTTGATGActAAAcGCCCTCCACCcTCTTttATCTAATTCagAATATTTATCAAAATCgaTATTAaCCTCTATATCTTCATAATGTATaTCATCTAATATTTGTGTTTTGGGAACCCAAaTTAATTTtACATCTTTTTGATTTTTATAAAGTTTACAGATTATGTGTATAGCTTTATCTGATTCCGCTAAtAAAGTTTCTACAAaTATTTTTTTAGGTACaatttttAATTTATGTtCATTTTTtAaTTCTtCCGAAAAATAaTTAGTtAATTCGATTACTTTGTTAAGTTtCTtAGGTTCAACATCAAAaTACTTTTTTACGtATTTAGATTGACTAcTTaGTTAAAAAAtaTTTTTtCtCAGTCTGAAaCTTTTTTttCaTAtAGTTtAtATAAGGGTTATTACCcTCATAtgTGaCAAGCAAaTCTTCaccGTCAAGATTTTTTAtAtCTTTAACAtCCAAcaTAATtATAATtATAaGGATTTTTttCCTAAAAAtAAATATTTATCTATAAAAGAATTATGTCGCAaCAAAAAAGAGTCCCTATTGAaCGGTTAAAtAAGTTTTTTtCTGCAGAGGATTTtGAATTAGAGATTGGTTTtGGTAGAGAATGGTTAGAAGGTGATATTAAtATAAAAGTCATACTATATCAAGTTGATAGGGAAGAAACTACAACAGATGATATATATGGtGAAGCGGGTAAAGGTGAAATAAATTTTAAACCTCCTATAGAGATTCCTGTTAACTTTAATTATGCTGCACCAACAAATAAAaGTTaTAATTCTGATGGTTCTTTAAGATACTTAGAGAGAGGTAATATAACTATCGGTGTATATCAAGATCAATTAGACGAATTAGGTGTGGATATCAGTTATGGTGATTATATAGGTTACGCAGAAACTGAAACAAAAATAAAaTATTTTACCGTTTCTAACGATGGTAAAGTAAACGCAGACAATGCACATACTATAGTTGGATATAAAGGTTTTTATAGAACAATAACTTGTGTACCAACTGACTTAGATGAATTTGACGGAAGATAATTATGGGATTACCAAAGAACTATAGAAAaGATTTAAAAaTAACTCCACACAAaCAGGGGTTTGCTCAGAGACAAAGTATCTTAGATGATATTGCTAATGATGGAACATACCTACCTAAAGGTATTTtACATGAAGATATGGATGGTGAGTTAATTAATTATGTAAATAATGATATTGATTTATCTTTGGCAGGTGAAAAAGTACCTGTTATATTTTTAACAACACAAAGATGGGCAGAGTTTTCAAAAaCATGGCAATATTCTGATATCGATAAAAaTaTTAAATtACCTTTTATTACAATAGTTAGGAAACCTGACCcACAACAAGGTACAAACTATGCAGGATCATTTAACATACCAGGTAGACCAACATTTACATATATGAAGATACCAaCATGGGATGGTAATaGAAaGGGTTACgATATCTATAAGATACCACAaCcAaTATCtGTGGATATTAtGTAT
>CynB_contig04786_cat_2
GTTGTTCTATTTCTACATCTCCTTGACCTTCATTTACTTTAATTGGTGGTGCTTCTGATTCTAgTCGAACTATTTCTGaCAATCTaTCTATGTCGaGGTATAATTCTTTACCTCCAATTTCTAATAATAAGTTATCCATACGATTTTTttATAAGTTTAGTACTAATTTACTAATAAGTAAATGTTATACGTCTTCGAATCCAATAGTTTCTGTACCTAATATTTTTtCTATCAATTTTTtATCATCTAAAAGTTCTTTTAAATCTACAATAGTGTAATCTGAATTACACATTTtATTGTAAGTATTAATTACTTTAATAGATACTTTGTCTAATGGTTTAGATAGTAGTGTATCAGGTGAAGCGGTTATTAAAaTATCCACATATTCCCATTTTTTTtCAAAATCTCTAACGAAGATAATATTATTtACTTTtGACGATAGTTTAGaTAAAAAAaaaCAaTGTTGCGGGTTTACTATTATTTAATtCTTTACTGATAATAATAGGTGTGTGTCCCATATCTTCTATTAGATTATGTAATTGGTTTAAATGTTCTACTGAATTGATTTTAGTTtCTCCAGCGTGTCCAAATATCTCTAAAGATGAATCAACATACATAAACTTATTCAATTCTTTAGTACCACCAGTAAAATTAAACCATTTTAATAAATCTAAATCTTTtATGTCTCTATCAAAAGGTTCTTCACCTTCTTCTAATTCTTCGGGATAATATTTATCATAAACAGACTCAAACTTAGTTATAAAATCTCTTATTACACCATCAATTGTTATTCCTATTTTCATCTTCTTCTACGGTATATATTTTTAATAATTCTTTTTtAGGTATTATTTTAATTTTAGAAAAGTATTCTATCGCATCACTTAAACATATTtgTGTTGTTCTATTtATTACaTCTCCATCTTTtGTTTTTAATaCGTaTTGTCTcATCTtAATTTtCTAATAAGTCAAATGTTtCTTCTATtATTCTAATAATtGGGTTTCtAACAACATCATTAGGATCTCTTAGTTCtACAcAaCcAAaGTTTTtCTATATTGTTAAaCTTatCTATAATCACCTCTAAaGAaCTaTCTTTTTTGTTtCTtATATCTTTTTGTTtAACATCTCCTAAAaTAATCATTTTttGAGTTAtCACCTATACGTGTCATTAGAGTCCTCATATTGtCTATAGAGATGTTCTGTGCTTCATCAACAATAATGATAGTATTGtCAATACTTCTACCTCTAACAAATGCTAAGGgTTGTAAATtAATTAACCCTAATTCTCTAAGTTTACGAGTTAAAGATTCTCCAATAATCTTTTCAAAGTTATCTATAAAAGAACCCAAAtAAGGgTCAAACTTTTCATTTAAATCTCCAGGTAAACTACCTAATTCTTCTCCTCTTAGTTGAGTAATCGATTTAACCAAAAGTATTTTTttAAaaCTTAcTTTTAGATTTAATCATTTTtAATGCTTCAGCaCAAGCAATAAAtGTTTttCCTGTACCTGGTAATCCAGATACTATAGTGATCTCATtATTCCtAATAGAGTCTCTAACTTTTCCTTGATTttCATTTTTACACTTATAGTGTACCGACATTGATGTgAGGAATTTAtCcTCTTCTTGATTTTTTTTAtAAACAAATtCTTGTATTTCTCTATAATCCTCTTCAGAAaTTTTTTtATTtCTtCTTCTACtCAtATAACAAATTTaTTATATAATTaTAAAaaTTAAAGTTtATTTTTtCTtATTATTtaCAAATACTATCTtAGTGACGTTTTtCCCTGTAAAaCATCCATCCAATGATCACaCATTtCATGcATCATAGaCTtAAaCGTGTATtCAGGACtCCaCCcAAAaGTATTTcTtAATTTtGTAGAaTCACCTTTAagATATGGCAACTCtt
>CynB_contig10133_cat_2
ACCATTATGAATATATTtGTTTtAGATTATGACACAAAAATATGTGCTCAGATGCATTGTGATAAACATTGTGTTAAAATGATATTGGAAACCGCACAACTACTATGTGGCGTACATCATGTGATAGAATCACAATTAGAGGTACCTTATGGGTTATCACATAAAAATCATCCTTGTTCTATATGGTCGAGGGAATGTATTGAAAACTATGTGTGGTTATGTGATTTAGGAATTGAGTTATGTAAAGAATATACCcACAGATATGGTAAGAGACATAAATCACAAGATATTATAGAATGGTGTATtGTTAATTTACCTAATTTAGAAGAGAAAGGTGATTTAACAGAATTTAGATTGGCAATGCcTGATGAaTGTAAGATTGGTGACGCAGTGGAaTCATACAGAGAATACTACAATGTATTtAAAAAaGGATTTGCTAAATGGAAAAaTAGAGAAGTACCTtATtGGTTTAtCCCTGTAAATGATTCATTAGAaCACCACCGAgTGACGAaGCATGTATCaTAACGTTATtAATAaCGTcATCATCTAACTTAGTTTTTCTTTTtGTGTAGTCTAAACCTAAGACACCAATAAaCTTATCATCAATAGTTTTAATTGCAAaTAAATAACCTGACTTACAaCCACTTtCTAATGCTGAGTATTTTAAACCGTATGTTGCGATCTCATCATCTTTATAATCAGGTACCTCAATAGTCTCTAAATTTACCAATTGATTCATAGATCTAGAAAACAAATGTACTGGgaTGTTTTGATaTTtATTTTGTAtaGATGAAACACCTGTaTTCACTGTttCATACATTACAGAAAATTTAGTTATAGATTTACCTGTTGgaTAAAagTGCccACCgTTATGAAATTGTGTAaCCcAAACTCTATctGCcTtAcTaCCCTCTCTAATCTcTtCTaTTTTATTAGTTACTAATTCACTAACTCTTAGAGCTTCAACAaCCaTATCAGGTTtGTTTTTTTATCTAATCTACTCTTCAaTAATAAGACAATTACTGGACTTACAACTCCAGTAATAAaCGCTaTAaCCAATTCTAACATAATTtACCCACTTTTTAATAAATAAATATATGTAATGTTAAGAAAaTTTAATATTTGGGTAAAAAAaaTGGGGATTTCTCCCCACTTTTCTCAAAATTAAACAACTATAAATTATAGTATTGATTCACTTAGAGTCCATAACATTTTGTTTACCTCTAAGTTTTGATCGATAGAACGAATCGCTCTACTACGTGATCTACGTACTTTtCCGTTGTCTTTTGGTGTAACTGTTAGGATTCCACCTTGTAGTAAGTTCTCTTGAACTCTGTTGAAGACACTCCATAAATCGTTACCCGAaTCTTCcGATCTACGGACTTGCAACATTTGATTTATGTCAATCATTTTATCTTCaCCCCAACGATAaTCCGCCACTCTTTGTGCGAAATCATATTGTTGTGTACCAGTAAGTTCTTTACTCATCATACTTTGTACTCTACCAACAACCATcGGAATCTTTTCAGTcgTTtGggtgACgatATTTAAGATaTCTTCTTTTTAAACCCTTTGTGCATAACTCTgAAaGAATCAAAAGTTTTGTCTGCGATAACCAATCCGTTAGAACAAACTAATCTGAACAAACCAACGTGAAATCTAAAAGATGAAGAtccATCGTGAGAGTTAGTAAGAAGAATCTCTggaTGTGTGTCtCCCATTTCttttGaaaGGTTACTATGACtttCGtttCTaaa
>CynB_contig17902_cat_2
ccataaaattctttttcctaaaatggttgatttattATTTgtGgAACTTCTCttcttCtCTAAtgTttACTAATGAAaTCtgAaTcctttttcTTCTGtCcTTTTTCGTGTTGTAAAaaGTGAcACATCaGTACTTTCACTAGTATCtaTAACTAatGTACCgTTGTCgAAAaCAATGTCATCGAAAaCTACTCcGTCCCTACCAAAACGaGATTtAAGAATGGCTAATGTTGCTCTaCCTTCTTCTTTTTGATCTAAAGTcTTTGCAACTGAtAATATAAAGTGtCCTATTTGTCCTTTTTtgaTTGAACCTCCCATCATATTtGCTTctACCAAATCTGCtCCgaTAGCACTTCTGTTACCTTGTACTGCAGTCCAACCAGCAACATCTAATTCcGCTAACATAGTTTCGAATTGTCTCATAACATTACCCTCTCCACTATATTCGTCTTTAAaTTGTTTTGTTGGTTGAATaCAATCGATGTAATCAACAAATACAATATCTGGTTTAATaCCCGATGAAaTTaGTTTACGtAaGTACTGTTtGATATGTGGgATaGTAGTACCAtCACTAGACATTTTTTTAAGAaTTAGATTATTTTctAATCCTTGAAATCTAGGgATAAgTtCTTTTACTTCTTCTCgtCTATCACCTagTTCACTTAAATTtaTCTCAGTAAAACATGTTAAGTGTTTTCTTtGAatAaCTTttaCaTTaTCCTCAAAGAAAATCTGcACTACATTcttCCcTTCTAAATACGCAGTaTTaGCCAatCTAGTTATTAATGTAGTTTTACCCACACCAAATGCTGCTAgaaTAACaCCTAATTCACCTttaGaTaatCCACcACCcATAAGATTATCAATCccAAcAAACCAGTTGCAaTAGGaTCTCTAAAaTCaTCAGCTAAAaCgtCctCAATCGCaTGAAAAATATCTACACcTtCgTCTTTTtCAGTACcAACAGATATAGCCtGTTTAACTAATTCTTCACActCATCATATCTATCAAAATCTCCAATGTCTAGAATTTTTttGGATTTTCTGAGTAGCCTTCTtAAGTtCTTGTtGTTTGCAGAACTTAATGGCAACATCctGTGTgTGTAAACAGTCTTTATTGTCAGATTCTCTAACTTCcTtAATAAGTTCAGTTGCAGATTCTCTAGCGATTTCTCTtcTAACTTCACTTTTAATTATGTTAAAAATGGTTTCATAAGACGGAATTGTCTCATATTTTTCATAGTAATCTTTtaCaCTAGcAaCAATTAATCTCATATATTCGTTaTCAAAGTAATTTGGATCAACGATTGATACGATACTCTCTGAAAATTTATGATCTTCTACTAATTGTTTAACTAATTTAACCTGAAAaCTATACCCTAAATAaCCTAAATTTAAACTCTCATTTTTCGCCATTCTTTTTCTGATTTtAGTTATTAATAAATATACCGTCTAGctGgTAACCGCACAAATTTTtGTATAATTTTTACGACTCAACCCcTGTtGCAAATATTCGATGATTTTtGGtATAATTTTtCTtATaTCaaCaTCGTATCTTACATTAGGTGGgtAATCATTACCACTAAAAattCttCACAAActACTCTTCCTCTaaCTTTtATTTGTAAaGTgAAAAaaGTCTTCGtttt
>CynB_contig02890_cat_2
aATAttctttCgtattgtttgaatacgtcTACTAACCAttctaaatactcttttACAGGTtGATTATCTTtAATGATATCTTTAGCGCCtGGGtATTtATGGTTAtCCTTTCtAaTTGACGCTAAaTACGGAGGAGAAGTTAATATAAgATTAATAGAGTTATCATTAAtCTTTTTCATCGTTtCAACTGTGTCACCACAGTATATTTCATTTGTGaTTAAACCAACGTCAGTAGGGTTcGTCTCATCAAaTAaTtCCTCTACGtCTTTAAATACTTTATCTAATACTACCTCTTCAGTAGTgCCAGTagTGAaTTCCTCCACATCAAATAATAAAcgTTGATTGTTtGtGTTTCTTTTtGgTATCTTtCCCATAaTTATAAAAaTGAaTGTTtAAATAAaTCTAATTGTTCTCCACGTACAGGTAAAACATTTGGGTTTtCaCCATAGTTCaTAaCtAATAATTCTTCaCCcATATTTTgTTTTTTACCACTTTTAGCtGCGGCAGCTTTAGCAAaCTCTTTCATCtCCcAAaCAtATtcGTGTTtaGgAAaCCACTCTTttAAtAATGgAAAGTCATAATAACTTAATGAAAaTTTaCcTTTcatACTTTTtAatGACTTcGCTAATCTATCGTGATCATTTCTATCAAAGTCGTgATTAGAATAATAaTTTTtctGTTTtCCAATAAGGTGGGTCAACATAGAAGTATGAATTTTCTGAATCGTATTTTTCtATTACCTCTTGAAAATCCATATTCTCAACAAATGTAATCCTATCAAAaTGTTTtCTATATTCAGGgTTTTTtAACTTATCCATAAAGATAAGAaCCTTACATCTATACTtACcTTTATAATCTATATAAGAGGAAGTTTCTGGTTTTGAACCAGAAAATaTCTGTGTTAAAaCATAAACaTACTTCGCAGCAACCTCAtATTTGTTTTCCtGCGTAATTGTAACACCACTATGAAATACTTCTTTCTGATACTCATTAAaCATATCTTCATACTCTGATGGTGTTTCTGTCACACCTAATTGTTGACAAGGGTATTTAGaTAATTCATCCCATAATCTATCGTAATCGTTACAACAATCAAATAAATTTGCGTTTAACCCATTGAAGTCGTTATATACTACAGTCTTTAGATTAGGgTACTTACTTAAGTCCATCTTAAAGAATACCCAAAACATCCCACCGAATGTTTCCACATAAGTTTCAATGTCTCTAGGTATAAATGGTACTATCCATTTAGAAATtCTAGCTTTACCACCAATATAACTAATCATCTATCTTTTTTtATtAAATTTACTCACAATATtAAAAaTtGTCAAGTGTATTaTaTACAAaTTT
>CynB_GBSR4EV01AW69G_cat_2
AATTTGCCACATTAGAATTTAGCAGTGACTCCAACAATTTTCGCATTGGGGTTGCGAGCAAGAGCAACTTGACGTGCTTCTTGATAATCACGAGCATGAACCTGCTCCTTAAAAACGGTTCCTGCTACGTAGAGGGTGACTTCACATTTCATAATTAAAAAGGACTAGTTCCTTACGAGACGCTTGATCTATATTATAACTCCCCACAGAGCGCATGGTGTAAGTGTGTGCAAATTCCGCAACTGTCCACTCCTTAAAACGGTCACGAATCATCTGCGACGAATTGTAAGATATAAGTTGAGGACCGACAAAAACGGTCACAAATAGTAGCAAACCCATCATGGTCAAATCCTTTGTGCATACTTCCACGCTTACCATATAGATTGGATCCGATTTCATAGGGTGGATCAAGGTAGGTGAAGATGTTTTTGTCATCAGTAAGGAGTTCTTGGTAGCGACCATTAGTAATCTTCCAATTTTCAATTAGTTCTGTAT
>CynC_contig35303_cat_1
GTGCTCAAGCaaaTCtttGATAGTAAGTATGACGGGgCGATgcAACGTTTATCAAAAACTTGGggcGGGaTGCTGTCTAAtCTATCggATGAaTGGGTGAaTTTtAAAAAGAGCgTcATGGATGCGGGTGCTTTTGATTTTTTAAaGAaGAAGTTGCGtGGTATTTTAGAGaCGATTCAtCAGCTCAAAAAATCTGGCCAGTTAAaGCAAaTGGctcAAGACTTTGCCAAGcGTATCACGCAcAGCATCAAAGtCCtAtGgCAaTTTGGGCAACAGGCAAGTACAACAAtctCTCATTTGTACCAAAGCACGaaGCgttGTTACAACCCTTGGGTGGCATGAAAGCTatctttATCGGTTTaggtgCgTTGCTTGCcAGCAAGTTGGTGTtggCCACCTTaTCGTTAGGCAAATCGATGgTGATGCTGggTGTTGAcAGCGCTTTATTAtGCCaTAAAATGCtCaCGGgTTTtGGtGGcGTAgggggaggTCTTAAAaCACTagTGCTGGgCATACGtGCTGTGAGtGTTGCCATGATGACGACACCTTTAGGATTGCTACTGACAGCAGTTGTCGGTGTCAcaGtATGGTTATCAAATTTTGGGATCGTATTAAAGCCTTTGCAGGtGGTGTTGTTCAAGaGTTTGCTAAAAACGCACCTGGACTTGTGAAGTTAaTCAATATCATCAAGCcCCCCTTtGTGGGATTAGGAAagCTATTTTCTTGGGTGTACAACTTGATCAGCAAGTTCATTTCGCCGACTAAAGCCACAAGCAAGCAGTTGGCTATTGCTGCCAATGcaGGCcttGCCTTTGGTCGTATCCTGGgTAAGAGTTTTACTTGGGTGAGTCATCTTTTTAGCACgatgAACTCTAAAATtaCcGCTATCACcgATGGTTTTAAAGCCTTTCATTTaTTTGGcGCAAAGaCAACATCACCACATTTGaGAAAAaCCATCAGtCATCACATCAAAGCGAATCAAAAGCCTTACcAACGCCTTGATACGAGtCGgTTGACaCATGCAGCAAAGTCgActGTcAACcACACcAGTtACATgACcATCGTGCAGCgacAcgaTGAAGACgTGAAGCCTTGGCaCGACGTATtGCtCAAGAAGAAATCAAAGCACAAAACCAAGCaCAAGCAGCACAAAAGCGTAGtCTgCTCTATGAtcATGGTGGtgTGATGCTATGATGATGGTGCTCGGTCGATATTATTTtGGTTTAGAGACGGCGGCCTTTCAGAGCATGGCGaGGAAAACcAaTTACcAATGGAGTGCTAGCCAGGGTTTgCCCCACAGTCAGTTagCACAATTTATTGGACAAGATGtcGATACGATGAgaCTgCAAGGCGTCATCTATCCGCATTACAAAGGTGGATTGACACAAATTGATGCAaTGCGAGCTgAaGCAAAAAAaGgCAAaCCTTTATTACTCATCCAAGGCAATGGCCAAGTTTTAGGCGAGTGGCTCATCCTCAGCATTGAAGAAACCCAGCAaCACTTtAATGATtATGGTTTACCGCATCGGGTTCATTTCAACcTGCAGTTACGAGCcTTtAAGCAAGaTAAGCTCAGCCTTGCTAAGCaTtGAaGAAGACcaTTTGGCTTATGAGCACcTAcACCACGTGTGATAAcGATAGATTGgATTTAATTGCTTGGCACTATTATGGTTTtGTCTCTGGCAGTGTAGaGgCTATCTTAGAGGCTAATcccTTTTTAGCgCATGAGGGCTCTTTGctGCCAGCAGgactAACCCTGgTGTtACCcGAcTtGACgCCgCCaCCGgTGAAGACGAGGCTTAGGTTGTGGGATTAACgCCAACgTTTAAGCTTGTCgCCCATGGCAAAGACATCAcAAcAaTTgTTCgcGAgCATgtgCAACACAtcAAGCtcATTGATACAaCAGGaTTtGAAtCTGATACAGTAGACATTCAATTGCAcGATGCTGGCGATGACATCGTCATGCcAaCAGTAGGTGCTCAGCTTGAAGTTTACTTGGGCTATCAGGAGACTGAaTTgCAAAAGTtGGGacATTATATCATTGATGAAGTAGAGCTGCATGGGCCGCCACATCAAGtcAcaCTCAGAGGCAAGTCAGCAGATATGCTCAAAAGTTtGAAagCaCCtAAGacccgCTCATGGCAACATCTCAGTGATGCAACGGGGCaTTTGGGACTgAAtgcGTTGctGGAACgaTTGCAGGTGAGCATCAATTGAtaCCTAAGCTCAGTGAAGAGTTgCAAGCTCtAaGTTtaCATAGCCTGACGCAAACGCAcGAGAGTGAcTTACACTTTTtAaCcAGAGTGGCCAGAGGTGTGGGTgCTgTCACCAAGCCTGCGGCAGGtcATTTATTGATGTTtAAAAAaGGCTTAGctAAAACACTGTCAGGtcAATTACTGCCAAGTCTAGcgATGACCACTGAGCGtGtcTATCGCTGGTCgATGACgCAGCACAACGtcAaCAGCTaCAATCAAATCACGgCACgttaTtATGATCaaGgTGAGgCTCAAGAAAAACgagTCAATGTTGGTGAAGgttctCcTGCTCTGGTGATAgggCaacTGtttaaaaaTGAGCAGGAGGCaaaactaGCGGCTCgggctaaaCTTGATGaaaTCAAGCAAGGTGAGTTAAGCTTAACActtGAGCTgccaggTGATCCTaaccTGATTgccgaaagtaaaatcGACTTGAGTggcatcaaaGCAGGTATTGATggtcAgtggtttattgtcagcgtcacccatgaattgagtggcaacgggtatcggtgtagtttgtcgttgcaacaa
>CynC_contig18440_cat_1
ACGAGATcGACATGCGCTCACTTATATGCCCTAGAAAAAaCccgCATTACGCCTACATCGCaCCTaCATACCGTCAAGCGAaGTTAATTGCTTGGgATTACATTAAGgAATTTAcATCCAAGATACCTGGGGTgCGTGCATTCGaGAACGaTTTAAAGATCGAGTTTcctAGGCcTcACATGAgTGACAAGGTTTCtATTTTTTTAcTtGGTAGTGAGAaCCcaTTATCTATAAAGGGGaTTTATTTAgAcGGGgCGgTGATTGaCGAGATCGCACAGTGcGaCCcAGCACTTTACGgtGaGGTGGTgcGTCCAtGTTtATCGGACAGGTTaGggtGGgTTTtaTtATtGGtAcGGtAgcggggATGAATCATTTTTATGATATTTACCAAAaGTaTCGTGCATTATCTAaGACGgACCCCAAGAATTATTTTACAGCAATGTTTAAGTCTTCTCAGACGGGTATAATTCCAAAAGAGGAGTTGGAGTTATTAAAGCAAGAAATGAGTGAGGAGGAGTTCGCCCAAGAGTACGAGTGTGATTTTTTTGctAGGGgTTAAGGGGgCTtATTTTTCAAAGCAGaTGAATaGAGCTtACAaTGAAAaGCGTGTATGCGTGGTgCCTTAtGATCCTTAtGCGTTAGTGGACACGTTTTGGGATTTAGGGTTATCGGACCACATGGCGATTTGGTTTAGGCAGCGAGTGGGTTCTGAGTGGCACTACATAGATTACTTGGAGGATTCGGATAAGGAgTTAGgTtGGTATGTGAAGCAGGTTCGTGAGAAGCCTTACAATTACGGCAAGCATGTATTCCCTCACGACATcAAGCAAAGGGAGTTGTCAACGAaCAAGACTAGGCTgCAAGCATTAAAAAaGATGAaTTTAGGCAGGATTGACGTGCAGAAAAAaTCACCGAAGGAGGACATGATAGAGGCCTCTAGGAGGCGAATAAACCTATCTTGGTTTGACGAGGAGAGGTGTGAGctAgggTTGGAGCGTTTGCGCTCTTACAGGAAGAAATTTGATAAAAAAaCGGGTGTatCTCTAGGTCCcATGCACGATGCGGCATCAGACGGGGCTGATGCGTTTGGTTACAGTGCTTTAGATGAGCGGCCtGGGGATTTGAGGGTTGATTTAGCATCATAtCCGAGGCAGAGTGTtAATaGTTACGATGAGTTTGCACGAAAGAGTAATTACAGTATTTTCAGTGACGCAAACAGGCTTGcGGCATTGGAgCgTTTTAGGCgTGGGGGTTAAAtGGGTTTTttAAAAaaTTGAAaGGTTGTAAaagAcGTAGGgCGTGAATAGAccccacaaggctcTTaaagagTGGTTACagttccaacgatg
>CynC_contig36463_cat_2
TACTATCCTAACTCTCATACGTAAATTGCGTACAGCAGTAGATCCTTCTTCAAATTCATAAAGCCTAGTTCTTGCATCAACATTTGATGGTTCACTAAAATGATAAAAAACACCATATATTTTCATTCTGAAAAATCTTGGATCATTATTTGTTGGAGGAAAAAAATGACATATTACAGTGGTAGGTGAAAATATGTCTAAATTAGCTACACGTTCAGCAAAAAAAATCTGTTTAAACCCTAATCCTGAAAAATCTACTAACATACCAGATTGCAATTGTGTATAAGTTGCAGTATTATTAAATATAAGATCTACATAAGCTATACGTTCTTTATCAATTATTCTTTGATTATGAAAAAATTCTGGTGTAGTACCATGTGGAGTATTGGGGTCAGCAGATAAATTTGTATAATGAACTGTTGACATGATATAATTTTATATGaCTGATATATAAGAaTATCGTTATAGCTTACACTAGGGTATATATAAAATAAAAAAaTAAAaGGGGTTTATGCtCCTTTTTTGATATTAATGAGCTTACCTTGTGTCTTAAAGTTTCTACACGTTAGTTCAGCCAACATCTCATAGATTGCTCTATCTCTAAAGGCATCTACGATAAACGGCCATCCTTGTTGTCTCTTGCTTGCTTCATAATAAAGTATAGGCTTTAGTACCTGAATACCAAGCATAGGTTTATTAGGAGCATTTTTATCAGCAGAGGTGTTAAGAACATACAGATCACCAGCATTGGTAGCAGAAGATCCATGAGCATCCTTGGTAGGAATATATGGGAGTCCATATACTGTTGATATATGTAACCCTGCACCAGTGCCTGTGAATGTATCTATACCATTAACTGAAACGTTATATTCACTTCTAAGATCGGTAGTATTTTGAATACGATAAGCATTAAAGTATGTTTTTTGCACTTCAGAATAAGTATCCTGTCCACCTACTAACAATGTTGGTTCTTTACCACCAGCAATACGTATATTACTTAGAATATCAGTAATTGCAGAATTGGTAATAACCTCACTGGTAGTTAGAGAGCCACTAGCTGATTCCACTGTAGAATCGTATGTAGTTGAAGCATCCCTATCAATGGTAGCAGTACCACGCCAAGGATCAAAAGCATCATCCCATGCTAATCCAGCAGCTGATTCTTCTGCACTGTTGGAAACAATTCTAGGAACTGATTCCAAATCAAGCAGACTAAGATCATCATCAGCTTCATCATTATAACTGGTAGGATCTCTGGTTAGCATAGTATTTAATTGCTCTTTGAATTGATCAGAAGCATATACTCTTTGGTGTGCTAATGAACCCCACAAATCATCTCTTGAATGTTCGGTAAGGTGTTCATGCAATTCGGTAACTTCAAAAGGATACACTAATGTTTTTGGTTTGTATTGAATTTCTGTAATGGTTGGTTTTACTGAATCAGGAATAAGTCCACCTTCAACTACACCGCCTCTAGAGGTATTGTTGTTAGCTCCCTTATCATTTATTGAATCACCCTTTTCAGTGAAAAGaCgTGCACCTGAATAATCCCAAACGAATTTAGGTAAAGCTGCAAATAAATTCGCTTCAAGGTTAAAGTTTGCCCATGCAATTGCACCAAAAATAGGATTATAAGCTCCCGCATCACCTGTACTGATACCTGCTTTCATAATCTCATCTGGTGTTCTATTATAATAGTAACCAGTAAGTTCATCCATTGTTTGGAAACCTAAGAAAGTAGTCATTGTGAACTACCCCCATCTGGAAAACCAGTACCATATTCACCTTTTAGTAAGCGTTCATATCCTTCTATAAAAGATTTTTCATAGTTGGTATGCTTACCACCCCATCCACCGATTATACTTTTCATGACTTGGTAGCCAGTAGGAGCATGTTCAGGTGTTGAGGGCATGATTTCAACTTTTGGTCTAATTGCTTTTGCCATTTCATATTCATAACCGTCAGGAGCAACAGATTTTTCTATTAGATCGTCAGATTTTTTCATATCACTCTTTTCTTCCTTATCAGATGATTCATCTGCCTTTTTTTCTGATTCCTCTTTCTTATCATCATCATCAGGCATATCGTCTGCTTTTGATACCTTGATAGAATCGGTTTTAGAAGGCTCATCTGCTGGAGTCCTAATAGAAGCTTGTGCATTACCATCAGGAGCATAGCTAGGCTTGTCCTTTGGAGTAGCACCAACATCATCATTATCAGAAACTTTAGGTTTTTCTTCCTTGGTTGCACCATGAGCTACAGGATTTGCATCTTGCATCTTTTTGATCTCACTTAAAATCTTAGATTGTGATTCCTCACTATTCTTTTGAATTGTAGCGATTTGCTCTTGTTGGGATTTAACTAAGGTTGTTAAAAGTTCTATTTCTGAAGGACTAGGATCGGTTGTTTTTACATTTGTACTCTTTTGAAGATCTTGCTTTTCATTATTTAAGCTATCGTCAGTTGAGTCATTTACGTCAGACATGTTATTATATAAACGCCAAAAAATTAGTATATAAGTATTATGGTTTATTTAATAACATATTTATAAGGGTATTTTTGCGAATCAGGGATTCTAGCTCCTTTTTAATTTCCCCGCTGTGGTTCTCAACATCTTCGTATTTTGAAACATTTCTATCCTGTTGAGGATTTTTTACATTTGGATTCTTAGCCTGTGCATTTTGCATGCCTGAATCCTTTTTATACCCATCTGAAAAAGACATTTTTTCACTTTCTATTTTTTTTtGAAATATATCGTAATGTTTCTTAATCTCATCCCcGATATtCTTGGGTAAATTCTTTATACCcATTATAATtATACCTGCATCAgCCATTGGATTATCTTCCCCACGCTTATCCCCATAAGCACTATTAGCCTTATGATATTGGCATTGTACCCCCTCACATTGTATATATTGTCTGCCATTGGGCATTTGTTTTATATCTAATCCACTTGCTTTTGCAAAATCATTAACATAGTCAATTATTGCTAGTTGATTTGCGGGTAATGGaCATACTGAAATTTCATATAATTCTAATGATTTTAATGAGGTAATTAGTTTGCCATCCTTTATCATTGGTTCTCTAACTTTAGAAGCTCCCCCCATTGAGAAACCTGTATATTCACCTTTTAGAATTTTATCCCAAACTCTATCATATAATGTAACACCTTCTTTCTTAAAAATTTCTGTTTCGATATATACCGAATCGTGTCCTTCAATTGATGATTTTTTCCATTTTAATGCCTTCCCCACTGGTCTGTTAGAGTGCCAATCATGTATGGTAGGACATACATCAAAGTAATTTTTGATAACCGACATAACTTCCTCGACTGCTACATATTCATTCTGTCTATCAACAATTTCAACAGTAATATGTCCTTTTACAATTCTCCTGTTATCTTCGGTTATTTCAGTACCAAAGCCTTTAGTAACGAAATTCGTAAATGTACCAAATTCTTCCCCATCTGTCATATATTATTGAAATTCTTATAATATAAAAAGAAAGTGGTTGGCTAGGTAACTTTTCTACCTAAGCCTAGTTGCGAGTACGCCATACCAGCACCCGCAATTGCTAGTGTCCACGATCCAACTAGGATAGTTCTTACCAGTTCATCTTCAGCATCTATACCAATAGTATATACATACCATGACGGTAACACAATGGTTAGTGATACCAGAATCAGTATAAATGCTAACTGTATCTTTTGTCTAACTGGATCGTTAGGTGTTGACGACATAATGTATTACAAATATATTAAGTATATAAATTTATAGGAAAAGACTTATATATTTAGTTGAAATTGTTTAAAATATGGATTTTTACGTATATGATAATATTACTACATATAATAAGATGCACCCTTCTAGGCATCATTATCCAGAAACTGATCTACGTATTAAACAAGTTATCATTACCCATTGGAACTCATTTTGGATACAGACAGAGTATGAAAGAGAAGATCACAATGTAAATATCAATGCTCCATACGTGCATTTGCATAAAGGCACAGTAAATACAACTAAAATGAAATTTGATATAACTCCATATTATATACCAATGCAAGATGCCATATATGACCCAAAGAAAAAACAGATTTTAATATATAAACCAAATTCATTTTCATGGAATCCTTGGCGAAAACCACTTAAAATTAAGAATGTAAAAAACAAGTATTATGGTAGCAAACTgCCAAATAAAAAACAAAAGGCATCAAAAATTTGGAAATATGACAACTCTACAAATACTATTCATATAATATTAAATTATTATGGCGGGGTAGAAAATAAATATTTGGTTGAGGATTAAATTCTAACTGGTTGGGCTTGTTGCATCAATAATTTATAATCCTTCCCAAATTTCTTTCTTACTTTTCTAGTATATGGATTTTGTTTTAAACCCCCTGCTTTTCTATAATTGGCATGAAATTTTAATACCTTATCATGACATGAATTACATAGAGCTGCATTGATCTGAAAACACTCAAATGGTCTAGTCCATTGTCCACAAAAATCGCAAGTATCCTCTACTGCTTTATGTTTGACAATCGTATATAATGCCTCAAATCCTCTCTTGTTAATACATTCCTTACATGCCATCCATAATGATGATAATATATAATCTTTTTTCATACATCCCCAGCAGACTCCCTCATTGTGTTTGTTGACCTTGGTATGATCATTGGATTGAATACCTTCCCGCAATTTTAACTGTAATGCATTTTCCTTAGCCTTACGATTCCTATATGCATCTTTGGCAATTGAAGCCTGTCCACTACCATCATCATTTTTTGTTATATATTCTGGTTTATCCAATTCTACTGTTTATTAAAATCTTAATAGTATTTAACGCTTCTGTTTGATCTATATCTGCTGTTTTTGATAATTCTTTTGACATTGTAGTAAGAGTAGAATTATTTATCAATCCTTTCTGGATAACATTTTTTGCTATTTCCATTATATGATTGTCTGATTTTTGTAATCCTGTACGTGGATCCCCACCACTTATACCACCTTTATCAGACGGTCTCTGTAGTTTTGGTTCACCACCGAAATTAGATTTATCTTCACTATTAGCAGAAGATGATTTTGACTTTTTTGGATCATCTGCGTTATTTGGATTATCCTTGTTTCCACCTATTAACATTTCAAGTTTTTCAGGATTTGGGAATTGACTAAATATAAAGTCATTATTACCATCAGTAGCAATATCAAATCCCATTCCATGCATTTTTACTGCATTATCTATCTGTTGTCCTTTTATCTGTTCTTCTCTTAAGAGATCAATTTCTTCTGAATCTATAAGAACTATTTCCCAATCTTTAACACCAAGTAATTCCCCTAACTTTTGATAAAAATTTTCGTTAAGGAATTTTTGAAACCACTTTATAGTCCTATTGGTAATTGTAACCTGTAATGCCTCATTACCTAAACCAGCCTGTGTTTGTTCACCATAAAATACTGGTTGGACACCATATATAGATGATATAATTTGACGTAATTCGACACGCAATTTAGAAAGTTCCAATTCCTGAAAATTAGGTGTTAAATCTATATGCTCTATGGCTGATCCAACATTGTCGGTATTAAGCAAAATTGGTCTTGGCATATATGGATCTGCCCTAGCACCCTGTCTCTGTCTTTCAAAGAATGATTGAACAGTTTCATAATTTCTAGATCCAATTGCCAATAATGATTTTGGGGGTCTGTTTTTGTCGAAATATTTCCATATATACTCATCTTGATGATATAAAGACATTACTTTTTTCCATACTGCATTTAGAGGTGAATTACCATATAACATGTCATTCCTATATTTTCCAGCAGTCCAAATTAATTCATGTCTAGCATAATACCTTCTTTTTGGCTCTGCTACTGGTAATCCAAAAGGCACTGCATTAGTTTCAGCAATAGCAGTAAATGCCTTACACCCACATTTATTACATTTTGGTTCTTCTAAAATCACTTCCCTATGGGCATAATTAGGGCAAATCCATCTTACTTTGTTATCAGAGCCTAATCCAAGTTTAGCCTCATCATTGGCAATTAATGTCATTTGTATTGGATGAACACTTACAAATTCATCTATTGGCTGTTCAGTAATATCCTCATGTATGTTACCACTCTTATCAACATACCCAACTACCGCTGTTGCACCTGTTATATCATCTATAATTGAATTATCATTCTTACGCACAATGTTATAATTTCTGGTAACAACTACATAGGCACTGTCTATAATGTCTAAATCTCTCTCATATTGCCTACCAAGAACTTTTAAATTCTGCTCGTTATTATTTACTTTCATGTCCATTAAGGCTTTTAATTTGACTCTTTCTTTTGGATCTGGTGTCTTAAAAGTAGTGCTATCACCTTCATAACCGCACTCATCACATGAAAATTCTAATTTTTTAGAAGAACTTCCCAGCGTACCCATTGGTACATAATTTTTTGAAGGTTTGTTTTTAAAATCCTTTTCACATTCTGGACATTTATACTTGAATTTTGATTGTACTTTGAGTCCATTTCTAAACATTTCCCTTTGGATTGTTTCATATACTGCTCTAAGATCTCCCACATTTTCTGCCATTTCATACATACGGTGTGGATGTAATCTCCATAAAGGTACTTTAGACCCAGTAGGTGTATCAAGATAAGGCATTGGTAATGAAGATCTAGCATTAGATGTTATGTAGTGATCTGGATCATCATCTCTAAATTTAGGTGCTGATTGATGTGTAGCCAATAGGGCTGAATTTTGTGTCTGTAAATTGGTTAAATCATTCTTATTTACTAATTGTAGATTAGCTAATGGATTAAGGTTTATATTACCAATTTTTTTGAGAAAACCCATATTTTTCTATTTTTTtCAAATTATTTAAGTATATCTATTCGTCTATAAATTCATCTTCACATTTAGGACATTCATACAATCCCTTGGTATGTTTGGTTTCAAATAAATCTACGTTACATTCAGGACAACGAAACATATATAAGATACAGTATATATACTATATAAACGTTTGTTTAATAGGATATGTTCATTTTATACTAGATAATACTATTATCCCACAACAAAATGCTATAAATAGAATTATAGAAATATTATCACTATGTTCATTTATTTTTTCAATAATATTCATCAATTATCAAATCCAGCCAAAATCATGATTATACTACCAAAGAAAAAAaTTACCCCAAATGTGGTACTTAGAACTATAATGAAAATAGTAATAAAATCGGTTTCACCAGAAGCAATATTTACCACTGAAACAGTAAAAAGTAGAATAGCAAAAAGTAATACAGACAATCCACCAAGGAACAACTTTTGACCTTTTAACATAAAACCACTAAACCTATCTAATATATAACTGTTTCAATTACCATAATATCATTCATTTTTTTTtACCCTCTTATCAAGTGTGCCTGTACAATTAAATCCCCATTTACATTTTTCACATAATATTACTAGATACATAATTAAAACCCCCGATACTTCTTCTAATTCTGCTGGATCATATTTTTGCTCCTTGATGTTATCACTCCCGCAATTTGGGCATGGCATATAAACACTTATATAATCTAATATTTATACCTTTGTATGGCTAATGTTCTCTTTAAACCAGTTGATATTAGTATTGGAGACAATGCACATGAACATGCCGAAAAAATAAGTAATGAAAGTCATGAAGATGAATGGATAAGAATTAGCAAAATGTATCTTGATCTTGCAGAAGATGAAAGTATTAATGACATATATTATTACAGACATAGGTGTATTGAGGGGCTACTTACAGGGCATACTAATGATTATGGTAGAATATAATTATTAACTCTATCTTTTTATACTATATTATTATAATTTATATCATGGATTGGATACTAGATAATCTGGAATATGTGGTAGGTGTAACATTTTTTACTATTGTTGGTATAATTGGTAAAATGGTTCATAAAAAGCAGTCTAAATCTAATAAATCAATATCATCTTCTTCCCCAAACAATAATGTTATTGAAAATGATTTAAAAAaTTTAAAAGATGATTTTGATGATTTTAGAACTGAAATTCGTGATCTAATTAGGAATGAAGTGAATCAAAGTGCAGAAATACATAAGATAATATTCAAAAAATTAGAGGAAGTTTCAAGTAAAATAGACTATACTAGGGGTCAAATAGATCAACACTTGAAGAATAACAACTAGTCAACCTCATCTATCAGTAATAATGATAGTCTTATATCCATAACAAGACAACATTGACATTTTTCCAAATGTGTTAATTCATCACATAAATCATCCCCTAATAGGTTTTGAAATATACCTAACATTTAATCATACTCCAACCCCATAATCAGTTTAACTATATCAGCCATGTGTCCTACACAATGTTTTCCTTCTTGTTCATCTAATTCATATATTAAATCTTCCCCCAATAACATTTCTATAATTGGATAATTCATAATATAATATAGCAAATACTATATTTATGTATTGTCAATTATTAGTATATTGGGCTGATGCAACAAATTCTTCTCCCTCATTGTTAAGATCCTCATACCATATACTCCATATATAATATCCATCACCTATTTCAGTAGGTGTTGAATCTGTTGTTAAGACTTCAATTAAACCAGCATTTTTTAACCATTCATTGATCTGTTTATCCATTTCAACTGGTAATACTCCTGTTTTTTTATGGAGATCAAACATAAAATTTTTTACCTGTAACATAGATATTTTCCCCCACAATCAGTATCATCATCAAAATAAACATCATCCTCATCAATATAATCATCATATTCATTAGAATTTGGGGAATTTTCAGGTATAACATCTATATCTATTGTATCCATAGTTATCTAATGTGTAAAAGTACATTTAAGTTTTACTTAGATACACCGTACGTATAAAAATGAAAACACCCCGTATATTAGGCGTAAAACACCGTATAAAACAAGAAATACCCCGTATAAAATGAAAAATTAGAAAAAAGCCCTAACGTTATGCGATTGATTTGAATTATCGCCTATATATACCTATCTAAAAAACACCGTATATTTTCTGATTTTATACGTACGGTGTATCTAAGTAATTTTAAAAGACCATTTTTACTGTTGATGCAAATGTTTATATATGGAATATGTTATTACAATATTATGATAGATGATGTACAACCCAGTGATTGTAATATTAATACGACAACTTCTTCTACTAGATGGACAACAAACGGTGAAATAACTATGCTTGATTACAAATATGAAAAAATGTTAAAACTAATAGAAGGATTTGATACTAGATTACAAAATATTGAAAATGAAATAACCTATTTAAAATCAGGTCTTGTTAAAACATTAGGAACTGCAAATGCCATAATGAGAGCATTAGGATATGATGATTTAAAATATAGTGATAATAATTTGTGTGAATCTGCTGATTTTATTAAATCATAAATGTTTATATGTGGGATAATGTATTGATATATCATGTTTGGAAGTAATAATAAAATTTATGATTTAAGATTAAATTGTTCATCATGTGGTAATATAGGTAGTCCATTACATAAGGAAGGGATAGTTGTCGTATGTAGTAATTGTAATAATGCTTGGGATGGTAGATCTGAAACAGTAGAAAGAAAGAGACATGATGCACAAAAGGACTAAAAAATCAAAAGTTATTCAAGACTTGAAGAAAAATATACCACCAAATAGGTTTCAAAATATGATGATTCTTGGATTAAATATTACTTTGAATGAGTTACGATCTAACAAGGATAAGGATAGGGCTATTATATTTTTAAATAATTCGTTAATAAATTCCCGAAAAGAGTTTGATACTCTAGTAAATGATATGGTAAAATATCAGAAAAAACAGGATTTGATCAAGGCTAGAATTATGAATAATATAGACGATTATAAACAGATTGACCCTGAAATATTTAAGATTCTGGATCAGTCTGACGAATAACGTTTTTTAAAATTTTTTtCTTCTTTTTATATTGACATGCTACACCGTCTGGCAATATATGGTATCTACCATTTTTAGTACGTTTCCCCCAATATGAACTGATAGCCATGTTATATTCCATTTTAAATGAATCTTCAATTTCGTTTTTATCATTAATTGTATATACTGTTGCGTTATTTTCCATACCTTTTAATATcGGTACACTTATTTAAATATATGGCAAAGTTATCTAAATTAGCGGGAATTGGTAGTGATACTGAAAAAACCTTGGCTAATAAGGGGATTACTGATATATCACAATTGATTGTATATTCTCCCGCAAAAGTGGGGGAAATGACTGGTATGGATCAACCTTCAGTAGATAAACTGTTTAGAAAAGCTAGAGAATATCTTGAACAAGAGGGTATAATTGGTGCTAAACTAATCACTGGATTAGAGGCAGAAAAACAGGATGCTGAACGTGAACAGATACCTACAGGTAGTGAGGCTATGGATAAACTGTTTGGTGGGGGAATTGAGGTAGGTGAAACTACAGAAATATATGGAGAATTTGGATGTGGCAAGACACAATTTTCCCATACAATGTGTGTAATGACACTAAAAAAATTTCCAGATTCAAAGTGTATATGGATAGATTCAGAAAAAACATTCATTCCAGATCGAATTACGTCAATAGCAAACGCCAATGATTTAGACCCAAAAAAATGTCTAGAAAATATAATTGTTGCAAGGGCGGTTAATTCTAATGATCAAATGATTATTCTTGAAGAAATAGAAAGATTTTGTCAAAATGATGATTCTGTAAAATTAATTGTAATTGATTCTGCAACTGGTCTGTTTAGGTCTGAATATGGTGGCAGGGGTCAATTATCAGAAAGACAACGTATAATGGGGGATTTTTTAACATTTGCAAGTAAAATCGCAGATCATTATAACACTGCAATGATATGGACTAATCAGGTTATGATTTCACCAGCAGTGTTTTATGGCGATCCAGTATTGGCTATTGGGGGTACAAAATTGGCTCATTTATCAACTCATAGAGTATATTTTAAAAAATCGGGGAAAAAACGTATTGGAAAAATGGTAGATAGTCCAAGATACGCACAGACAGAAGTAACTTTTGGATTACATGAAAATGGAATTGTTGATCCTGAATTTTTAGAAAAACTAGAGAAAGAACAAAAAGCACAGATTGCAAAGGAAAAACGTGAAGCAAAAAAGGCAAAAACCATAGTGGATGAATAATAATCTTAATATATGACGTATAATTTATGTTATTTATGGATCCATTAAGAAATGATGTAAGGAAACTAGTGGATAGTTGCAATAGTATCATTTTAGAAAGGGATGATATTATAAAGATTTTAAATGGTCGTGTAGATGAAGTTATTACTAGACATAGAAATGAAGATGATACATTTTCAAGAGTAGTAGCAGATGAAAAAAGATTGGCTACAGCAAGATTAGACATGGCTGATGATGGTGTTATTGATAATCAGCAATATACTAAGGAATTTGCAACTCAAATTATAACTGCATTTAACCAAGAATATCATAAAAAAGCAGTTAAAAATATAGAAGATCTTAGAAAGAAAAAATCAAAAGCTTCTAAAGAAATGGTAAAAGACTATGATGATTCATTGGCACTAGTCAATGAATTAAAGAAACAGTTTAATTTATAAACATTTTTATACTGGTTTTTTGATTATATATATATGGGATTATTTGAAAAATTATACGGTTCAGGTGTAATAATAGGAGAGTCTAAAAAATCAAAACCTAAACAAAGTTTTCCAACATGTAAATTCTGTAATGGGGAACTTATCGCTATTAGGACACCTAATAGAGTTATATCATGTAGGGAATGTGGTAAAACACAATGAAAAAAAAaGTAAAACAAACTGGATTATTTGGAAAATTACCTACTAAAATATCAAATAaGgAAAGAATTAAACGTGGCTCTATTAATTTCTACCCAGTAAAAGATCAAACTTTTGAAGGCATTATAAATGAATTAGAAACAGTACATAATAGAaCAAAGTTTTATGCCATGTTCAGTGGTGGAAAGGACAGTATGACAGTGGCACATAAACTAGCAGAAATGGGAAAATTAGAAAAAATAGTACATATTAAGACAAATATTGGTTTATCAATGACTACTGATTTTGTCAAGGATATATGTCAAGAATATGGTTGGGATTTACAGATTATAGAGCCAACTTTAAAATATATCTATGCCGCATTTGTTTTACAATGTGGTTTTCCCTCTGCTGGAGCACATAAATACATTATGTTTAAACTGAAATaTAAAACCATGAGAGACTTTGCCTTTTCAGCCGATAAAAAAAATCATTGTCTAATTGGGGGTATCAGAAAATTCGAATCCCAAAGAAGAATGGGAAGTTATCCTCATCCAATACAAAATGATGGTGGTCTTTGGTTTGGAGCTCCATGTTTCTATTATACTACAGAGGAAACATATAGATATGTACATGAAAATGGATTAAAAATTTCCCCAGCATATAAGTTTGGATTAGGTACTAGCGGGGAATGTATGTGTGGATCATTTGCAACTAAGGGTGAAAAaCTaCTAATCAACGAACTTGACCCcAAaTTAGCCAAATATATTAAATGgTTAGAAGATGGtATTCAAGAATTTGGTACAACAGAGGCTAAAAAATTT
>CynC_contig58819_cat_2
TGAAATTCAGGCATTAGGTGTAAATTCAAAAAGAACCCAAAATTCCTAGTTATTTTTTTtATTTTTAGCCATTTCCAATAGATCAGGCATTTTTGTATTATTTGAAATTTCTCTTAATAATTTGTTGGTTTCTTTTAGGCTGGTATTTATTGTTGTTAACTGTTCAGCAATATCTTGAAACATATAAATACTAGATAACTTAATTATATTTAAATGTTTGACATTGAAAAAATCCCCGATATAAATAGACCGTTTGCAGAGCAAAATTATACTGATGATGGACATTTTTATAAGACTAAAAATGGTGATGTGTATCCAAGTATCACTACTATTTTTAAGCGTGTTGAACCATTTGAcAAgTCAACaGGATATGAGCATTTTATAACGTGGGCAATGAATAAAAACAACTTGGGTAGATCTGATGCCATTGAGTGGTGTAAGGAATATAGCAGACAATCTACAAATGTTGGTACTGAATTGCATAAGTTAATAGAATCATATATGCAGAATATCATACCTGAAGAAAATGAATACCATATAAAACCTAATATATATACCAAAAATCCTTATGAATTATTTACTGTAATGAAGCCTTGGTTGGATgAACATaTATCAACCGTATATGGTACTGAATTTAAGTTATATTCTGATGAATTAAAGATTGCTGGTACTGTTGATCTTGTTGCAAAAGTAGATGGTGAAATATGTATTGTTGACTTTAAAAATTCAAGAAAGCCAAAATCACATAAAAAATGTGAGGAAAATCACTACTTTGAACAAATGACAGCTTATGCAAAAATGTGGGAATTTTGTACTGGACAAAAAATAGAGACTGGTATAATTCTGGTTGCATCATGGGATAACAAGGTAAAACCATTTAAGGTCAAACTAGCAGATTATGAGAGTAAAATGTGGGATTGGATAATTAGATATGAAACCCTTATATAGTATGATGTAAAAACATTTATATGCCTAATTTAAAGGTTATTAAAAAaCAAGGGAAATCCAAAGAATTAACAGTCGATAAACGCACATTAAAAAAGGATAAACCGCCACACATGAAATCATTAAAGTTTGCTAGAAACTTACCAATTAATTGTGATGATTGTAAATATCGTGCTAAAGAAGATGGGGGAAATGGTGTATGTATAAAATATAAGCCAAAATCATTATGTAGCATACGTAGTGATGTAGTCAAAATAATAGAGGAATATGAATCCAGAAATCCAGATATTATATTGCCATTAATGGAAGAAGAATTTATGAATAATTATATGAAATTAAAGACATTTGAAACTTTAGAAGATATGTCAACTGAACTGAATCCAGAAGTTACTAAGAGAATAGGTGTTCTTGACAAGCTGGGGAAAACTATTAATGAAATGAAATCAAAAAGACAAACAATAGAAGTAACTGAAACAAAGGTATTATCTGAAGATAAAAAAGAAGAAATCAGAAACATGATAAGAATATCACAAGAACAGAGCAATGAAGTTTAAGAAAAAATTACCACATATAGATACAATTACTGATGAGGGCGAATATGCTACTGCTCTTATAGAATGTTCAAAAAAATGTTCAGTATTTGCCAAATACTTTTTAGATCTCGAAGTATTTGATTATAATGTAGTTTTTCTAGATTGTATGGATAGATTTATTGTATATAGGACTGGTAGGCAGGTTGGAAAATCAAGAAATGCAGCTATCAAGGCTATACATTTTGGATACTTTGCACCGTTATTTGCTCAAAATCTTGATGAGGGGGAAGCCAACATAGTAATTGCTTCAGTATCAAAAGATCAGGCATCATTAATATTTAAAAAAATTAGAAATTTTGTACATAAATCACCGACATTAAAAAAATGTATCATACGTGAAACTAAAACTGAAATGACAATAGAGTGGTTTGATGGATCGGGTCAGACCAATTTTGTGGTTAGACCAATCGGTGATACTGGGGAATCTCTTAGGGGTTATACTGTACACATGGCTATTCTGGATGAAGCAGCTTATATACCACAAATAGTATATGATGCATTTTTACCTTCTACAGTTACTACCAAGCCTAAAATTATATTAACATCTACCCCTAAGGGTAAGGCGGGAGCATTTTTTAATGCATGTGAAAAGGCATATATTATATATAGAAAAGGTGTACCTAAAACACTTCATACCAAGGATAGATCATATAAATGGGTACAGTTCCATGTCACTACCTATGATAATCCATTGGCATCAAGTGATGAGGAAGTATTAGATCTCATCAAGGGAACGTCTAAAGCTGCTGAAAGACAGGAATTACTTGGTGAATTTTTGGATGGTGGTAATGCAATTGTACCATATAATCTGTTACAGGAATCACTTATGGAATATGATAAAAGACCAAAGTTTGAGTATTATGAGGCTGGAGTTGATACTTCAGGCAAGGGCAAGGATGAAACCGTAATTACGATAATCGGTGTTACTGAAGATGGTAGGGTATTTCCAGTTGACTGTTATTCTGAACTTACAACTGATCAGGTATTATTGGGGGATAAAATAAAAGAGTTCAATAATATATATAATTTCAGAAGAATATATTATGATGAAACTGGTATGGGGGATACTTTAGGTGATATAATTAGAGATAAATATCCCACATTGCCAATATATGGAGTAAATTTCAAGTCTGAAAAAACTGAATTATATGTAAATCTTGAAAGACTATTTGAAGAATATACCTCTATAAAGGGTAGAAGAATTATAAACTTGACACTATTAACAGGATTGCATAGTGATAAAATGTTAGAGCAGGTATCACACATGTATTGGGATTATGGTAAATATAAGGATCAATCACCTAAAGCAAGGTCTGATAACCATGATGATTATCCAGATAGCCTTGCTTTATCTTGTTATGGACAGCGTAAGGGCAATTTATTAGAGGATATACCTGATTTTTGGGGGGATGGATATGAATCAAATGATGAATCCCCTATAGGATGGCAATAATATACCTTGTAGAAATTCTTATATACTATTAATATTGCAAATATAAGTGTTATGGTTGATGCCAAAAAGTATGACGAGAAGGATAGAAAATCGGCTGATGAGAAAGGGGATAAATGGATCACTGTACAGGGTCGTAAGATTCAGATTAGTGGTGGGGGAGATATAAAGGATAAACTACCTAGTGATCTAAGAGGTGAAAAGGGTCAAAATACAAAACGTGCTTTAAGAAAATCAGATATTGTAAAAAGATTTCACTTGCAAAAATCAAAGTTCAACTTTAGGGATGAGGTATTATATGATGATCTGCAAAAATCAGGTCTAATTGGGGGATTTGATGGTGATTATGTAAAAATATTCAATAATGGAAGATCAGTAGTTAGGTTTAAAAATGATGTGTTTAAAAAATCTGAATTTATCGGGGATACCCATTGGGATGTTGATACCATAAATAACAGACATGATATATTATCCAAAGCTGGTATTTCACAGAATTATCTAAGACATGATTGGGCTGATATACCTGCACTTATACAGGATAAGATACAAAAGAATGGTACGCCTGCTGGTACTGGTATAACTACTAATTCAGAAGGGGTATGGAATCCAGTAAATACTGATACCACTGTAGATACCAAATTAAAGGAATCTAAAGAAAAAAAaGATGAAAAGAAATAACGAAATTAGGCGTTGCAAATGTGGGTGCAATAGAGAATTACCAACTAGGTATAAGGGTAGGGAAAAAATATTTTTtAGTCCTGAATGTCGCAAGATATTTAACAATATTCCATTAACAAAAAAaGAAAAaGAAAGACTAGCAAATATTAACTAGTCTGTGGGTATGTTTCTTGTGGAGCTTGATTAGGAGCTTCATGTTCTCTTTCATATTGAGAGATAATTCTATCTAAAATTGTAGCTGTACTTTCATTACCCTTTCTATTTGGGTCTTTAGTAGCATACCTTCTAATTCTAGATACTAGCGATTTTGATACACCGCCAATGGTTGTTTCAGTCCTTTCGGGATTTTGAGGTTTAGCCATACCTTCATAAATGTTATCTGATATATAAATGTTTATTAAACTAAAGACTTATATTATTGTTATATATTCATCATAGGTATGCCAGACATGTCTAAAGTAACTGGATTTGAATCTCAACCAAGAGTTGAAGATTTGGATGATGGTGAAACTCTAAGCATAACTAGTATTGTTAAGGAAGTTGGTCAGACTCCCAAAAACAAATATCCTATTATGACTTTAGAAACAAAAGAGCATGGTACTATGGTTTCATTAGCAGCTGGAGTTCGTAAGAAACTACAGGCTGTGCTTGAAGCAGTAGAAAAGGGTGATTTTACTTTTGATGAAGATGATCCCTTAACATGCAAAGTAACTTCATATACTAGCAGTCAAGGTAAAACCAACTGTAAGGCACTAGCCTAAACAGTTTTTCCTTTtCTTTTTTtATCTAAACTCTTATATTTGGGGAATGTTATTGTATTTTAATGACAATCGTTATCGACAAAAGACAATATGCCCAACAATTACTAATTGTCAAAAATGAGGACAATGGTAAAACTGTTAGAAAAGAGGCATTTGAAAAACTGAAATATCTGTATGATTGCATAATCAAGGAAGAACCAAAATGTAAGATTGATTCACCAAAAATCATAAAGGCAAAATTCATAGACAAACTGGATTTACCAGATGTGATATGGGATGCCGAATATGAACTATCTAAAGTACAAAAACAAGAATTAGAAAGTTTAGAAGCTGTTAGATCAATGGCATACGTATGGGTAAAACAAAATCACCCTATGCTAAATGATCAATCTGATAAATTCGGTCAAATTGTAAATGCAAGGATGCAAATTATTATTGCCTATAGGCAATAATATATGTATTTTTTTtATATTATAATAACATTAATATAGGCTATTAAAAAaTACCAAATACATGTACACAAGGAAACCTATAGTAATTGAATTGGCAAAAAAaGATGATATTGTTTCTTGGGAAAATTTAACTGATGCTCATGTAGGTCATACTGATTTTAGAGAAGATATATTTAATACTAGACTAAAGGCAATTGTCAATGATCCATTAAGATATACCAGTTTTGGGGGAGACCAATGGGATCTGATTTTACCAAAAGGAGATCCTAGATATAATGATGAATCTGTAAAAATGAGAACATTTACAAAACAGATAGATTATTTTAGTGATTTATGCGAGGAATTATTTGATGAACACAGGAGATTTTTAACAAAGTTTGATACTGAAAAAATTTGGTATATGCAATGGGGAAATCATGAATGGAACTCTAGAATTATAGATGAAGATTATATGAGGTCTTATTGTAAGGCAAGAAAAATAAAGTTCTTGGGAGCAAGAGGTATGTTTAGGGTTGATATAAGATATAAGGGTAAATCCATGATGAAAAAAGACATATACTGTTCTCATGGTGCTGGTGCTTCTGCTAATGCAGTAAAGGCTTTGGATGATTTAGCAGTAAATGTCAACGCTGATATATTTATGATGGGGCATTTGCATAAGGTATGCGGGGATAGACAACTCGTTCAATATTATAATGAAAAAAAGGACACCTATGATACAAAGCGTATAATTAAGGTAAATGGTGGTTGTTTCATTGATGCCTTGCCAGAAGGCAAAGATTCATGGTTAGAACATTCCAAGAATAAACTGGTTTTATCAGAAGCTGGTACAGCCACGATTTCATTTGATGCCTATAAAAACAAGATTAGATTCCATATGTAGAAATGACCATAAAAAATATTGACTGGTATATGAGTGCTACTATATATTTTTACAAGTCTTTAAATTCGGGGAATTTTAATGTTGAGTATAACTGGATAAAGGATCAAATTCTAAGAGACAAACACTTATATGACAAATCATTACCTACTAAACATAATGAATAAAAATCTTTATAATAAATACAATAAAGTTAGACATATAAAAACTGAAAAACAATATACTAAATTATGTCAACAATTAAAAAATGATAGGGCAACAGTAATGAGAAAAACTAGTAACTTGAAAGATGATGAAAAGGTATTAAACCGTTTGTTAAAAAACATAAACAAGTTAGAAATAGTTGATTTTGAAAAAACAGATGCTATTATTAATGGGTTTTCAAAATTCACAATCAGGACAAGATGTTAAATATGTCACTAGtCCACAAGGATGATTATTTTGAGACTCCAGATTGGGTTTTAACACGTATTAAAAAATACATACCTCTAAATTTGTCTTTTGATTTATGTGCAACTGAAAGTAACAAAGTATCTTATGATTATATCTCTGAAAGAAAAAACCTATTAACTATAATTCCTAATGCTTTTAGGGGATACCCAAAAGATGAATTTATGTTTTGCAACCCACCTAGAAGCAAAAATGGTAAATTTGTAGATTATTGTTATACATTATGGGATACAGAGAATGTTAATATTGTAATGTTATTATGTTGGAATGATTTGGGGAATAAATACGGTGAAAAATTGATACCACATATACTCAATGGAAATATATATGTAGAGAACTTGGGAAAGGTAAAATTTAACAAGGATAATAAACAATCACTATATCCTAGCAGATTAACCTACTTTTGGGCGTGGTTTAAATCAAAGAAAAATACTTAAATAGCATAATATAAAAGTATATATATGGCTGTTACTGCTGATGAAATTGAGTTAAGATATAGTGGTGGTGCTACTAATACTGATCCAAACCTTTCAATAGGTGaTGATATGAGTACCGTTGATGGGGGGATTGTTCAATCAAACCAATTAAATAATGATATGGATGATATAACTGGTGCTGAATCTGTATCAGGTACTAC
>CynC_contig45332_cat_2
GGggAaGGGGGcGCAGCGgAAGGAATTATGATGACCAATGGGCATTTACCTTCTAGCACAAGAGTGTCTGCCCGAGATGATATCAGGATTTCAGCTGCCAAAGGCTATGGTCTTGAACGGCTTTTAGATGAGTTGGCTAATCGGCTTTGGTCGCTTTCACCTGTGCGaGAACTATTCGTGCCACATAAGCGTGGAGACGTTATCGCGGCGATTCATCGTAGTGGTCAAGTTTTGGTTGAaGAAGCTGAAGCTCAGGGTATGCGCTATCGGGTACGACTTGACGACGTTTCTGctAGCAGGTTTGAGCGTTATGCGGTGTCTGATGCCGTGTCAAGTTAGCTTGCGTTGTTGCAGGTCTTTCGGTTTCCGGGCcGTTTAGgTATTTGTCCGTTTAGGTATTTGTTCGTCTAGCCGCTTTCCCGCTTTGCCATTTGtCCGTTtCTCCGCCGCTTGTtcGTTTCGTCATTTATCAGCTTCGTCTCTTGTTCGTCTGGTCATTTGTCTGTCTAGTCATTTgTCCGTTTCTCCGCCGCTTGtCcGTCTAGCCACTTGTCTACTCAGGCACTAGCCTGCTCTTTATGTCAATTACTGCGCCTTTCGCCTCCGAAAAATCcGCCATCGAAGAGCTATGGCTGAACCGAGATGAACTTtCTCCCTCAGATAGCAGcGCCAAGgCTGCTGTAGATTCTGTCATCAACcTGCTAGACACAGGGCAAGTTCGGGTGGCCGAAGTCGGGCCCAGCGGAGAAGTTGTAGTCAATGAGTGGCTAAAGTTCGCCATCTTGCTGCTATTCAGGCTTTCAGCCATGCAGACGCAAGAACTGGGCATGTTTGagTTTGCCGACAAGATTCCGCTCAAGACCAACTACCAGGAGCGTGGCGTTCGGGTGGTGCCGGGTGCTTCAGCCAGATGGGGCAGTTACCAAGCCCGTGGCGTAGTGATGATGCCCAGCTATGTCAACATCGGGGCATATGTGGGTGAGAACACCATGGTCGACACTTGGGCAACAGTCGGCTCctGCGCTCAGATTGGCGCCAATGTGCATCTTTCGGGTGGAGTCGGTATTGGGGGCGTGCTTGAGCCGCCGCAGGCTGTGCCGGTCATAGTGGGGGATGATTGcTtGATTGGCAGTCGTTGTATCGTGGCGGACGGGGCGCGGGTTGGAGACGGAGTTGTGCTTGGCGCGGGCTGCATCCTGACGGGTTCCATTCCGgTGATTGATGTGGCAACCGGGGAGGAAGTCGGCAGGGGAGTGGTGCCgTCTTGGTGCGTGGCTGTGTCGGGCACTAGGAACAGGCAGTTTCCAGGCGGGgAGTTTGGCTTGCCAGCTGTGCTGATAATCAAGCATTTGCCGGAGCAGCAACGTCACGACAAGTCAGCCTTGAATGACATTTTGCGCGATCATggagTGGCGACCTGACGTGTcgtCGCAAtCcGAgTGTcGTcGCagTCCgCcGACcTCCCCCGGGTTAGTGGCTTGCcTGAGTCTGGCAACTCGCCTGAAGCTAAGAATTCACCCGAATTGGCCCAGCGACTaTTTGATTTGACGGCTGAGCTGGTGGCCATTCCATCTGTCAGCCATCATGAGCAGCAACTCAGCCAGCATGTCGAGgCCGAGTTGCGCAAGCTGGACTGGTTGAGTGTCGACCGTGTGGGAGACAATCTAGTTGCCCGCACGACTGCCGGCAAAGCCGAGCGTCTAATCTTGGGTGGGCAtcTGGACACTGTCCCTGCCTTTGTTGAGGAGGGTTCGGGGTTACGGGTGGACGGCGACTGGCTGTGGGGGACGGGTTCGGCtGACATGAAAGGCGGCTTGGCGGTGATGCTGACGTTGGCAAGAGAGTTTGAAGAGCCAGCTGTTGATGTTACTTTTGTCTTTTATGCACGGGAGGAGGTtGAGcTtCACCACAACGGCCTGCGCGAGATTTTCAGGCTCCGTCCTGATTTGTTGGAAGGGAGTGCCGCAATTTTGGGTGAACCAACAGGCGGGATGATTGAGGCAGGTTGCCAGGGCACCTTGCGTATGAAAGTCAATGTCCTAGGCAGAAGGGCGCACACGGCTAGGGCTTGGATGGGGCGCAACGCAGTGCACGCCTTGGCTCCGTTGTTGGAaGCACTCAGCAGTTTTGAGCCGGCTCGGCCGGTGGTGGATGGTTGCCGGTATCACGAGGCTCTGCAGGCTGTTTCGGTCAGTGGGggCGTGGCTGGCAACGTCGTGCCTGATGAGGCAAtcGTTGAAATTGGTTATCGTtATGCACCAGACAAAACACCTGAACAAGCCGAAGCGTTCCTGCACGATTTTGTGATGGAGGTAGTTAGCACAGAAGAGAGCGTGGTGCCGCTGCCATCTGGATTGGAGTTATCGGCGGAAGGCGAaTCTTTtGAGGAACAGGTGCGGCCAGTGGTGGAGCTGGAAGTTACCGACAACGCTCCAGCTTGTGCGCCTGGACTAGACCACAGGCTGTTTGCCAAGCTGCTGGAGGcATGTGGCGGAGATTTTCGAGCCAAGCTGGGCTGGACCGATGTGTCTTTCTTTGGGGAGCGGGGCATCCCCGCTGTGAACTTCGGCCcaGGCGACCCAGAGCTTTCGCATAcaCCCCAAGAGAGAGTGTCCAAGCAGAGCCTAGAGGAaTGCTATCTGACCctgTCCCAACTTTTGACCTAGCCcTGTtCCCAACTCTTCTACCAGCTATTtGTTAgCaCAACTTAATTATCAGTCTTAGGGCAAAAcTCCTATCAAAACTAAAGGAACGgcGGGCACTGTTTtACCTTGCCTGACTAGGTTAAGCAAATCACGTTCATAATAGGGCACTCCACTAGACATTTCTTGTTCTAGTTCTTTCATGGGTAATATTTCGATTCCAACATCAATAATATCTGAACTAAAAAAGCTCATGTGCTTCACGAaTAAGTCGTGGGCCACAAAAGCATATTTCCCAAACTGCACTTCAACTGCTACGCGATTCTTCAAGAAATCTATTTGATTGTAGGACAGAATAGGTTCGTAGCCTGCTTCTTCAATTCTCTGCTTTTGTTCGCCCGGTGATAGCGAGTGAATTTGCCTGAGCAAGTGCTCATCGTGAGTAACCCAGTAAGTGCGCCTATTTTCACTCCAACCTAAGGATTCAAAaCTGCTTTTGAAGTAATTGTTTAACTTAATCagTGAATAGAGGATTTTCCCAAGCTTGCTTTTCTCTTTTGATACCTTTGTCTTGCAAGCTGCTGCATCAATTTGGCTTATGACTTCAACCACTTCTTCCCATAATTTTTGATGATGCATATTCAAGAATTCAAGGCCGTTTAGGTGGGAATAGGTAGCCCCAAGTCTCATTGGTGGCCACCATTGGGTAGATTTGGGTCATATATTGGCTTGCCCATGGGTCTTGTTCGAAGAGTTCCCGCAGCGAGCAATTTGATgCGTTCATGGGTTATGTCCACGTATTCCTGAACTATGTCACAACCGTAACCATGACGCCCAtGTTTTAGGGCAGCAATAACAGTAGctCCCACTCCCATATAAGGATCGAAGACCAAGTCATCTTCGTCTGTCATTGAGAGCACGAGACGCTCCACTAATTCAACGGGAAATTGGCAAGGaTGTGTAGTTTTTTCAGGGTGATTACTTTTAACATTTGGGAATATCCAAACATCACTAGGATTTTTGCCATTGGGGTTGCCAGATAGTTTGCCCATATTCGGGCCTTTGAAATGTCGTTTGCCTGGATATTTAGatGGAATACGAATTGGATCAAGATGCCACGTgTAGTCGTCACTTTTTGTCCACCAGTTGAtcGTCTCATATCGACCAGAAAGACGCCGCTTACAATGAAGCCCATGCCCAAAATGCCAAATAATCCTGTTTCGTAACTTTAGTTTATGGGAGGAGAATACCGGATAAAGGATAGCATCTAGCGGCACAATTTGTCCGTTATTCACATAGTTTCCAACTTGCCAACAGATTGAACCGGATGGGTGTAGCAGACGCACACATTCATCGATAACTTTTTTCTGCGTTTCGATATAGTCATCTAGTTCTGACTtGCTTTCGTATGATTTCCCAAGGTTGTAGGgTGGTGATGTGACAATTAATTTGAATTTTTCATCAGGCAACTGATTCATAAAGGCGATATTGTCTTGGCAAACAACGACACTTTCCGATGCAACTATAAGACCTGGATCGTCTATAGCAAGCATGCTGTCAGTGATTACCATATTTTTGTACATGATCTTTTTAGAaTTATATCTAATAGTAATTaCCAGTCCTTAAATGACTGATTTAGAATGGGTTTATCTTAGTTCTTTTCTTTtCGGACaTAGTTTTTgTGTCAGATTTCGTCATTACGCAGGTCTTCTCCGTTCAAATTTGACAgtAGGTCATGCCACCAAAGCTCCCCATTTGGCCTTGTCGCTtAGCTCATCTATCCCTTGGTCAAGTCGAGGGCaCCTCAATGAATTCTTGACATAGGAATCCGGGCTTTTCCCCAAAACATCGTGGTTGTCTGCTACCCACGGCACAATAACTGCTGACCAGAAGCTTCGCGCTTCCCAAGCGTCGGGGGAGTTTGCGGTGCCTAGTTGAAGGCTGAACAAACTTCTATCGCTATTGTTCATCATCtAGAAATTCAACCACACAGATTCTTGGCGCGGTTTGCGCACCGAATTGCAATTTCGCTCTTCGGCATCCACACGCCGCCATTTTCTGTAAAGTCGATCATAGAGGCCTGTTCGATACCCTGACAACACCACACGCCCGTGGACGCTATTTAATTCCtcAGCGAGGTTTTCATGAtCcTTGTCAAGCATTTCGTATTGATAGGCTGCAGCGTCGCCTCGCGCAGAATGCACATAGGGCGGATCAACATAAAACACGGTATCGGGTGTGTCGTATCGCTGAATCACTTCGATGGCTGGTGAATTCtcGATttGCACCCGCTGAAGCcGTTGCACAATTTCCGGcAGtCcTTCAACGGACCCAAGCCAGCGGGAAACAGAACCCGACATGCCCGCACGTGAGGTAAGAACGCAGTGGGCCCACCGGCCTTCaCTGCTGGTTTGTGCCAAACCTGTTCGAGTTTGTCGCGCCCGGATATAGAATCGtcTTGCTCGCTCTACcTtAGACAAACCTTTTTCGGGCGTGCAGGCACGCAATAATTCTTCGCGAGAAAATGGGGTCAAACCTATAGCTTTGATGAGCTTTGACTCTTGATTGCGTAGCGTTTCAAAGAAATTTACAAGATCAGAGTCGAGGTCGTTGTAGGTTTCAACCAAGTAAGGCTTAATATTGAGCAGCACGGCTGCTGAACCACCGAACACGTCGCAAAAATGCGtcGCATCGTTTGGGATTTGTGGAAGAAGAAAATCCAGGTGTGAAAACTTACCGCCGTACCACCCAAAGGCAATTAGTTTCTTGGATGATCCTCGCTtAGCGATGCGGCGGCCTGTCCCCGTAGAATTGACCTtCGGatAGTTGTATTCATGCTCTTGCCCCGCTCGACAGTTTATTGTCCATGATCAAGTCATTATGCTTGACCGACTCGTGATCATAAGGCAGGtcACTGCAGGCTTTGGCATCATCTGTATAGACAATAGCTTCACCCTCAGCGAGTTTTGCAACAAACCCTTGTAAGGTGTTCCTGCTGGTGTCGCTGACCGACTGTGCGGCTACCTGACTTGCCTTGCgaTCTTTCATGCCAACAACTGCAGTCATGCCGACACCACGGCCTGCGTTCAGATGCTCCTTGTTGTGACTGCCGCATCGGGGACAGCTAACACCATCTGGCCAGCGTTGATCTTCAAGCCACTTTCTGGGCTTTTCTTCTGTGCTGAACATATCAGAAATCTCCAGAAGTGCTAGTCCCTTGCGGTATGATTTTCCTGGTGGATTGTTGACCATCTCATCTCCCTAAACTTAGACTACGGAAGTCATATTACATAAAGAGCATCGACAGTCGGTAACTACAACCGGCGCAGGACGCTCACGACTTTGCCGTAGATCGCCACTTCACCGGCGGGCAACTCCATGGGGGAATAGCTTTCATTTTCAGGCAAAAGGGTGAtGGTTGAGCCAAGCGGAGAGCCGCTTAATCTGAAGCGTTTGACGGTTGCTTCGTCTTGGTTGATGCCGGCCACTACGATGTCGCCGTTGCTGGCcGTGGTTTGCTGGCGAGCTACCACATAGTCTCCATCCAAGATGGCTGCCTCGGTCATTGAATCGCCCCGCACCCTTAGCACGAAGAGGTCACCTGAGCCGCATATGTCGGCTGGGATAGCCATTGTGTCTTCGATGTtCTCTTCGGCTATGGTTCCTTGGCCGGCAGCTATATGGCCcACCAGCGGCACTAGACGGGCTGACTGCTGATAGCTTCTCAAATCAATCAACTGGGCTTCTTCCAGgCCA
>CynC_contig04879_cat_2
CgAGGTCGACTATGACTTGGtCATTTTAGaTCTGATGCTCCCTGGGTTGCCCGGTCTGGAAgTTCTCAAAAAACTTCGTGCaGCGAAGGTAAAAaCcACCGTTCTCATTCtGACCGCACGTTCAGAAGTCGACCAACGCGTCAAAGGGTTGGACATGGGTGCTGATGACTATCtGACCAAACCcTTTGCCATTGACGAACTCCTTGCAAGGGTACGAGCTCTCTTGCGTCGAGCGGTGgaGGAAaCAACCGGTCTCCTTCAAGTTGATGACTTAGTCCTCAACCCTGTGACTCATGAAGTCACCcGTGGaGGAAAGCGCATTGACCTCACGTCAAAAGaGTACGCGCTGTTGGAATATCTGATGAGGAATGCTGGCCGAGTTTTGACTCGACCGATGATCACCGAACATGTCTGGGATCTCGATTTCGATACATTTACTAACGTCATTGATGTCTATATCAGCTATCTCCGGAATAAAATTGATCGTGGTCGTGACCGGAATTTGATTCACACCATTCGAGGAAGCGGGTACgTGGTGAAagTTGAAGAATGACTCAGGCCTCTATCCGAGTCCGCCTCACAATTTGGTATGGAGTTGCCTTAGCTTTCCTGATGATTGTATTCGCTTTTGCGTTGTACGTCGTCATGTCTCGGGCCcTTGAAGACCAGATCGATCGCTCCTTGGAaGAAGCAGCCATTGCCGCCTCGCATTCATTAGAGGAACACCGATTTGGTCCTTTTCTTCTTCTTGAGGATTTGACACAAGCGTTTCCAGAGCTGGCGTTGCTCGATAAATTTTTtCAGATTTACGGtCCCGgTGGACAAATTACtCTGCAATCCGCAAaTATCATCACGCGAGACTTTCCTCTCAGTCAGACGGCGCTCCAAGCGGCACTTTCCGGTCAGGCCACATTTGAATCTGTCCGATTTCACGGGGAAaTCCCCATTCGACTACTTTCCTATCCTATTCGTCACGGCGAAGGTCTAGTAAaTATTATTCGGGTGGGGACCTCACTTCGTTCTGCTGAAGaGATGCTTGATCGGTTGGTATTTGTCCTtCTCATCGcTTCCCCTCTTGCTGTTGCCGTATCCTTGTTAGGCGGATGGTTCTTAGCCgGTCGAGCTTTACGTCCTATGGATGCCATCACTCTGACCGCTCAGCGTATCGCCGCAGGAGACCTCACTCAACGGATTCAAATCACcTCAACGGATGAAATCGGTCGGTTAGCATCGACGTTTAATAACATGATCGCCCGTCTAGAAGCGTCTATCCGTCAAATCCGGCAATTTAGTGCTGATGCTTCGCATGAGCTTCGAaCACCTCTCACGATCACCAAGGGAGAAACTGAACTCGCGTTGCGGAAACCACGGTCTTTCGAAGTGTATCGAGAGGTTTTAGAAAGTAAcTtGGAGGAAATAGACCgAaTGAGCCGCATTGTCGATGAGCTTCTCTTTCTCTCACGAGCTGATTTAGGGGAAATCAAGGTGGATTCGGCACcAGTTCAACTTGATTCCCTTGTCCAAGAGATCcAACAACAAGCTGCTGTTTTAGGACAAGAACGGCAAGTTGAAACCCTTTGGggAACCATTCAATCCGCTCAGGTTTTGGGAGACGAATGGCGTCTTCGGGAACTTTTTTTAAATATCGTGGATAATGCCGTGAAATATTCCCGACAGATGGGgAAGGTCGAGATGAGTCTGGTCCGAGAGGGCCAAATGGCCAGAATCTCAGTCACCGACCAAGGTATTGGCATTTCCCCAGAGGAGCAAACTCATATTTTTGATCGGTTTTACCGATCAGATGCTGCCCGcgCTCATGCGCAGAAAGGAACGGGCCTTGGACTGTCAATTTGCAAATGGATTGCCGAGGTGCATCACGGCAAAATTCAAGTAGAAAGCGTTTTAGGCAAaGGCTCTTGTTtcACCGTTCTTTtACCTCTACTTCACTCTTCTCATTCCTAagTTTCCTCCCTCTAGCTAACCGTTCCCCgtGTTTGCAGGACACACAATCAGTGaCcTAGAAGACAcaTTtCCCTCTTACCCTTACCAAACATTAGAAAGTTTTAATCTGCCATTAATCCTCCTTTCATGTCCCCGTGTTATCAATGGAACATCGAAAATACCATACACGAACCTCACATTGATTGAAGGAGGAGACGATGAGCGACTCATTTCATCATGACTCAACGAAaCAATCTTGGCTCCGTGGATTCGGCAaGGGGAAAACTTTTGGCATCACCGTGGGGCTACTCGCCATTGGACTATTATCAGGTTCTCTTCTTCTGAGTAGTCTCCAGCCTCCATTAGAATCCTTTGCGGCTGTGGgCCAAAGTTCAATATCCATgTCTACGACCTCGACCAATAAGTCCGATCgtCACGGATTTGCTGAAATTGTGAaGAAGGTGAAACCCGCGgTCGTCAACATTACGGCAAGAaCACCATTGAACTCAGATCAATCTTCTCAcTTTTTTtgAGAAACCTGGTCTTCCTCAAaGACCTCGAGAaCCATTtgaCAaGGggATGGGCTCCGGCgTGATCGTGATACCAGATagATTTGTGGTGACGAATCACCACGTCGTGGAAGGAGCCAAAGATGTGACGGTCACACTCCCTGACAAAAGAAaGTTTaaggggCAAATAGTTGGGACGGATCCGCAATCTGATCTGGCCGTTGTCAAAATCAACGGTGAGAAacTCCCTTCCGTGCCTTGGGgTGATTCTTCAATACTCCAGGTCGGCGATTATGTCTTGGCCATTGgAAaTCCCTTTGGACTGAACTCGACTGTGACTCAGgGCATTGTCAGCGCGTTGGGCCGTGTGGGCATGGGCATCACACAGTATGAGGATTTCATCCAAACCGACGCCGCGATTAATCCAGGgAACTCtGgAGGGGCTCTGgTTAATGTCGAAGGgAAACTCGTCGGTATCAACACCGCCATCATATCCCGTACCGATGGATATCAGGgTGTGGGATTTGCGATTCCCGCCAACATGGGAAAaCCAATTTACGACAGCTTGGTtcAAGACGGCAAAGTGACgAGGGGCTATTtGGgAGTGAGAATCCAAGAAGTCACGCCAGATTTGGCTCAATCACTTGGATTGCTAGAACCCAAGGGAGcccttGTGACGAACGTgAAaGACGGAAGTCCTGCAAAGAAAGCcGGTCTCACAAGAGGAGACACGATCGTGAAATTTCAGGGGCATTCAATCACCGACCCGCGTTCCctCCAGAGCGTCGTGACCAGAACACctGTAGGAACCTCCGTAACGATCACAGTCATTCGTGACAGCCATGAGCAAGAATTATCAACAGTCctGACAGAACACCCAGATACCCTTCGACTTGCCCATGCAGAGCAAGGCTCcGAGGAATCGAAGATGGCAaGgATTgCCGTTGACAATCTCACCCCCcAAGCAGCCCGTCAATTGGGAATGTCCTCTCACACGAACGGTGTCgTCGTGACCGCTGTGAGACCTGGGAGTCAGGCAGAATCGATGGTCTAGCCCGTGGAGATgTCATCAGTGAAgTCAATAAACAACCCATCAAATCCGTTGAGGATTTTGACCATGTTGTATCGGATATCTCAAAAGGCAaGCcGGCCTTATTCCTCATCCAGAGAAACGGgAATcTTTtCTATCTTACGGTAAAGGTATGAGCCGCCGAAGCCAACAGACCTTTTGCTATaTCACTAACGTGCCCTCCACCGAAACGCTAcgAaGAGGAGGAATGCCATGAAACTTCATAAAACAAATGGAATTGATCAACATTCTAAATCCAGCATGCACAGAGACAGAGACGAAGATCGAGACTTCATCGGAAATGgCTTTTCAATACATTCATCTTTGGAAACTGAAAGGCCAAGTTCGCAAGGCGAGTATAATGGCCGTGCTCTCGAATCTATTTATTTTCGGGCTTTTGCGACTCGCCCACTCTTGAAGAGGGATCATGAGCTTGAATTAGCTAAaCAAATTGATGACAGTTCCCAACGTATCCGGACTTTGATCACAGAAGCGATACGCATCATCAAACGATTGGGAACGAACCATAATCAAGATCAAGCCCTGAACACACTCAAGAATGTGAAAGGACTCAGCGGGCTCTCTGCTCCTTCTGTTGACGAAGTCCAGAGTACgTtATCCGAAGTCATGAATGCGCAAAGCATGATTAAAAGGAAACTCCAACAAATCCAGGATCACATTGCTCGGgCACGAACCACTCTTGAGAAAGCCAAGGGAAGCCTGGTTCAGCGAAACCTGCGATTGGTGGTGGATATTGCCAAACGATTTTCCGGGCGCGGCCTTGCCATGCTTGACCTTGTCCAAGAAGGCAATATTGGCCTTATGCGTGCAGCAGAGCGGTTTCAGTaCAAAAAAGGCTTTAAATtCAGCACATACGCCACCTGGTGGGTCAGGCAAGGAATCATGAGAGCCATAGCCGATCAATCACGGACCATTCGGATTCCTGTTCATaCcACAGAGgCTTGGCAACGCATTACTCGGACCACCcAAAGTCTTGCCcAAAAATATGGACGAGAACCAGGGTATGAGGAAATTGGCCATTCTCTGGgTGTCACACCAGAACGTGTTCACGAAaCTCTCCAGGCATTCCAAGAAACCATCtCTTTGGACAGTCCTGGAACAGCAGAGGGAGACACTCATTTGGGAGAATATATCCCGGACGAGAATATCCTGCCACCGGATTATCACGTCGAAGAACACCAAACAACGAGGCGAGTGAACCAAATCCTGGGAACCTTGACCCCTCGAGAACGAGAGATTATTCGCTTACGATTTGGCATCGGGCAAGACCAACcTGCGACATTGGAAGAAGTAGGCCAAACGATGGCGGTCACCCGTGAGCGGATTCGTCAAATTGAGATGGTTGCCCTACaGAAACTACGcGAACCTGCCATCAAACAcATGTTTGCGGAGATTCGGTAAGCATAGTAGGGgTGGAGGATGATAGGGCAGTATCTgAAaGTGTAAAAACTTGAATTTCAGTTGACGACcaCTGTCAAATGAAGTTGGGAATGCCTACGACACGCAGGGACCTGAATCGGCATCCCCGCTAAAaCATTGCGGGgATGCCGGGgTCAGGATCCAcgAGCcACACCCcTCTAGCTTTTCAGAACTTCTCGGGACCCTATCTGAAATAACAAAACCAAaCTTtATACTTGAAaCTCCCTTCCCAGACACTGCCTGAAaGAaCAACaCCAAGTTTTTACCCATCAATCAATACCCGCCAGGTCGCAGAGAAaGGTaTAGATATAAGCGAGTTCCTTGTACTTCCTGAAGCGTCCagATACCCCACCGTGACCAGCGTCCATGTtAGTTTTTAAtAAGATACGAGTCGGATTCGTTTTCAGTGCACGTAATTTGGCAACCCACTTGGCagCTCCCAGAACTGCACCTGGGAGTCATGTAAGCCGGTCGTCACCAGCAAATGAGGGTAATCTTTtGCTTCCACATTAtCGTAAGgTGAATACGAAAGGATATAGTCGTACTGTTCTTTTATGTTTGGATTCCCCCATTCATCGTATTCACCTGTTGTGAGAGGAATGctGGGATCCAACATGGTGGtgATCACATCCACAAAGGGTACCTGAGCAACCACTCCTTTAAATACATCGGGACGCATGTTCATGACGGcGCCCATCAACAGTCCTCCGGCACTTCCTCCCATCGCAAAGAGCATGTCAGGATTTCCATACCcATTGCGGATAAGGTGTTCGCcACATGCGATAAAATCTGAAAAGGTATTTtGTTTCTTGAATAATTTACCcTCCTCATACCAGGTTCGCCCCAACTCTTcctCCCTCGAACGTGGGCAATGGCAAAAACAAATCCTCGATCAAGAAGTGACAACCTGGGGGaGCTAAATGCCGCATCCATACTGGCCCcATAGGAACCGtAGCCATAAAGCaGAAGAGGATTCTGACCAGGTCTTTTGAGGTCCTTTCGATAGACAATGGAAATGGGAACTTCAACACCATCCTCCGCCTTGGCCCACACCCGCTCTGTTTGATAAaGGCTGGACTtAAACCTTCCcAACACTTCTtCTTGCTTCAGAAGGgTTTTTTC
>CynC_contig03202_cat_2
CCCggTTAATGTggTTATCTTCcATCTAaGgTGAGGcgATCATAATCTCCATGACCCTGAAAGGAAGGTAGTAAGACCGTGGATATGAATCAGATGaCGTTAAAAaTGCAGGAAGGCCTTCAGGCTGCATCTgCCGTGgCTATGCACCaCAATCATCAAGGGATCGATGTGGAAcACCTCTTGTTGGCTCTGCTTGAACAGACCGATGGGTCGGCAAGTCCTATTCTTGAGCAGGCAGGCAAATCCACGGCAGCAGTGAAGACAGCTGTTGAACAGGCcTTAAAAAAATtGCCCCAAGTCCAGGCTGTTGGTGGGGGACCAGGCCAAGTTCATTTGGCCCCTCGAATGGGGAAGGTCTTATCCCAGGCTGAAATTGAAAGGAAAGGGTTACATGACGACcaTcTGAGTGTCGAGCATGTGCTTCTGGCCATGGCGGAAGAGGGCGGGGTCCTCAAGCAGGTGGGTGTGACAAGAGACAAGTTACTGGAGGGACTTCATCAGGTTCGGGGAAATCAGCGAGTGACGAGCCAAGATCCCGAAGGTACTTATCAGGCTTTGGAAAAATATGGGCGGgATCTCACCAAATTGGCGTCTCAAGGGAAACTTGACCCGGTCGTGGGGCgAGATGAAGAAATCAGACGGGTGATCCAAaTCCTGTCCcGGCGAACGAAAAaCAACCCGGTGTTAaTCGGGgAgCCAGGAGTGGGCAAGACCGCCATtGTCGAAGGACTGGCCcAGCGGATTGTCAAaGGTGATGTTCcTGAAGGATTAAaGCAAAAaaGAGTCGTcGTTTTAGATATGGgAGCGTTAGTCGcaGGTGCGAAaTTtCGtGGGGAGTTTGAGgAaCGGTTAAAGGCTGTCcTgAAaGAGATCCAATCCTCACAAGGCCaGgTCCTGTTATTtATtGATGAATTGCATACTGTAGTaGgAGCGGGAGCGGCTGaaggggCTATGGATGCAGCGAATTTgCTCAAACCCATGCTCGCACGGGGAGAACTTCACCTTATTGGGGCTACGACTCTCGATGAATTCCGTAAGCATATCGAAAAAGATGCCGCTCTTGAACGACGCTTCCAACCcGTATTTGTCGAACAACCTTCAGTAGAAAATACGATCTCAATTCTTCGTGGTCTCAACGAACGGTATGAAGTTCACCATGGAGTGCGTATTAAGGATGCTGCTCTGGTCGCTGCCGCCAAGCTTTCCAACCGTTATATTgTTGATCGATTTCTCCCGGATAAAGCTATTGATTTAATCGATGAAGCCGCAGCCCGTTTGCGGACTGAGATTGATAGCATGCCGGTAGAACTCGATGAGATTTCACGAAAGGTTCTGCAATTAGAAATCGAACGAGAGGCCCTGAAAAAAGAGACCGATCCTGCCAGCCAGGCTCGTCTCGAGACATTGGAATTGGAGTTGAACACGAAGAAGAAAGAACTGGATACCTTGAAGGAACAATGGGAagCCGAAAAGTCGTCAGTGGGGCGgCTtCATCAATTTCGACAACAAaTTGATGAGGTTAAGCATCAGATTGAACGATCGGAACGGGAATATGACCTCAATCGCGTCGCTGAGTTACGGTACGGAACTTTGCCTCGATTGGAACGAGAGCTTCAAGCCgaGGAACAGCACCTTGgTGGGgAACACaGGgAAAaTCGCcTCTtGAAAGAAGAAGTGGATGAAGAAGATATTGCCGAAGTCGTCAGCCGGTGgACGGGGATCCCTGTGAATCGTCTGCTTCAGAGCGAGATGGAAAAaCTATTGCATTTAGATGACCTCCTTCACCGTCGTGTCGTTGGGCAAGAGGAAGGTGtCcAAGCCGTCGCTGAAGCAATCTTGCGGGCGCGTTCTGGCATCAAAGATCCAAACCGCCCGATTGGATCGTTTCTGTTCTTGGGCCCCACTGGAGTAGGGAAGACAGAATTAGCCCGTGCCTTAGCTGGGACTCTATTTGACGACGAAAATAACTTAGTGCTTATAGATATGTCCGAATATATGGAAAAACATACAGTCTCACGGCTCATAGGAGCTCCGCCCGGTTATGTCGGGTATGAAGAaGgTGGCCAGTTAACCGAAGCCGTAAGACGTCGCCCGTTTTCAGTTATTCTTTTAGATGAGATAGAAAAAGCGcATCAcGATGTATTTAATGTATTACTTCAAgTTTTtAGACGATGGGCGATTGACCGATTCTCAGGGACGGACAGTCGACTGTAAAAATACGGTTTTGATCATGACTTCCAATATCGGAAGTCATGAGATTTtGAATGCCCAACAGCAGGGGCGGTCTTTTAAGGAGCTGCGTGACATTATTCTGGCTgAAGTCGGACATCATTTCCGACCAGAGTTTCTGAATCGCGTGGATGAAACGGTCGTaTTCCACCCATTAACGCCAGAAGAACTTGGGAAGATTGCGACGATTCAATTGACGAGGTTaCAAAGCAGGCTCGAGGATCGTCGTATTTCCTTGGACATCACCAAGGAGGCTATCGAGAATTTGGCAGAGCGAGGATACgaTCATATCTATGGAGCTCGCCCTCTTAAGCGACTTATCCAACACGATATAGAGActCCCTTGTCAAAACTCTTGGTTAAAGGaGaGgTTAGGGATGgCGATACTGCCACagTTGATGTGAAGGATAGACAAATTGTGATAATtCCcAACAGAGGAAAACATGAGGAATAATCGTATTAAGAGTCTCTCTGTACGAGATATGTGGACTGCTAATCTGTGTGATTCACAGAGATGGTTTCAATTTTCTCTgCTGGTGTCTGTCAGGGAAaTGGGGTTATGGAGTGActCGGTCGgTAATTGAGCTCCAGTGGACTTTGTCGCAAATGGCAATtgATCGTTGAAaTCGATGCATTTTCCTCTCTTATCAGTTTCTCGATAAATCTgTCCCCGCTCcTGCCTCCATTGCATTTCCCTAAAAACGAgCcTCAATCATAGTTGAAACGATGTCTATGAATCACAcaTCTGACCcTTtGTTTTGTTTCACCCCAcAGcGTCTGCCcATCCGCATCCGTATTTAGAATCCCCATCCGCGCGCCCTATTGTGCTCGGTTGAtCATAGGCGGGTAAGGGgTCAGGTACAGGTAATGGGTCAAGCcTATTGTTTAACATTAGGTTGAGGGGTCAAGTCTTTTGTTGAagATGTaGGgTTAacAGACATCGTTACCAAGAGCTACTGCGGGTGCAGAATTACACAATCGATAAGGCCATCAACAAATTGAAATGATGTCTATTACCCACACTGCTAATCTAACcTTTCGAGAATCATCGAAATGTTTTGGAGTTCTCCATTCCTTCGAATTTCgAATGTGATCTCTTCGCCCACTCTGTGTCGATCTAAGATTCGAGCCAAATCATCGACCcGATTGACAGATTTGCCATCAACTTTTgTGATGATATCACCAAGTTTTAACCGCCCTATTCGAGTTTCTTGAATACTTTGCAAGCCAGCACGGTCTGCAGGTCCTCCTGGTTGAACCTTAGCGATGATTAATCCcTGAATCCcCCATCGCGAGGCTATCGAGTCgTGAAGGATTGATACCCCAATGCTTGGGCGAATGATTTTGCCGAATTTGATGAGTTGAGGAACAACAtGTTTCACCGTGTTCACCGGAACGgCGAATCCTATCCCAGCAAATGCACCACTCGGACTGACAATTtGGGTATTGATGCCAATAAGTCGTCCACTGCTATCCAACAATGGCCCACCGGAACTTCCAGGATTAATGGCCGCGTCAGTTTGGATGACTCCTTCAATAGTCCGTTGATTGATGGATTGGATCGATCTCCCcAGGGCACTGATGATCCCTGTGGTCAACGTGTAATCCAATCGAAATGGATTaCCGATAGCAAGAACTTTTTGGCCAACACGAAGATTGTGTGACCGGCCTAACTCCACAGGAActAATTtCTTTTCCGGAGCctGAATCTTCAAAACCGCAATATCGTGGTCTGGGTCCACACCcACGACTTTGGCGGAGTAGGCTGACTGATCATTTAATATCACCTTGATGGAGTCAGCTCTGTAGATCACATGGAAACAGGTGACAATGTGCCCCTGACGATTCAAAACAAATCCAGAGCCTCCTCCCTGCGGTACCTCAAAGGTGTTGAAAGACCAAAAATCTCTTCGAATACTCGTATTGGTGATAAACACCACTGATTTAGAGACTTTTTCAAAGATATCGATTGTTGCTTGCTCTTCAGGACTAAAACGGATTGGTGTTGGCGTTAGAGCATGGAGATTCCTGACTGGCTTagTGtCTTGaaacccAAGGGGATTAACTCTATCGCCGATGGCCAGAGTCaGgAGACCAAGGCAtgCAAATCTCACAATCCATATGCTCAAGAGTCGAATGAACACGAGGTCAGTAGTCAACAAGGCGTTGGTTCCTCTTTACGGAAACATTGAAAGTCTCGTATGGAAACTTGGGAAGGGcGAATCATGAAAAAAGCGAGGCTGCTgTTtGTGGATGATCATTCCCCTATGAATTGAAGAACGACTTGGCGTGTTCTCCCTCGCGTGTCAAAATCAACGATGACAATCTGTTGCCAGGTTCCCAAGGTCAATTGGCTGTTCGAAAAAGGAATCGTGAGGAAGACCCCTTGCATCTGACCGCGTAagTGACTATGGGCGTTATTCTCTCCTTTATTGAGGGTATTATGCTTGAGTAGGGGATCAGCAGGAATTAAACGATCCCAAAGCATCTGCGTATCCTCTCTGATTCCTGGCTCATCTTCAATGATGAGCACTGAAGCGGTGGTGTGCTTCAGAAAAATCGTCACAATTCCCGACTGCAACCCAGTGGTGCCCAAGGCCTGTTCAACAGGcATCGTAATATTTTCAATATCCGTTTTTCcGGACATAgAAaTTTCAAGAGAGCGGGTAATGACAGACATTACGTTtCCcTCAGAGGAAGAgTTCGAAGAAGTCGGATCTCTTTCAATGAAAAATGTCTTCCACAAGCTGATTGAAGGAGCGAATCAAaGCGtCcTTCTTTtACAAGTCCATAAATGGTTTTCACAACAgaTTCGGTAAGAACGCCACGCTTTTTCAAGGAaTCCAAATAACGAAACGCATCGGTAAAACTTtCCTTtGTCCTCGTATAATAATCTCGTCCACGCTGTCGATTACTATAAGCTTCCAATTGTTCGCAGGCCACAAGAACTTCACCGAGTTGACGGACCCAGGATGAAGCACTGATGAGCTTTTCTGGATAATAGTAATACAGCATGATTTTTTCCATCCAAGGAGCCCAATTGACTCCTAAcTGTTTCAGTGTTGGGCGTACCATCCGAATGTGCCGCTTTAATCGTCTGCCGAAACCTAACCGCATCTCGATTTGCTCGCAAGCCCAAgAaTCCATCGTGATGCCATGACGTTCTAATTGGTGCCGATATCGTGTAATGAAAGCCTCCGTTTCTTTTCCATAGGGTGTCTGAGGATATTTagTTCTCCATTCGGCAGGTCTGGTTGGAaCTCCATTGGTCCGTgCCCATGACCAAATgAAaCCAAACAAGGTATGGTCGAGTCCAGTCCGGCCCAGGTCATGAAGAAGGCAGGATATTTCATATTGGGTgaGGACGGGCTGTTGAAATCCCAATTGTCGcGCAACCGCAGCGCTCATTTTTGCAGTCcGAAGAGCATGCTGCTTATCATAACCCTTTATCAAACGTCCAGGTTTTTGTGGGTCAGGGTAGTCATAGAGACGAAGAAGGGATGCGGTCAGTGAACGGGATATCGATAGACGAGGGGAACGATATGTCGTATTCATAGCCATAAATGATCAGTGCAACTCATCATCGAGAAAACGGgATGTTGCAACTGGAAAATTTTTCAAGAGAAAGTGTGTCATGTAAAGCCATGAAAGAAGGAAGGTATCTATCAGTCTTGTTGGGTGTCAAGCAGATAAGGAGTGCGACTTCTTCTCAGGgTTTTGGTGAAAAAAACATGCCCTGCCACCAACATTGGTGTTTAAGAATCAGTTCAATCCTCAACTGTTC
>CynC_contig35429_cat_2
cacactgcttcctttgggctgctattatttcgttttgacgccgcatgagtttttCTTCTTCTTTTACTTtCTTGCGGGCATAGCAACTCATGGCAAGTGTAAACACGATCAGGgAGACTGCAAaTaTAAAaCCTATCAAAAGCATGGggTtACTAAaTgTTTCAAAGCTAGTCATGCTTGATTACCTaTAAAAgaTCAATAATTCGCCTTATCAAAATCCGcAcTTtCttgCTGctGTGAttgtGCCAAcAActCCACTAAAAccGTCGCCTGcTtCATCAAcACACGTTTgaGcATTTTATCATGTAGgCgcTtaTAAATCATCTTTTTgtcTTtcaCAACTtcACctAAATGCTGCAAATAaTGCTGtCcTGGATTGTAATCCCAACCTGGATCAATCCCTGTGGcACctGTacTTTTTtgCctGTTTGcGGATGTTgCcATAGTGTTTtaGatcTaCtGGCcTtGATGacAaACCaCCaCGcTTAtCcgACTTGcGCTtGTGTTAATTGccTaacccgACAcTTACAaCCCcagCCATTGGgCGGCATATGCGTTTGCCAAAacGGATCATCAaCAGGCAaTATCGTACCATCCCACacAACATGATCaTCTCtGTGTtCACGTGATGGtCcTAAcTCATAtAAaAGATAaGgTAAGcTTtCTTtGCTgcGTtCAaTaCGCTGCCATTGtCCcACaCTaCGGGCcaCTCTgaCATTGgTGTCgTAAAtcAATTGCAAACGCTGaGGtACcagtAatcGCTTAaGaCTCGTTgCCAtcAAGGgCTTgTTtGAtATTtCAGCCgCTAAtagctCaGTCATCTGCTGCTTGTAATCCGTAAAaGgTAAACCTtgctCTAGCGcTtCATcAatGCCTTGtcTtAAAGTgaCgagcACATCCATCgCcAAgacTTtagCACAGgTAAAaCTATGtACATGCTGCTCACGCCAcACcTCTTGATGATCCCAACTGAGcTTGTAGCCTTTcTtGCGTAGATaCtAAGGCATCttggggTGTtGtGgATGctgtttttgCcATCACTTATCCTCAAtCCcTTGTGCcAcgctATCAAaCCTGCTTTGGCtAAAATAgTTTGTAACGTTTCAGtgTCCATGTcTTtcagCAcATCGGGCAAACTGGCTATCAAgTCGTCATagCTtGCTGCCTtGTTGACTTCTTGCTGCAatGGaTgAAgTAagTCaGCcGTcActGGCtCTAAGCCACCTAGCAGTAAATTGGCTAACTCagATCATCGCGATTCATCGCTAactCAGTTTGGCccTGTTGCTGATGATTagCTTGtCtAAaGgCCGGTATGGgTTGACTaGGTaCTTGTAagATTTCAGCaTCTTtATCaGGCGTGgATAAtCcTAACTTTTGtcGCACTTCTTGTGCTGagACTTGAAGACCcAAAGGCACAaGCTTGgCTAAGTTATCAGctagtAaGgCTAAaTCATcTtCTTcGGCAAAGCCATCACAATTCTtGgATAAGCcTTCTGtGgCCCATAGTTgATGTCAATCACcGTcTTgaCTAAATCACGATTCAaGGTTTGCGCTAACTGcTTagCATCGGCTGCgaTCAAGTCTTGTCTGACTTCtGCCTGGGCATTGTCATTGCCTAAgCGCCCAGGtGTGCCTtCTGTGGTtGCTGTTTGCCcgAGtACAGCTTTAGcgACTTGTTtGTCTATCCATTCGActAAATGtAAGAAACTCTCTGAATTGgAGctttGcGCcACTTGCTGGAACTCtaTCTGCATGGActCTGGCAATATCGCAGctGCATCAGAGCCAATGTTGcAaaCcGCTTGCTTGAGCACTTGCcGGTcTtCATCACTGgCAGCAGgaCCATATTTACCgaGCCTGAGcGGCATaCCGTagACTTCTAagAAGCTgaGCCAATCcttAagCcATAgAGCTTgCACACATACGAAAAGgCGACCAGtcGCGCCAAACCACCTCGATGtGGcAAACCTGATTTGAGCTTAGGTCTGTGAATGATAAaCTTATGCGGTGGCAGGGGcACGCCATTGACcAaatcTTTtttATcAaCAAATGCAActGATAGGGATgcTCTCTTGGCACCACGAAATAtcTcggaTCaCGCCATGCaTAAGCGATGGGCTGCCAGGGtGTTTGaTGGGTTtGCCATAGCAtctCACACACACTGTAGCCTTTGCcTAAGCCATCTAATaaaTCATCaaccaGCTCACTGAACTCAGGTGCCTGCGttaaaGCTTCGATGAA
>CynC_contig45324_cat_2
CAAaTTGTGCTGAATTtCACTTCcTtGCTGTTTtAGTTGTTCCAATTCTTCTTCAATGTGAGTGACaTTCATtttGTCGTATCTACCGAGGGGTATAGACCATATCACATCGGCATCTTTCTCTGTTATACCCCATTTATCGGCCAGAGCTATTCTCTTGTTGAAATCCTTGTCCGTAAATGTGCGTTTCACCATCGAAACCAATGTATTCAAATTGCTTACCGCTTTGTGCAACAAGTTTTGTTTGTGAGTTTTCTCTTTTATTTGATTGAGTTGATAATTAAGGGAATCTTTGTGCCTGTTAACTCGCCACGTAATCCACTCGTTAACGATAATGGGAATCGAAGCCGAAAAGAACTCAACTTCCGCATCGCTCACCCCTTCTTTCTCCCACCTCGTTCTGCGGGTAACATTAATTCGGTATGATACTGTATTCTTACATATCTTTTCAATAGCAGATTCCAACTCTCTCAACTGCGATTTTGTCAAACTTGATCGTGGTATGACAATAATTTCAGATCCCGACCTGTCCGTGGCGTCGGCAGCCTGTTTGACGTGTTGAAGGTCGCCTAATTtCTTGAGATTATTTGTAAAATTCcAACCGGGGCTtATACCtGTtATGGAATAaCAatCTTtAtCTtCATCCCAATtCCATTCGCATtCCCATTGCAACGTGCcGACaCCATTTTTCATGaGgTTTtCAACGTCTTCAtCGgCACTGAtCATCTgCCCGCCATAcTTAGACTGAAAAaCGCAAATACTTCATGCAATCTTTGACGGTAACAGgAaTAAaTTtACGCTTTCTCAACATGCGTTTCAAAGCATAATCGATCAATTCCTTGACGCTATCCTGAGTAAATGATGGAATCTTTGTCGTCGTACCAACTGCGACCCCTTCCGCACCGGTAATCAAACTCATAGGTAAGTTACTGATGAATACTACCGGTTCTTGAGCATTATTGTCATAACTGTCTTTTGTTTCGATTATATTCAAGGTATCGGGCTGTAACAACAAGTTAGTTGCATTTTTGTGCAACCTGCATTCAGTATATCGGGGTGCAGCAGGACCATCTACAATGTTACCCCAATTTCCTTGGCCATCAATCAAGGGATCAGGGTAATTCGCCATGGTGACAGCGGCTTCATATATAGAGATATCCCCATGAGGGTGGTAATCACCCATTGTTTCACCgaTAACCTTGGAACTCTTTCTAAACCCACCGGAAGGCTTCAAATTCAGgTTATGAGACATCGCCCACAATATCCGACGATGAACGGGCTTAAGACCATCACGAAAATCAGGAATCGCACGGTTTTCAACTGTCAACGTACCATACGTTTTCATACCCGATTCTACAATGGAATCAaTGGGTTCCTGTTTGTATTCAACGGgTGGCGTGTATGGGGTTGTTATCTTTCGTTtCTTTGCCATGAAAGAAGTTCTCCGTTTGATCAGGTTTTtGTTTtCATCATTCAAATGGTGTTGTACCACCTCGACAAAGGTATGTCAACCcACCTTAAaCCCTTGAAAACACGACAAAaCCcGCGCTACTTGtCTATAAatAGCGCGGgTTTGTtATTAGACTAATTCAACaTTAGcTgAATGGAATTtCtaTATTTCATTTTATACTTGGGTAATCTTTCTtAAAACCGGGTTTtATCCAATTtAATTGAgTAGGCCcTTCATATTtCTTAtCCcAAATATACCAAGCATAAGCTGTAGTtCcTGACCcTTTAAcAGATTtACCCTtAGGGTaaaaagaaatacGttcACTaaaCAcccaaattCgtgaaggtggaatttgtgaaaaaatagtgttagccctaTGTATTCCTTCTAGGAAGGCAAGTCTaaGTagtaaagccatttttCTTCttaTCaaac
>CynC_contig24800_cat_2
GACGCcGACAGGCGAGCGACCGCATCCGCTCAGAACGGTATCTCGTCGTCCATGTCGCGGGAGAAATCGCCGCCGCCGGGGCCGGATTGCCCGAAGTCGGAACCACCACCGCCTTTGCCGCCGCCAAAGTCCCCGCCTTGTCCGCCCTCGCCGGCGTTGCGGCTGTCGAGCATTTGCAACTCGCCGCGAAACCGCTGCAGGACAACcTCCGTGGTGTATCGCTTCTGGCCTGACTGGTCCTCCCACGAGCGGGTCTGAAGCTGGCCTTCGATATAAACCTTCATGCCCTTCTTCAAATATTGCTCGGAACTTTTGCAAGTtGATCGTTGAAGATGACCACACGGTGCCACTCGGTTCGCTCGCGaCGTTCGCCCGATTGTTTGTCGCGCCAGCTTTCAGATGTCGCGACCGAAAGGTTGACCAcGGGGTCGCCGGAATTGAGACGCCTCACCTCGGGGTCCGCaCCCAGATTGCCGACCAGAATAaCCTTGTTGACACTTCCCGCCATTGTGACAGCTCCAAAATTGTGACGAAACCGGTgCGGTCACACCGGCGTTGATGCTCGCCTGTTTAGACCAAACCCGCACGGGAAACTTCACCgAAACCATCTTTCCACAGATCGGgTGCCGGCGGGAACgATGCAGCAACCGTATGTTCATGATAcGTTCTTGTCAATCTTGGAGAAAAtACCGGTCCGGTCGCATGCCTGCCATCCGGCATTTCGAAACGCGACGGTCAGGGGATCGAACCGACGGATCGGATTGAGGATCGCGCACTGTAGCGTTGGCGTGTTTCGCTTTCGTTGATCAGCCAGTTCCTGACCACCTCAAGCTCCGGAAAACTCCTCCTGCCGACCCTCTTCATCAGATAATAACCGGATTCGGTACGGACACAGGTATCGCCCAACGGACGGACAAGCCGGCCGGAATCGAGGAGCGGGTCCACCAGATGCCGCCAGCCAAGGGCGACGCCCAGACCGTCGACCGCGGCCTGAATTGACAGCGGATAGGTGTTGAAACTGGTCGTGCGCTCCAATTCGACTTTCTTCTGGCCATTATGTACGAaCCAGACAGGCtAGGTCATCCACTCCGTGTGACTGCTGTCGACGGTGATCAGATCAAGGCGGGGgAGTTCCGATATCTGAGTCGCCTTGGGGTTCGCGTCGAGATATTCCCGGGTACAAACGGGAAAGACGGTTTCCCCGAAGAGCATACGGCATTCATAGCCGGGCCAGTTGCCTTCTCCGCGCAATATCGTCAGATCCATGTTTTCGGCGAGGCACTCCTCGTCGCTGTCCGAGGACACAAGCATGATCTTGATGCGCCGGTTCGCCTTGTTGAACTTGCGCAAGCGCGgCATCAGCCACAGCGATGAAACCGAGTTGGTCGCGGCGAAATTGACCGCATTCTTCTGCTGTTGGGAGAACATGGTCCGAGACGCGTTTCGCAGgATATCCAGAGATTGCTCGACAGAGGTCAGCAGGCGCTTTCCCTGGGTCGTCAACGCGATCGAACGGTGGCCGCGTACGAACAAGGCGATGTCGTAGTGTTGCTCGAGCAGACGCACTTTTCGGCTGATCGCCGTTTCACTGATATTGAGATCGCGACCGGCTGCCGCAAAACTTCCGGTCTTTGCCGCCGACTCGAACGCCAGAAGATAATCGAGCGGCGGAAGCACCTTGGCTTTGCTGCGAACCATTGCCTGTTACCTCACCGCCcGGTGCGATGCGATCGGAAAaTCGGTGTGCCTTTGCGCGCAAAAa
>CynC_GBUJSMQ02FR7NV_cat_2
CATGCAACTTGTATTATATTTAACACTATGGATTTCTTGGATCAATACCTAAACTTTCAAGATAATCAATCCACCAATCTCGGTCTTTCACATATCTCCAATTAGGAACTGGTTTACCTTGTTCCACAACATAATATTGGTATAGAGCATCATCGATAATCTGTGCGGTCTCCATATTCTTCTTCCGCCTCATCAACGTCTTCATATGGATTTTCCACAAATCCTGATCGGATTCTGAATTTTTCTCCTGCGACATAAGTTTTCTCGGAATTAACAGCAGACACCCACACAGAAAGTTTCATTATAATAAAAATAATAATCAGTGGAGTAAAACAACCAATTAAAATTACTGAAGTCATTACAGTTCTTTCGTTATAAAATTATCTATATCAGTATTTTTCCAAATAAGTTGATGTGCTAACTTATCTCTTAATTCATTAATTCTTTCCTCATCATAAGAATCAAAGTTTCCTCTCTTATCAACTTTCTTATATAATGAAGTGCATTCAGTATGATAGTATAA
>CynC_contig38160_prophage_cat_5
CGATGTGACGCTCGCGACGTTAGCGATGTGACGGAGCGTCACACAAACCGTCATAGGAACCATATATATAATATATCCCTAAACGCGCGCGCGCgCGCaCGCGAGGGAGACAGGCATTTAGTcgACCGGATTCGGGAAGCCTATGATGagCTATCCGACAAGCATAATCTTCCGGGGATcAAaGTATTtGGCGATagCCGTAAGCGGTTAATCCGTGCCCGGCTTAAAGATGCCGGcGGCAATGAGGATTTGCTGTTCGAGGTTATGCAcAAGGTGGCCGACTCGGATTACTGCCGGGGCCTtGTcAATGGCTGGAAGGCTGATTTCAATTTCATTTTTTCACCGGAAGGATTTCCCAAAATATTGGAAGGAAAATACGACAATGATCGAAACATCAGAAACCCAAAAGGAcaTCGCCCAAATTTcGgCACAAGCAAAGCCAGTGCTAtCcGGGCAAGAGAGCGTGAcAAgCGACATCAAGCGGCTCGAAAGCTTGATGCagAACTTGGATTCAATTAGCCGGTTGCGCTTTGACCATGAAAGCGCGGTCGATGACATTCGCGCCATAGTCCAAAATCGGGATTTCATTCTGTCAACATTTCCGCTTCTCGATAAATCTATGgCACCGGCAAGCCCGACTCATATTCACAAGCATCTTGAATGGCTCGACGAGTTTCTTGTTAGCCAGACTGGAAAAAGTGAGAGAACgCCCGAGCAATACCGgAAATACCTGGCTGgCTGGGTTGCTGTTctGTCCGACATTCCCGCAAACATCACCGAATGGGcaTTCGGCCAATGGTTGTGtAAGGATACCCCGTTTTATCCAAGCCCGGGgCAAGTGAAGGCTTTGGCAAAAGAAAAGGCGGAGGAAAGACGGGTGGTCCATGCCCGCGCCAGAATCGCCTTcAATTATTTAACCGCAACATGAACACACACCACACATCCCGTCGcGCCCGTCGCTACCCCGCCGCCGGGGCTGCCATGCGTGGATTTGTGGTTATTGAGCGTCTGCCAGCTGCGCATAAAGGTCCTCAATCCCcGATCATCATGTGGCCGGATTATGTTGGCGGCTATCGCATAACCGCGGATAGCGAtGAGAACACACCCGCCCAGCCTCTCCCGCGTGAAaTTGATTTGGCGTGGCATtGGGTTCGgCcaTGcAagTGGATGTGGCAGGaCAAAAACGaTCAAACaGATTGGCAGATgTTtATGGCCTAtgCTCACGGCGTGCCCGTCCAGGATATAGCGGACCGCCACCGGATGAGCCGCGTTtGtGCGAGCAAGCGGCTCGACAGCATATTTTACCAGATACAAGTTGAAGCCGGTgtGGAAAAATTAaCGAGgCAAAAaTCGTGAAaGGCATAGtAAAaTTTGAAGGCTGTAACGCTGTATtCAGCGCACCcGaaggACGTGATGATGTAAGCGATCTGCccTtATTTCGCGGGCCCATCGCCAATGTGTTTGCCGTGGAACTTACCAATTCAGAACACGCTGAGTACATGCGCACAGGCcaCATCTATGTGAGCATTCTATctGGTGCCACGTTCTTCCCGGTATATGTAGGCACGGAGTCTACAGTGCGGGAAAtcGCTGCGGACTATGGGCCTGTGTGGAAGCGGGGTGGTGAGCCTAAAGCACCTGCTTGAAGGCTATTtCACATCAagCTAAGGCAGCACACACAAGcACAAGGGGGGGgTGTCGATTCCATTAAGGGGTCAGCGGTGACCTCcGCCCCCcaaTGatttcttttCGCGCTCAAAAGTATATAAAAATCATTAAAATAAAGATTTGATACGGgTGTTCACAATTTGAGCCATACGGATAAGTATATATGTAATTTGACAAGCAATAGGGCGGCTCTCCATCCTGCAGCCAAGCGCGCAATGAGGGCTGTGCAGATGGCTAGTAGATGCCCcAAAATGTTTTGTGGGGACTATGCTGTGTTCACTGTGTCAGATCAGAAGCCTGtCcAGAaCGAGTTGGTGTcTCACCAAAATCAAGTCGTAATTTTGAAGATGTTGCGGAGTGGTTGAAGCCGTGTATGTTTATGATCCAGGAtGGATATGGTAGGCGAGACCTCTCCATTTTTCTTGCTTATGCTTTAGGTTCCAGCGTCAGTGATATTGCTAAAAAGCATATGATTACGCGCCAATATGCCAACAAGCTGCTCAACCGGATTTTTTCCAAAATAGATGAAGAGGCCACGAGGctGGCATTTTCCGCATAAAACAAGCAAACATTAACAATTTTTAATAATTTTGTTGTTTACACGAGTTGACACTTTTGGGGgTATCTCTTTATAGACTGTGCATCGCGCATGCGGATTTCCAAAATCGTTAATATTTGAGGGGTTATGCCAACCGCTCCCAAGCTGTATCAGCGGCGATCTGCGCCTGGCGGAAGTGTGCAACGCGATCATGTGGCCCGGCGTAAACAGGCATCTGATCAACGCCGCGACCGGGAGGTGCGCGGTCTTTATGGCAGGAAATGGGCCGCaCTATCCCAAAGGCTGCGTCGTGAATATCCGGGTTGTAGTTTGTGCTTTGAaCAGGGGCGAGCAGTCAAAGCTGATGTCGTTGATCACTGGGTTTCTCACAAGGGGGACATCAATTTATTTTGGGATGCTGGCAACCATGTGTGTTTGTGCAAGCCCTGCcATGACGGCACAAAGCGCCGCCTGGAACTTGGATTTCAAAGATTTGGAAAGATGCGTTCAAAACCAAAGGCAGTTACTTTGAaAATGTTTGTGGAGTTGTTGAATGCCGGACACAGTAAGCAAGCTGTCGGctcGGAAAAAAGGGGAAAAACTCGATAAACCACCCGCGTTTTTTGATGATGAGCGCAAAAAAGTATGGACAGATGTGCTGGAACGCTGCCCATTGGATTTGCGCGTTGCCCACCGTGACATCGTTGCGCAATATTGCCTTcTCATTCATTGCGCCAATTCCAGCCTTGATCCGTTGCCCGCGTCACAGGCTCGACTTTTGCGCCAATTTGCGATGGATTTGGGCATGATGCCCGAAGGCGGGCAGTCaCcTGTTATGGGTCGGCCACGTAAAGATGCCGGCAAGTCGGCAGAACCCGCACAACCGGAGTTGACGGGTTTTGATAGATTCAAAACgCCTGTAAAGCCTCGCTCTAAGAAATGAGCGGGCATTTTACCCGcGTCGCCACcaGATATGCGAACGCGGTTTTAAAaGACGGTGCTTATGAAGGCCGGCCTTGTGGCAAACTCGAAATTGCCACCTGCCagAGgTTTTTGGATGATTTGTCCTGGCAGACAAaTGAGGATTTTGAATGGCAGTaTtACGCACCGGCAGCTGAaCAAGCCTGCGAGTATATGGAATGCTTGCCGCATTCaaaaGGACATTGGGCCAAACGCACAGCCACcAaTGATGGCCTCATTCAtcTGGAagCGTGGCAGGCGTTTTTTTACtGCAATATTTTTGGCTGGTTTCATAAAAACAACACGGAGCGCAGGTTTCGCGAGTTTTATTtGGAAGTAGCGCGAAAAAAcaCCAAAACAACCATGCTGGCTAGCGTagCGCTGTATATGGCCACATCCGATGGTGAGTATGCGCCGGAGATTTTCCTGGGTGCCACATCGGAACGGCAAGCCAAGATCGCGTTTAACATGACGCGCCAAATGGCCAAAAAGGCCGaGCAGTATGAtGGTTTTACAACAGCCTTTGATATGAAGGTTTTTGTCGAACGTATTGATTTGCcTAACCAGGGCATCATCGAGCCGCTGCCTGCTAAtCCGGgtgATGGTTCAAGTCCCAGTTTTGCCGGAATTGATGAATTCCACGAACATAGAAATGACCGCTTGATCAACTCTATGGAAACGGGAATGGGCGGACGCCTCAACCCGCTTACAGGCAAGATCACCACAGCGGGCTATAATTATGCAGgCCcTTGTTGGGCGCATCGCCGACGCATGATTGATTTGCTTAATGGCAAAATTGATGCCGACCGCATCTTTGCCATGATATTTTGTCCCGATAACGATGACGACTGGCACGATTTTGAAAACTGGAAAAAATCCAACCCGATGTACGGGGTCTCGGTTAGTGAGAGTTATTTGCGCGGGCAAAAAACCAAaGCCGAACAATCGTCGCGGGATCGCAATTCGATCCTGACAAAAAATTaTAATCAATGGCGGCATGCCTTTGAATCAtATTTcGATATATCGGCCTGGGTCGCGGGCAATATCGAACTGGCAAAGGATGTCAGTCTTGAGGAGCTCAAAACGGCCAAATGCGCGGCGGCACTGGATTGCGCCTACAAAAACGACCTTGTGTCGTTCCTGgCGCTGTTCGAGGTGGAGCGGGATGCCGGCCCGCTTTATTTTGTCAAACCGTATTTTTTCCTGCCGGAAGACACcGTGTTTTtGGAGGAGAATGCGCACTATCAGGATTATGCCGAGAAGGGCGAGATCATTGTAACGCCCGGGGGCATTACAGATTTTAAGGCGGTGGAGGAGCACATCGTCAAGTTTTGCCAGCAGCACCCGGGCTGCGAAGTGATGTATTACGATGAGTTCGGGGCCGTGCAAATTGCGCAAGGCGTGCTGGATCATCCGGGCATCGACATCGAAGTCATACAGTTTTTGCAACGCGCAAAATATTACACCGAGCCtATGCGATGGACGGAGGCGCTCATGAAAGCCCGCCGATTTCGCCATGAAGGCTCGCAGTGCATGACTTGGTGTTtGGGAAATGTTGTGGCCAAGGATTACTCGGATCGCGGCGTCATGCCgAAAAAGGAAaCGCGGGATAAGAAAATTGACGGTGCGATTACGCTGATCATGGCCATGACtCACTTTTGTGAAGAGGAAACGGATTCATCCTACCTGGATGACAACGAACTGGTAATTTTATGAAATTGTGGCCCTTCAGCGCCAAATCCATGTCTATTGACGAGCTGGCCAAGCGGCTGGATGGGCGCAGCAAAAATAGAGCgAGCGGCGCTATAACCGCTATGACAGCTCTATCGGTTACGACCGTTCTGgCgTGTTGCGATGCGATTGCGACCTCAGTGGCCATGCCAGACTTGCATGTCATGCGTGATCTGGGTGAAGGCAAAAAaGAAAaGGCCACAAACGAAACCACCTACCGACTACTGCACCGCCGTCCGAATGAGTTTCAAACCGCTTACGAGTTTCGGgAGCAGCTAACATTCCATGCGGCTTTATGTGGCACGGGGATTGCAATCCCCACCTACGATATGAACGGGCGGGTATCAGAGTTGATACCGGTAATGCCcGGAAGCTGGATCCGGGATTCCCCCAGCcGGTACACTGAAaCCTATACGATTTCTGACGAGTTTGGGGCTATTGGAAAATTTAACCACGATGATTTGTTCATTATCcGAAACCGGTCTTACAATCGGgTCGAGGGGCTTGAATCGGTtAAGTTGGCCGCGGAGGCCATTCGGCTGAGTATTGCGgCGGAGGAAAATGTATCGCTTTtGCAGCAAAATGCGGGCAAGCCTGGTGGCATCATCAAAGCGCCTACGAAACTGTCACCAGATGCGATTTTACGGTTACGGGAGTTGTGGGGACGTGGCACCACAGGCGAAAATGCCTATAAAACCCGCGTATTGGATAACGGCCTGGATtATACCAACCCGGTCATGACCGCGATTGACCAGCAGGtGCTGGAAAACCGAAagTTTCAGGTCGAGGAAATTTGCCGCGCGTTtATGGTGTTTCCGCagaTCGTCATGCACACGGCCAAAACGGCGACCTTTGCTAGCGCCGAGGCATTTTTtGACGGACATAACCGCCTGACagCcGGCAAGTGGCAAAAAATCTGGTGCGAAAAACTAGACGAGTTCATCCTTGAcGGAGCCGGGCCGCTTTACGTGGTCTTTGACAACCGCCGGATGACAGCTGCCTCTGTCAAAGATACGGGCGAGTATTATTCGAAGGCTCTGGgAAGCGGCAATGGTTACGGCTGGATGACGCAAAATGAAGTGCGCGGCGAACTTGGACTGGAACCGGTTGTAaGCGGTGATGtgCTTCCGgTGCCGCAAATGCGCGGCAAAGAaCcGAAGCAAAACGAGGACGATACAGATGCAACCTGAAATGCTCACCAAAaCCCATAAGGTTCCTCAAAAAACGGGTGCATTGCCGCTTTATGTTAAAAATGTAAATGCGGATGGCTCGTTCGATGGATATGGCTCTGTTTTTGACGTCAAAGATATTTATGACGAGATCGTAGTTGCTGGCGCATTTCTTGAATCATTATCTGTTCATGAAAAGGCCCGCACCTTGCCGGCAATGCTTTGGCAGCACcGGgTGGATAAGCCGATCGGCATTTAtACCGAAATGCGCGAGGATGAAAAaGGTCTaTTtGTCGAAGGCTGtcTGGCGCTTGATaCCCAAATGGGCAAGGAGGCCTATAATCTGTTGAAGATGGGCGCGCTGAACGGCCTTtCCATTGGCTATCGCGTGCGAAAGTCAAATTTTGACGAAACTACAGGtATCCGCAcACTTGAACAACTTGATTTGTGGgAGGTGTCCCTGGTCACTTTCCCGGCAAACAACCAATCCCGCATCGACACcGTAAAAGGTGATTTCAGTGTGATGGACAGATTTGCCGACGTGGAACGCCATCTGCGCGATGCTTATGGCGCGTCACAGGCAGAAGCTACAGCGATTGTGGCTGTCACCCGCAGGCTTGAGCAAAAAcACCGTGaGGgTGTGAAGGCAAAGTCgCAATTCGTATCGGCAGGCACAAGCCTGATCGAAAAACTCAACGCCTGATTACAGGCACAATCAGAAAGTTTAGTCATGAAAAaCACAATATTAGCGTCCGCTTCAGTTATGGCACTCCACTTTTCAGCTTTTGCGCTGAATATTGCGGCTGCTCCTTACGAGTATGAAACAAAAGATTCGGAGCcAaCTCTGAAAgATCTCAATGACACCAtcGAGAAAATCAATAAGGGTTTTGACACGTTCAAGAAAACCAACGATGAGCGGCTTGCCGAAATTGAAAAGAACGGCAAGGCGGATCCGCTGCTTGATGAAAAACTCGCCAAAATCACCGAAGAAATCACCTCGCTTAAAACGgTGCGCGAGCAGGTTGAAAAACTGATGAAGCGGGCGGCCCGACCAGGCGGCGATGTTACAGAGATcGATGGTGAAAAGTTCACGCCGGAGCAGGTGGAACACAAGAAAAAGTTTGAGGCGTTTTTGCGTAATCCCTCTGGTGAGTCGGCAAAATCAGAACTCGAGGTTGCCCGCAAAGCAGTTGGCACCACAACTGACTCTGCTGGTGGTTACGCTGTTCCtGAAATCATTTCCAGGATGATCGAGCGTGAGTTGCCAGACGCAAATGTCATGCGTGGCCTCGTTGATGTGCAGCCTGCTGGTtCCAAGGATTTCAAAATCCTGGTCGATGTTCGTGGTATGGgCTTTGGATGGGTTGGCGAAGGTGATACACGcgCCGAAACCAACACAgcTACACTgCAAGAGGTTGCaCCGACATTCGGCACAATTtATGCCTATCCCAAAGCGGCGGAAGAGTCGCTGGACGACATATTCTTTAACGTCACAAACTGGCTGGTAAACTCCGGAATCGAGGCATTTGCTGAAGGtGAAGAAAaCGCCATCATCAATGGAAATGGCACAAAGAAGCCAACCGGATTCCTCAATGGCACACCAGACAAAAAGAAaGACGGGACACGCGCCTTTGgcACATTGCAATTTCGTGCCAGCGGAGCCGCCTCCGGCTTTGCAAGCAGCAATCCTGCGGATCCTTTGCGCCAAATTGTGTATGACCTGAAAAAAAGCTACCgTCGcAACGCAACATGGCTGATGAACAAGGCgaCTGTTGGagGGgTGATGGTGATGAAGGACGGCGATGATAATTATTTGTGGCAACCCGCGGCGAGTATGGGtCAGCCGGATCGCCTGATGGGTTACATGGTTGCGGAATCCGAAGAGATGCCGGATGTCGCAGCTAAcAaGTTTCCGATCGCTTTtGGTGACTTCATGGCCGGTTACGTtcTGTGCCcaCTTGTCGGCCTGCGTCTGACCAGAGACGAcGTCACGACGCCGGGTTTTGTGAAGTGGTATTTGCGCCGCCGTGTTGGTGGAAAGACCAAAAAgTCCGAAGCCATTAAATtgcTGAAAATCGCGGCCTGACAGGCGGCGATTaaaataCtATCGAGGCGGGGTTTTGCCCCGCCTTTTTtGTTATTTCAAGGAGAGACACCATGAAAGCCCGGATCATAAGCACTATCCGAATCCGCGAAGGTGATGAAACCCGCAAATACACACCTGGCGATGTCGCCGAAGGTAAAAGCGctAAACAGGCTATtGCCGAGGGATGTGGCGTGGcAaTCAAAGCGGCCAAAGCGCCAGCCAAAAAaGCGGCAAAGGCGCGTGCCAACAAGGCCGCCgaGGCACCAAAGAACAAATCCGCCTAAGGCATCACCCGGTGTTTGCCCCCAAACTGGTAActGCGCCAGCCACTGTGCCGGTcaCGCTGGAGGAGGCCAAATTGCACCTCAATGTGACGCATACCGaGgAGGATTCCCTGATTACcGCCCTTGTTCTGGCAGCGACACAACACCTGGACGGTTATACCGGTATTCTGGGCCGgTGCCTGATTACGCAGACATGGGAGCAAGAaTtCAAGGgtgTGAGTGCCAGGCATAACGCCCTGCGCCTGCAGTTGGCACCCGCCAACAGCGTTACCAGTTTTATGTACACTGATACTtCAGGAGCCGCGCAAACACTTGCGGCCTCCGGGTTTGAATTGCTGGTTGATGATCTTGGGCCGTATTtAAACGTGATTGAGATTCCGGCCACCGATagCGGGCGCATCAAGGTGACTTACACcGCAGGTtATGGtGATGCcGCAGCCGTGCCGGAAGCGCTTAAAGCCGCCATCcGgCTGCATACTGGTTCGCTATATGAAATGCGAGAGCGCGAAGTGGTTGGCGCATCGCTATCTGAAAGCATGATTTATTGCGACCTCATTGCGCCATACCGGCGCTGGCAAGTTTAGGAGAAGATTATGCCCAAAGTCAAATTCAGCAAAGAATTTgCTTATCGCCCCAGCAAGGAAATTCGGATTACCACCATTTACCGCGCTGGACCCAAGGCCCAGGTTGTGAATGAAGAGTGcGCCCGGCAGGCTGTGGCAGGtGGTTTTGGCAAGGTTGTGGAAACCAGGTCAGGGAAAGGCGGCAAAAATGCGGGCGGCGGcACTTAGAGAATCGGTTTATATTGAGCGGCGGGGCGAGCAGGgCGATGATGGTTATGGTAATGTTGTTGaGGGGTGGTCCGGTTTACACCAACGGGGAACAGCACATTACCAGCCAGAATCGTCCCGAAACGTGGCAGCGAGGAACTTATTGCCGCGCGCGCAACCGGCCTGGCTATTTATGAAATTACTGTGCGCCATTCTTCGAGCACAGCCGGGATCACAGCAGGCGACCGTGTTGTAAACGCGCGCACTGGCCAGACGTACAATATCAAATGGCTCGAAAaTCTTGAtaTGCGCAAACGCTATATGGTTATGGTTTGTGAGGCGGGTGGGCCGGATGGCTAGGAATACGAGGCACAAGTTTAAAAaCAAACGCCAATACTTCAAAACCCTGCGCGATATTCCGCGGGATGTTCGGGAGGACGTCGAGATCGCTATGGAAAAGGGCGGCGATGATGTTGTGGCTACAGCCAAAGTGCTGGTGGCGGTGGTCAGTGGCGATTTGAAAAACTCGATCAGGCATCACGATTCAAGTtCCCGGTTTGAGGTGCGCAGGACGATCCGCGCAGGCGGCCCAACGGCACCCTATGCTCGAATCGTTGAATTCGCGCATGGCCGTGCATTCTTTTGGCCAGCTTATCGGGCAAAtAAACGCcGGATTAAAGgCCGGATCAcaCGCGCCCTtAACAAAGGCATGCGGCGGGCCGTTGCGCGCAATAAGAAGGGCTAGCGATGAATGAACCGTCTCTTGATTTGCAGGAAGCATTTGTCACCGTGCTGGAAGGCGATGTTGAGCTGGCGCAGCTTATGGGCGGAGCTGTGCGGGTCTATGACCGGGTGCCAGAGGgCGCAGCGTTTCCGTACATCCAGATCGCCGATGACCAAACCATCGACAACTCGAATACATGTGTAAGAGGTAGCGAAATTTTTGCGCGCGTGCACGTGTGGTCACGCGAGCCGGGCCATGTCGAGGCCAAAAaGaTTTCAGGCCGGGTCCGCGACCTTCTGGACACCAGGCACACGCTGGAAGATCATTACATTACGGTTCACCAGTTTGTGAACGCAGAACACCAAACGGAtCAGGATCATCTGCAGGCGCATAGCGTTCTGACATTCCGTTTTcATTtATGGGAAAAAACCCAAaCCACtCTCAAaCCAGAGAAGCCCAATCCGGGCAAACCATAGCCAAAACGGAGACGTAACATGACTCAAGTCACAGCCTTTCAAGGCGCAGA
>ScoA_contig00589_cat_1
AATGGAGTTCTATGCaaagggTAAGACGGaaaaGCTAGAGCATTAATAGCAGCTAACAGAACTGgAAaGAccTtCTcGgCAGCcATGgAGATAGCAATGcACCTgAcGGGTCGCTATCCAGAATGGTGgCcGGGACGAGTATGGAAGAGACCAGTGAAGGTTGtGGCAGCCGGTGTTACCTCAATGCAGGTAAaaTCTGTGCTCCAaCTGgAGTtCCTTGGGACGGAGAATAGGAACATACTGGATTTGATAGGTACTGGTGCAATCCCCcGGTCcTGCATCGATATGGAGAAGTCTATCAAGGACGGACCATTGGTGAGGgAGATAGCAGTTAAGCACACGAGTGGTGGCTACAGTAACTTGATTTtCTtCGCATACTcTCAGGGGATGGAGCCAATGCAGGGGTTCTCCGCTGATATTGCTTATGTCGATGAGCAAGaTAAGAGCAACTTCGATACAATCTTCTCAGAGCTTAGTAAACGTaCAGCTACTaGTAAGGGTATGGTAATGGCTACCTTCACGCCAcTCCAGGGTGTAACTACAATCGTAGAGAAGTTCTGGGATGATATGGgAGAGTTAAATAGTGGACTTGTAACTGCCGGGTGGGATGATGTAGATCACCTAGACGAAGAGCAGAAGAAGTTTATGCTAGATACCACACCCCcGCACCTCCACGCAGCAGTCAGTAAGGGTATACCTGTCCTTGGTGAAGGAGCTGTGTATAACATAGGTGAAGATGCGATAGGCTACGATGATGTAGAGATGGATCAGAGATGGCCcAGGATATGTGGgATAGATGtAGGTTTtACCAAAGACCcTACAGCTGGCATATTTGTGGCTAAAGACCCATCTACGGGCATCATGTATGTCTATGATGAATATGGGGATGTTAAGAaTAaCGTtCTCTCcGCATCTGCACATGTAGGACCGTTGCAcGCCAAGGGGgTgTTCCcACaTCCCTATAATCTACGATAGTGCCGCTAAGGCTAAGGTaGgAGCAACGGGgAAGgCAATAaCGGATCTGTGGATGGATATGGGGCTTAATGTGCTCCcTGACTCATtcAAGAaCCcTAAATGgTTAAGCACAACAGCTTCCTCGTATAAATCATTATCAGTGGGCATAACTCGCATATTCGAaATGATGGCAaCaGGgATGCTTAAGaTCCATAAGACTAaCTGTCCTAACTTCTGGAGAGAATTCAGGAAGTATGCCTATGACAAGAATGGGATGCCTACAGATAAGGATAACCATTGGATGGATGCATTTAGGtATGCTGTAATGACAGCAGAGATGGGTATCATGGAAGTACCTAGAGAAGAGCACATCTACATTACGCGTAGGCGTGAGGAAGATGAGTTTTATGTAAACACTTACTAAAGCCGACGCATGAGTCGTCCGCTTAAGGAGAATACAATGGCCTATGAAAAGATAGATGACAGTAAGTTAGTCTCTATGATTAACGCTGAGATATCCCAGGCGCGTACTAACGCCTTCGATTTAATCTCAGACCAACGAATTGATTCAAaTTACGCATTCTCGCATCAACAGACAAGCAATACCCGACCGACAACAGGGATGTCACAAGCGCGGTTCTTCTTCACGCATAGCTGTGTCCAGACACTTACGATGAACCTGAGTAAGGTATTCGCAAGCAAGAAGGATACGTTCAAGCTAATCCCTTCTAaCAAATCTGCAGAGAATATGAAGGCAGCAGAGCAGTTGGAGCAAGCTGTTAATGCGGTATTCCATAGAGAGAATAATGGGTTTGAAGTCATTACCTCACTCTTGCGGTCAGCCGCGGTCAATAaGAACGGGATAGCTAAGACTACCTGGAATGACCATAGAGTGACTTATGAGGAAGATTACGAGGATATCACAGAATATGAACTCcAGTCTATCATAGAAGACAAGGAGAACCAGGGATACAAGGTCGATGTtGTTGAATCAATAATGATGACCGAAGGGgTGTCTATAGAGGATACAGATGTGTTtACtGGTGAATCTACTTCAGTGACTGCTGTAGAGGAGAGAGGTTCCTATACTCTACGTTTtGAGAAGATGGAAGGAaGgATTGATATAGACGTCCTCCcACCAGAAGACTTCATAATCAATGAAGACACCAcTtCTATTAaCAATGATAACCTTACACGTTTCATCGGGCATAGAAAaGaGATGCTCcGTGGGgAaGTGATGCTTCTtATAGAGGCATTAGgCTCAGATTTCAATaTAGACGACcTGGTt
>ScoA_contig09312_cat_1
GGAGTCCTAAGGTAGCGACCTTCAACCACGAATGACGTAACGACGTCGAGCGAGTGTAAcTgAaTTagTGAGGGCTTACCGTGGCCCTCGGCGTGTCTATTACGGGACAAACCGCAGAGTAAAGGCTAGTGACTCTGTAACACTCCACAGGACCCAGTCCATAATGGGCCAGCCTATCAATAGTACCAGAGCACAAAtGCTATAACGCCCAGCGTAATTACTACTGCGGCGATAgCcAAGTGcGTAGCTAGtAAcGCGTTCAAGAGTATAGTGCGTGTAaGGCTACAaTAGTAGCGAAGATTGCATATGCGGTCATGTTACTCTCCTTTATAAATTAAGTGGCGGGATATCCACGATCGCCCGCCTCGATCTCGAGGACATGTGGAATGGgTTTGACGAGAGTtAAACTCTCCTCAATTCTTtAaTCTCCTTTAAGGGACTTATACTTTtATAgCCAATTTGTCTCTTCTTGCTTgAAGTCAGCtACCTTCTGCTTCCATgagaCGTTGTTAGTTTGCAGTCTATCCCAGTGGgTtCGtAGAACcTCGGCGCATATCGCCAGGGATATGACaGTATCGTCGTAACATCCCGGTGCAGCCTCCGTTTTCCCcGTATCGgTGgAGACATAAtCCTTtAATTCCTGAATCATCGTCTCAGATGGGATCATAATGCCcTCaTTTtCGATAAgaTTCTTCAAATTGCCGATAATTGCCGGTTTtGTGGCGGAAGTtGTCCTAAATCCCAGCCGTTCgCCCTCTTCGTTGCTAACATTTGCAACTTTTGTCTGcTtATACaGGTTGATATAGCCCATATGGTCcAATCTCTGCAGGGTAGCgaTGCCCAtcGAGTTAGATTCTACcGcAAgAAGgCATTATTGTAGTATCTCCCcAGATAAAaGAGCAATTCTCCCcAcGCagaGGGgTCAATCCGGTTATTTCGgTAgACAgCCTGCACTTCaTAcTtaTTATTCATGACAACTGCAGCTGAATaGTCTtGTCCTActcccAAAGCTACGTCTGCCCCtATGATATACGGctCTTCCCACTGAGGaTAGTCGTACATAAGTAGGTTgCCTTCCCTATTCTCTTCCATCATcttaCTAGCTGgaTCgAaTtCTAAGCGcTTtACGTAGGgTCTAGGgaCCAGAGCgTCTAGcTTCTCTACaTTAAAGACATTAGAaCCagAGACAATGAATGCTTCGTCAGCTGTAGCTGGaTATTCCTGCTGGAACTTTAGCTTCCCACCTTCTGCAaTCTTCAGTCTCcGCCaGTAGAGTTGGTCTAAaGACAaaccATACTTCTCTATTAAGGCTTCTTCTTCGACaGTAGTCTGCATTCCCTCAGGAGCTTCTCTCCGgTACTCAGGGGTAATAAACCAGGgcAGGAAGATtGGTAGATATTCaTTCTCTCCAGctACCGCGCCTTTCCATAACCGgTAGAATTCCCCTTGAGCACCATTAGCTGTGCTCTCAAGTATGACCTCCGTGCCATCAGCCGCTGAGATACCCTGAAaGAGACCTGCAAgAaTCTTCGCATCaTGTtGCCAaAAGGCgACTTCCGAcagaTGtgCAATtGTAGGGgTAGTACCaCGgCCAGCctCcGGagAaCCCGCGGtGTAGAGGCGGTAaGACGCcaCAGCATCcGGGTcaGacATAGctGGActGTTAAGACCAATttCCTTAGCaTTAGATTtgaTTtCCTTCGgTGCCAGTTCCCcTGACATATTCTTCATTAGGTTTTtAGACATAGCAAATAGGGCATCAGAAGTAGCTGAGTCaTGAGCCATAACGACTGAgCGGgCaTagCcGTGAAGTATGACTTCCAGAAcACtcTtCCtgCaCagTAGgTGcTtATaccTTGCTGTCTCGCCTTAAGgATGATAGCACGGACCTTACCGGTCtCCTCTAGCTGTTTAGCTagCGCTTCtGTTATTCTCCTCTGACATTCATTCagtttGAAGTTAACGAAGCCctGtGAAGCATCCTTAGTgaTAATCTTTACTTGTTCCTCTGCGAATAGGGCAAAGTCTGTtgagTatGCCcgAAGCTTgTCCC
>ScoA_contig01418_cat_2
TGTCTGCTGAACCAAATACGAATGCGCGAGCAAGCAACGGAACTGCAGCAACCTGAGTTGACCGGTCAGATGCACCAACACGAGTGgCAGCATCATTGATGACATTATCAACAGCAGCATATTGACGCTGTGCTGGTAGGTTTGTAATTAGACCTTGTGGGGTCGGATTCAGGACTGCATTCGCAGAGAATGCTCCTGAGTTAATCATAGAATCACTTACTGTTGATTCCAATGTGACAGCAGCGAAATAGTCGCGTTTGTCCCAATAGTCGGCTAATGTAGTCATATGTGAAATCCTCCGTGGATTTATCTAACTTTGTTTTGCTTGTATGCTTCTTCAAGTTGTTGTTGAGAGATTTGACCAGCTTTCTTCATTTGTGAAAGTTGTGTCAAGGATTTGCCTTGtGTAGAACTCACTCCAGTTCCACCATTATTGACAACTCCTCCTCCTGAACTTGTAGGAGCAGTAATGATTAGTTTTGCTGTGTCAGACTTCGACCAGTCATCCAGAAACTTATCAAGCAGCACACCATCGCTCGTCATCGGTCCTTGTGGACCCATTTGAAACTTATCAATCAATGGAGATACAAGAGACATCGCTTCAGGTTTAACACCAATAGCAGTGAGTTTCTTGTTGAAGTCAGACTCAATTGAAGAACGCTGTTGAGACAATCTAATATTATCCAACTCTTCATTCTTAGCAACTAACTCTtCTtGATATTGTCCAGCGAGAACCTCCCACTGTCCACTCTCAACGAGTTCCTCATCTCTCCGTAATCTTGCATTGTCTTCTGCTTCACGACGCTTTGCTTGcTCTGCTTTCTTCTCACTGAGAAGTGTTTGATTATGTGAACGTAATGCTTCTAATTCCTTTTGCATCTGACTTACATCAATTGCTGGAACTTCTCCCACTACTTCTGTTTCTGTTGTTTCTACTACGCTTTCTTCTGACATCATAGTCTCCTTGCCCACCAGGCAGTTTTTAATCCCACGGGGATCATATTAATTTATCGAGTTGTTCTAATGAGATGAATGAACCATCTCTTTTGTAGAAGTCATCTAACTCTATCTTTCCAGTCCTGAAGAGTTCTCCTCTTCGTGGTCCAAGGACTTCATCTTGAACTGATGTGGACTGCTTACTAAGCCAACCAGAGTATCTTGTCTCAGCTGGAACTTGTCCATTGAAACTTGCTCGAGTTCTCTGATTAACCACTGATGGGTCTACATTCAATCCACTtATcGCTTTCACAACAGGAATTAATGTTGACCTACAGTTGTAATGTGCTGGTGGAGATACTATTGAGTTGCTTCCAACTCTCCAAGTTCTCCCATCCAATCTCTGACAGATGCCAGAAGTCCGTGCATCAAGaGTTGATACATATTGAACTTCTTTAATGACATCTTGATTTGCTTTGTAACTCGCTAACGCATTCTCGTTTTGTATCTTAGTGAATACTGTGCGACTTACTGTTGATAATGTGTTCTTTGTTCTTCTCACAGGAGAGATGTAGCCACTTCTTGATGTTAGAAGTTTATTAGCGTCTCCTACTACATCATCAGAAGCCGCTATTGCTCCTCTGAGTAATCTGTTTTGCTCCATCTGTGCCTGGGCCAATAGAGAACTGACTGTTCGTCCTCCTGTGGCTTCTCCTGCAACTCTACCAATGATGAGATTATTAACATCTACATCCCTGGCAACTTTTGCTGACAATCCAACTGCTACAAGCAATCGGTTTAAAAGATTGAAGTTGTATCTCTTCTCAACAGCAGAAAAGCCATTGAAGTTAGAAACAAGTTCAGCATTTAAACTATTAAATCCTCTATTTGTGATTCTTTCGATATCTCTGAGGATTACTCTTTTGCTTTTGCCTTGTGAGTTCTTCAAGTATTCAATCAGTTCTCTTCTTTGTGCTGCAAGAGTAGATGATAAACGTCTTACAGAACCATTGAACATCTTGTCAACACGAATAGAATGCAGGACTATGTCATCAAcAGCATCCTGGTTGACACTCATGGAGTTTCAGTCTCCCCATCTTGAGATTGCTCAATAGCATCCTCCATTGCCTcAACCaTATCATCTGTATCATCCATATCATTGTCTGGTTGTGGACTTGAAGGTGATTGACTTGCATTGAACTCTTGTAAgTcTtCAAACCAGTCATCGAAAGTAGTTTCACTcGGAACTACATTTGCTTTCTGTAGAGaCAAAAaTACATCCTCAGGtCttGCAACGCCATTGGCATAAGCATTAACTGTTtCTTTtAGTTCAGCGGTGAACTCTTTAAGTTCATTAAAGGATGGTCTAAGaCCAAaCAAGACTTCTGAAGTaTCTTCACCAGTTGTCCATCTGAGAGCAAACCTCAATGCTTCTTGAATGATaaTcGATTGCTTCTCTGCTCTGAACTTAACTCTGCTGTAGAAACCACCATTCTTGATTGCTAATGCTTCACCACTTTCAACCTGTCTTCCACTATCAGCTAACATATTAGCTCCTTGTGCAGCTAACATTGCTCTCGTTTGGGTAATTActccaGAGTAGTTTGCAATAaTGTCTGTTGGAAGTGAGATAATCTCtACTGATGCTTCTTTgTCTGAAAATGCCCagaCTCCACCCCATCCTTGACGAGTTGCttgggcAACACTATCTGGGTCAGCTCCAGTGATGATAACTGTTGGAGTATTTGCTCTTGCGAAACTCCAATTGGTCTGAGAGATTGTATTGTAAGCATGAAGTTCTAAATCCACAATGGGACTCAATAATGGTGTCTCATTGACAGCATTTGTTGTCCAGAATGGAATGAAGTCAATTGCTTCTCCATTCACTTTTGGAACAATgACTTCTTGAGCGACATATGCTTGACCACCATCAGAGTAATATCGTTGTTGTGAATAGACCATACGTCCGTTCTCAACAGGAACTCCTGCATCATCCATAACAGTTCCCAATCTGAGAACCAAGATTGTGTCAATTGTCTTtGTTGAGAATTCTCCaGTtgAAACTTGTTCatAtGTCTTgaTACGAACcCTGGTGAGACGTCTCTGTCCATTGATGACATCATActGTGTCTCTAATATTTGTCTTGCTTCAAAGACTGAAATATGAGATTGAAGTTGTCTTGCTTCTCTTTCAGAtACTGTTAAGTTCTCATTCACTTGTGGAAAGTCAaCAAAAAGACCTGCTCTACCATCGATGTCTTTAGAGATTGTATCCATGACAACAGAAGAAAATGGCATACCATCATCTGAGATTGTAGGGAGATAATCATCGAAGTCATCTGCATCGAGTTCATACTTGTCTCCAAGAATGCTACCGAGAACTGTTCCTTTCATTGCATGAGTGATGCCAGGAAGTTGAGCTAACTCAAGATACAACTGATACAATCCTGGGTCCATGTTGGGACTGAAAGGTTGCAGATACTTTCGTCTATTAACTACTCGTCTCTCACCATCCTCTGAGATTGTATCTCCGTATCCACTGAGATATCCATCTGCTAACTTTACTCTTGCTTCTCCTTCGgTGAAGTCTGATATTCTATCCCAGGTTAGAAGCATATCCTGATAGTCTTGTGTCGGtGTtGCGACATCATTGCTTGTTCTATCTACCATATGTGTAGTCTCCGTTAAATAATTCCAGAAACGCGCACACGCTTCATCTGAGTTGCTTGCTTGACTGGAAACAGATAGTTGATAGCATATCTGACACCATCACTAAATGgTCCaTGTCATTtGtCTTATCAATCTTTGTGCTATCATtATCTGACCATTGTGTTCCTTGCATGGAAGTGATTGCAGTCTTACATTTGTTGCTGAAAAaCaGTCTTCTTCTTCCATTTGCATTACAGAGCATTGCATTAACATCAACAACACTATCGGACTGTGATGGAGCTGAACTCTTTGCTCTAACTTGAAATCCTTTTTGTTGCAAGATAGCAAAATCTGATTGTCTCGCTGAGGATTTCATTGATTTCCCTGATGGGTCTGGATAAGTGATTATCTTGTATCCATTGAAGTCTCTTTTGAGTCTATCTGCTAAAGAGAATGTATCTTGTAATCCATAGTAATCTTTGAGATAATGGACTTCATCTCCTCTGACAGCAAATGCTCCTGCTGCCATCTTTCTAATGTTGAAGTCAATTGAGACATGAACTTCTTCATTCtCTTTGAACCAATCtAAGTCATCTCTGATGTTATCTTGAGAGAACTGGTGGAAGCATTCGTTTCCTGTATTCAAGAAGTCAGCTCTGTATTCCTGTGCGAATACTTTgCTGTCCATTGTATCTCTTGCTTTGTCGATTTCCTCTTTGAGGTCTGGTCTTGCTTCTTCTGCAGTGAAGTGGAAGGATGTATGTTCTGGATTGTCCTCATCGAGACCATCGAGGAATTCCTGATGAAACTCTGTgCCgACTCCATTAGGAGTTGAGATGGATAACAATCGAGAATATCTATCTGCCATCATTGGACGAAGAACATACTGAAACACATTGGGTTTGTAGAATCCTCTCTCATCACAAATAATAAATGTAGGAGATGGAGACATTCCTCGTAGTGTTTCTGGTCTGTCAATCCCTTTGAGGATGATATCTGAACCATTAATGAACTTCATTGTGAGATCTGTCTCACGAGGAGGTCCAGACAGCCACTGAGGAGCACAGAGAGACTTCAGAGTATCCCAAAATGCATTTCTtACTTGGCCATACGTCGGACCCACAATGAGAACTCTGGAATGCGGGTGCGATGTGACTTCATCCAGTGCCTCAACACAAGCCAAGTAACTCTTACCGCATCGTCTGCCAGCAGCAACCGTTCTGTGTCTCGATGGACAGTTGAAGACTTCCAACTGAAACGGATACAACGTAAAGTCATACGTTTCATCAGTCATCTCCATCAGGTTTACTCCGGACATTCATTATTGGCATACCTCCAGAGGTAACATCCAATTCTTCTTTtGGTTTCCCAATGATGCGGTCAAATAAtGCAGCAAaaTCTCCTGCATCtGCTGCTGGGTCATCTAATAACTTCTCTGCAAGACGCATTAGTTTATCTGTTAATTCCTCAGCAGCAATCTCTACTTTTGCTTGCATTAGTTTCTTAATTGCTCGCTTTTCAGCTTTCTCTGCAAGCATTGCTTTCCGTTCTTCAGGAGTGCATGCGTTTAGAACTTCCGACCAATGCGGATTATTATTCTTTAACATTTCTTTCTCCTTATTTAATTTTATTTAGTCTTATCTTTTATTGACCCAAATTTCCTGATTTTACCAGTGAAGATTGCTTCAATTCCAACTAAAATAGCCATTACAGTGACAATTAATGCTACAATTGGAGATGCAAGAAGtAGAATAAGTCCTGAAACTCTTGTAGTAATTGGTTTTGTATCTATTTCATCTGTCATAGAGTTATCCTCCACGCCTCTGTCGTGCTCTCTGACGAGACAATGTGCCGAAATTCTTCGCAAATTGTGCCCTCCGTCGCAGTTGTAGTGAATAaCGAGTTGGATTGCGTAGAATCATGTTGGCATATTGCAATACTGTTAATCCTCTTCGTCTCGCGGCAGCtGTAAATGAgCCTCGAGTGTCAGGATTGGTTTCTATTGGTCTTTGGCTCGATGGTGTATCAACCATGATTAACCTCCTTTTATGTATGATGcAGAATGTAtccccAGAGTCATTCTAATGGCCGTaGGATGCACCTAATGCTTTTtAGTAGTTATGTTTgTGcGAAACAGTAGATTGACACTCTCTTtAGAGTATCTTTAGACATCTATTCTTCTTCTGTTTCTTATGTATCTCTTTCCTCTAAAGaGGTTCTAATAGGTATCTATTCTATTGATACTTTAGTATTAGTTAATTGTATCCATTTGTATCACTGTATCTTTCTTGACAATGCTTACAGATTCTGACTTCgTTTAAACCGTCCAGAAGAAGTGAACAAACGGCACAATGTGTTTTGTATTCTTTGTATTTGCCTTGTTCGACACATTCCCAATATTTGTCCATACTAATGCACATTTGGATTCTCATAATATTCTATTGgACACAATCCAAACCACACAGCCATCTCTGCTCTGAAGTTGAATGAGTGTtCAGCAACAGTTTGGTTCCATATCCGTTCTTGTCCTGGTCTTGGTCTATCTAAAATATGTGGTTCTTGTTGCTCTTGTGTCATCTATGTCTCCTAATCGTGGTCATGgTCCTCATCATGATAGATGATAGCATCTACATGGACAAACCTgTTCAAATGGTTGATGTATCC
>ScoA_contig10158_cat_2
CAAtGaatattatACGCTGcGgTcAcGTCGATCGGTCATCgAAGGATGGAAAaCCAAaGTtCACAACGGAAGAttAcATGGtAACATGTGGACGTGTGGTACGCctAccttttagaTGTCGACACGAagtCATCGTCAAccTcccaGCAGTCTctgccgagtGGGGGAAagaaCTACGaGAaCTACTccGTGCTGAtGAtGGAACTGTTGtcGTCGGTGCTGATAGCTCTGGtAACCAGCTACGTGGTCTTTGTCATTATGTTCGTAACGAtGAATTTACTAACGAGGTCAtttACGGGGATCAGCATCAGCGAAACGCAGACATTCTGGgATGCAGTCGTCCTGTTGCTAAGTCTTACCTTTACGCTTACCTTTtCGGTGCTGGCGACGCTAAGCTCGGtCAaGTTCTTACGGGCAAaTCGAACGCGAACGTAGGTAAGAAGTCCAAAGAGAACTTCGCTAAAGGAATCAAAGGATTAGGAGAATTACGTGAgAAaCTCGCAAAGATTTGGAAAAaCACcaGATACTCTCAAGGAGAGGGATGGATCCCTGGTCTGGACGGGAGACCTCTTTTtGTGGCATCAGAGCATCAAGCGCTTAACTACCTCTTACaGGgCGCGGAAGGTAtcACCTGCAAAGCCGCAGTATCGTGGGCAATGGCCAAGATCAAGGAAgAAGATCTCCGAGCcTGGCCGCGACTATTCTACCACGATGAAATTGCCTATACTGCTCACCCAGACGACGCCGCAAGAGTTGGCGAGATTCTGCAAGCAGCATTCAAAGAAGCTCCGAAGACCTTCGGTGTAGAaTGCATGGACGGCGGGGAtCCAATGTTTGGTGACTCGTACGCTGCGGTGCACTGATGCAGTATTTAATCCTACTAATACCTATAGCCATGTTCGTATCaTACGTATGTGGAATGAATGATTGGAGATAACATGTTAAACTTAGCACTCATCGACTCTGACTCGATCTACTTCCGAGTAGCTTGTGTCCTCGTTGATACTAAGACCGACAAGTTCAAAGCAAGGAACTGGAAGAAAGACATGCGGGCCTCAATAGACCATACTATGCGTAACATCGAGCAAGAAACGATGGCGGATaGAaTGATGGTAGCTATTAAGGGTCGTGGTAACTTCCGTAATGAAATCTATAAAGACTATAAGGgCACTCGTAaGgAGCTACATCCTAAAGTTAAGGAAGCTCTcAaCTACGGGCACACTTATATGAAGGAGAAaTACGATGCTGTCGAAGCAACTGATATGGAAGCAGATGATCTCGTCGCTATTTGGGCTGCTGAAGCTCGTAGTGATAGCATTGATTACTTtGTTGTGGGAATCGATAAagATCTCCTTCAAATCCCTGGTAATCATTAcAACTTTGTTAAGCGTGAGCTACGGTTTGTTGATGATGACGAAGCACACTTACTTCTTATGCGACAGTGCCTTACAGGTGACTCAGCAGACAATATCCCCGGAATTCGGGGCATTGGCCCAAAAAAGGCTGACAAACTGCTCAGTGGTaTTCCAAAAGAACGACGGTGGAATCGtGTTCGcGCTGCCTGGCgtGCCCACAAGGCCGGGAACCcAGAACTAAGCctgCGTCTACTACAGATGCTAACATCATTCGAGGAACTTGAAGTTGCTAGAAATCAATTTAAACGTCAAACCCCTATCAGCAAaCCAGATGTACTGGAGAGGGAaGAGGGTCAAGACTAAACAATAcGTGGATtATCAACATGAGgTAAGGgATGAACTAAAaGGGGTCgAATGGCCTCAtGGTTCCTCTCCTGTCTCTGTGTGGTTCATGGCAGGgCTATCAGCTCGTCAagCCGATCTTGATAACTTATTGAAACCGCTAATGGATACGTTCCAAgTGgTCTTCGAGGAGTTCAATGACAACAAGGTATActATCTTGAAGGTCATAAGAAGAtcGTgCCTAAGGGCGAAGAGTTCCTGCATGTTAAAATAGAAAGGCTAGAAAGTGAAAACCAGTTGCAGTAAATGTGACAGTTCAGACGGAGTAGAGGTCTAtGAAGACCACGAGTACTGCTTCGTCTGTAATACCCATAACCCTAACAAAGAAAGGACGCCCTACGTGGCTCAAGAGGATAACATAGACTtcGACTCAGTAGATGagaTCGCTAGTTATAAGTCaTACCCTATTACGTCTCGGGGTATTCCCCAGGAAGTAGTAGATTACTTCCAAGTCAAGATGAGCGTAGAtGTAAATGGTAAGCCAGCTTCGCACTATTACCCTTATACAAaGgATGGCAAGATCGTTGCCTATAAGCAGCGAATGCTCCCTAAAGACTTCTCTGTCgTCGGGAACTTCAAGAACGTTGAGTTATTCGGACAAGCAGAAGCTGTCGGAACcAAAaCCCTCGTCATAACTGAAGGAGAGATtGATGCTCTaTCTGTGGCAGCAACTTTCCTCTCTCGAGGACGCATCTACCctGTGGTTGCTCTACCTAGTGCTAGCGCTACTCGTAGCTGCTTGGATCAACTtGACTTCATAAACCGCTTCGAGACcGTTATCCTAATGCTGGACAACGATGAAGCtGGTAAGAAGGCCACTGATGAGATCGCTAAGATGATCTCCGCAGGTAAGTGTAAGATCGCTAAGCTTCCAGAGaaggATCCTAAtGAAGTCCTAATGAAGCGTGGACCTAATGGTCTAaTGCAAGTcaTATGGGACGCTCAGCCATGGAACCCAGCAGGGATCGTGGTAGGTGAAACAGTATGGGATCAGTTTAAGGCACGTCAGGCTGTGGAGTCAGTTCCATATCCTGCATGTCTTGATGGTCTAAATCAAAAACTGAAAGGAATCAGACAAGGTGAGATTACTTTATTtACTTCTGGCACTGGCAGCGGTAAGTCTACTGTCATTAAAGaGATCATTCTTGACTTACTCGCTAAAACaGACGATAAGgTTGGACTCATATCTCtcGAagAAAGtGTTGGAGAtACtGCaGAAAAGTTCATCTcAaTGgCgCTCGAGCGAAACATCATGGATCCACCTCCTGCAACGGAAGAAGACCTGCGTAGAGGATTCGATACAGTCTTtGGTGACGAACGACTTGTACTCCTCGACCAtcAAGGTtcaGTCGGAGACAGTTCCCTtATCAACAAGATTGAATAcATGGCTCTCATGGGTTGCAAATACCTCGTCTTGGATCATATAACcATCGCAGTAaGCGAAGGCTCTGAtGGTCTCAGCGGGAACGAAGCAGtcGATAAGATGATGAGTGACCTgTTgAaGGTCTGTAAGAAACATAACGTgTGGTTGGGACTAATCTCTCACCTCAGAAagTCAGCCGGAGgAGGGCAGAACTTTGAAGAaGGAAAACTGGCTTCAATCGATGATATCAAAGGTTCGGGgTCGATCAagCAAaTCAGCTTCGACATTATTGCATTTGCAAGAAACCTGGTTGCAGACGATGAGACAGAACGGAACACCATACACTTTCGGGTtCTCAAGTCTCGATTCACTGGTCTTACAGGAGATGCCGGGgCAGCAGCCTACGACATTCGTACGACCAGGCTCAAAGCAACGGGTCACTTCGACTTCGCGGCAATGGGACTATGACAACaCTTATCTTGATATTGCTAACACTATTGCAAAACTTAGTGCTGACGATcaGATtAGAGTCGGCTGcATCATTGTCCGAGaGGgACAGATACTCAGCCAAGGTTGGAATGGTCAGCCTAGTGGTATGCCTAATGCTACTCGTGGGCCAGATGGTGTCACTCTTAGCACAGTAATACACAGCGAAGCTAATGCTCTCATGAAGCTCGCTAAGAACGGgGgTGGCTctAAtGGGGCCAcTcTCTACTGCACGCATAGTCCTtGcATGGACtGTGCACTACTAATCCTCCAAGCGGGGATAaCTCGCGTAGTATACGATCAAGTATACTGTGAGAAaTCCCTACAATTTATGAAAGAACGAGGGCTAGATGTATGCATTAAACCAAGTAGAGGAATATCTACTAACTAAAGTCTCCAAGATTAACCTCAATAACCAgAaGGCTAACACTGGAGGCGCACTAaTAAAGACGTATTCAGGATGGGAAGAACTGgTGCCTGTTATAGTCGCAAGAGTATTGCAGCtAATtCAGTCTCAGTTCACtcGcAAACATCCTGACTATCTCCCAGGAGAAGCTGCTCtAaCaGCTACGTCCATGACTATCGGTAAgCATATCGCTCCaCTgaTtAGTCGTGAACCAATTAAGATGAAGCATCAATTAGCTCTCGGTGATATACTTATCGAGGGCTTCTTGTACCATGGCTTCGCCGAGATCATtACTCCCGTTAAgAGGCATGAGAGCTACGTGCTCAAGGCTGCTCCAAAGTGGGCAGAGctATGTGATCTCCCGTTAGAAGTAATCGCTAACACAATCATAGGATCTTACGCAGAGCCgTTAGGACAAGTAACTGCTAATTCTCACAAGATGCATGTAGACCTATTTGATCCTGAcACGGCTTACGTTAAGGCGATAGACAATCTTCAATCAGTCGGTTGGTCTATCAATCCTAGAATACTCGAAGTaGCTATGctAAACCcTCCaCAGCAAGATCCAATcaCGGATAACGACGCTAAGGAGCAGAAGCGTAGAaGCAAGAGTATTGAGCATCGCTTCATTACCGGTAAGGCTGCGGTaCTAATGGACTACGAGCagTTCTACCAATCATTtGAAGTAGATTATCGTGGTCGTATGTATAACACAGAGCCGTTCCTTAACTTCCAAGGTAAtGACTTAGCTAAAGGTCTGCTCAGGTTCAAAGAGAAGAAAGAGCTCACTGAAAGAGGTGAATTCTGGTTAGCTGTGCATACCGCagCGTcTtAtAACCAATCTTATGACATCTCTGACATCCCTGATTGGTGTTCAGCGGACTATCGTACACATCTTGAATCAGAGAAGCTCGATAATATCTCTGTAGATAAGATGACGTTGGAAGAtAGAGCTCAATGGACGTATCAGAATGCTGATAAGATCATTAGGTGGGCTGAGACTAGcGACCTGCAAGAGAACGCAGAGAAACCCTAcAcTTtCCTTGCTTGCTGCTAcGAGTGGctAAGCATAGAGATGTACGgtCCTTAtACGTCTCTCCCAGTaCCAATCGATGGtAGTAACAACGGATGGCAACATCTCGGTGCTATTAGCAGAGATAGTCACACAGgAAaGCTCGTTGGtcTAGTTCCAATGgAAaTACagTCAGATTTCTACGTTCAGACTGCTAAAGAGCTAATCACTCTTGCAGAAAGCAACCTGAGgCTCACAGAGACGCTCTCTGAGATGCCAATGAAGCATATACGCAAAGGGATTAGCAAAAGGGgTTCGATGACcAGAGCATACTCTGCAGGAGCTTCTAAGATCGCTGAGAATATGTTCTTCGATTGTAAGACAGAAGATTTCCATGAGAAGTATGGGATAACgCTgTCGGACTGtAACAACTAGCAGCTCTCCTAGTGAAAGCTATTAACAACGTTTGTCCTGGTCCTCTGCagACCATGAAGTATCTCCAAGACCTCGCGGgCTACCAACTCGGTAAGCACTCGCTAACGGGTCCAGGAGACACCAAAGAGTATAAGGCCCTTAAAGGgAGgAGACAGGAATTACTgTCTATTAAGGAGATGACAGAAGATGAGCtcAATGAaCTCAAtGACGTCTCTAACACTCTtAATGagTTCTCATATGAaCTAACcTAtGgaTTAGGcGAAGATCtCATAGAGTGGAAtaCTCCcTCAGGATTTAAGGCTCGCTATGAGAAGTTCACAATGacGgACTtcAAgCAACGAGCTACtCTtAATGGAAaGCAGATtAAACACGTATTa
>ScoA_contig00309_cat_2
TGAATTCCAGTGAAGGAAcccGTAGGTGTCGGTAGCACTTATCAGCTGCATAACGTAaGAAATCAGCGAGCCGTGCGTTTtGAGCGTCTGCGGTACTTCCGAATATATCCATATCACGGTTAGACCAGTCTAAGACTTTAGCTCGTAGTTCTGCATACGTTGTTGCCATCAAAGCCTCCTATGTGTTTATTACTAGATTACGATATTCATCCATCATAATCTTcTtGAACTTAGCCACTTTATGTGGATCGCTCATAAATGTTTGATCGTGCAAGTtcAAaCCATGATCTTCCATGATCTTAATTGCGACTGAGTCGGGGATAGTAGCAAACTTACGGTGAGATTTAGAACGTCCAGCTACAGCTTCATATTCCCGCTGTCGTTGTGCGTTAAGTAGATGCGCTGAGATATCCTGCGCATACGCAGCTTCTCCTGTATCTAATTCAAACTTACCTTTtAGACCATTCTGATCTACTGTTTTACTACTTACTAAAAATTCTTTCTCGTTCATAACTTAATCCTTAAaCGATTGTGTGTGGGTCTGTTATGCCTACGAATCTACCAGATTTACCAACATAACCAAGGGAAATTTCAATACCAGCTTGgTCagTTGCATCAGTTAAAGTGTAaCGTGAAGCgTtgCCTGGTAAGAAATCTGCGTAGTGTATTTCGTATCCGCGGTTTCCATCTTGAGGTCGTGTAAACCATACACAGCGATCTGCTGGGAAGGAAGCGAATGTTCCTGGTCCTATTGAGATCGCATCTGTGCCTGAACCAACAGATATAGCGGAACCTGTTGGATTATGTAATTGTATTACGTACATGTTATTTCTCCTaTCTAACATAAATAAAAAGGGAGAGGAATTGATCCCCTCCCcAAATTCTTAATTAACCATCGATACCGTAGATAGCGCCACAACCCTTCGGGTTCTTCACTTCTAATGTACATTCTTCAATGAACATACCAACAGTTGAGTCACCACGCTGACCTACATCTACTTCCTGCATAGGACGTAGAGTAGCAACTGCGAACCACTGTGGATCGTATACTAATACAGATGATTTAGCGAAATCGCTTAGACCCATGATGTAGTTAGGAACTACCATCAAGTCACCAAAGTCTGACATGTAAACGTCTACTGACTGACGTAATTTACCAGCTTCGTCGATGTTTCTACGAACACCTGTGTCTGATACCATTAAGTCAGAGAAGTCACGACGCGCTTTTGGCGACATCATTACTTTAGTAGCTTTACCACCTTCTTCGTAGATAGCTTGCATAACTTCATCGATGTCAGACAAAGATAAAgAAGAAGCTGAaGAAGTAGTACCTGGAGCGTTAGTACCTGAAGATACAACACCATCAGCAAGTGCTGCTACACCACCAACATACTTACATGTACCATTTTGCTGGTCATCATCTAAGCTTGAGTTGATCCATGAAGCATAACCACCGAATGAACGAGCGTTACCTGTTTGGTTCGCAAGAGTTCCGTTAGTTTGACCTGAAGTGTTAGAAGATACTAAGTCAGCTTCGATGTCACGGCGCATCTCTGTGCCACGCTTCTTAAGCTGGTAAgCATATtCATCAGCAACGCCAGCTTGATCGATAGCACGACGAGTACCTGATACAGCAATAGTTTTACCATTGATCTGTGTGTAGTTACCCAAACGTGTACGGTTGTCACCAACTACGTTGAATGCTGATCCAGTTCCTGTAAGAGCATCACCACCACCAACAGTAGCAGTTGaGCTACCTGGAAGTAAGTAATCTTGACCTTCAGTGATACGTGAGTTGCCTGGAGCGGCTAATACGTCTGTTTGCCATTCGTGATAAATAGCAGTCGCTTTAGTTTTGCCAATAGATGACATGAAAGGTGTTTCGTCCCTTGTGATCATtGAGATGAAGTTCGCtAGATCCTCACGGTTAGAAACGTTTGCACTTGTAGTGCCTGAGGCTACTGGGCCTCCTGAATTGCCGGCTACGCGGCCTGATACAACAGCCATAATATATGACCTCCATTAATTAGATGTTACCTAAAGTTTtGGAAGCATGTTGTCGGAGAAaTGCCATTTGATCATCTGAGCTTGCGTCTTCGCGCATCGCTCTTGCTTTGACCATTTTAGCGGCATCATCCTtCTTTTTAGCAGGTGTACGAGCTTTCTTTGTTGGAACAGCTTTCTTAGCAGGTGCTGCACGACGTTTAGCCGTACCTTTaTTtACACCTTGCTTTAAGCGGCGGTAATCATCAATAAaCTTGACAaTATTAGGATCTACTATATTATCCAATAAACCTTCAGTAATACCTTCTTCAACTGCGAAATCGCGGATcTTACCTGCGAGTTTCTCATCAAAGTCTGGAATCATATCTGGAATAGTTtCTTGGAAGTGTTGCATATCCTGTGCCCACTGTTCTTCTTGGACTTTCTGCTTCTGTTCTTGAACAGCTTGCATTAAGCCTTCACGTTGCTTTCTAGCATTCCAATATTTCTGCTGTACTTGCTCACGTTtgTCTTTAAGTTCGTTCACTTCATAAGTATCACCATCTTCACGAGCTTTATTtATTTTAGCTTCGATGTCATGGTAATCCTTAGCGAAACCCTGCTCAGCTTGATTCAGAAGATGTGAACTCGCTTCACTAACAGTAGTTAGTTCTGCAAGCTTTTCTTCACGTTCTGCTTCAAGCTCTTTACGTGCTTCCCCTAGTTCACGACCCTTTTTAGAAAGACTCTGTTCCGTAGAATAGCCCTTGACTAAATCCTGTATGTCAACTGATTGCTCTTCGCCATCAATCTTAACCATAACTTGGAATTCTTCAAGATCATCCAAAGAaTAAGCAGTAGTTTCTTGGGTAGACGTATCATCCTCAACTTCTTCTAATTCTTCTTCGCCTTCTACTTCTTCATCATCTTCGCTAACGACTTCCTCGGACTCTGGGTCTTCAATTTCTTCATCCAATTCTTCCGGATCAACCTCGGCAACCTCTTCTACTGGTAGCGGTACTTCTTCGTTGGCAGTGAACTGCGAACTTGCCAGTACAGCATCTAAGAGATTCTGTTCAGTCTGATCTTGACCTTGACTGTCATCCATAGCGGGTAGAGTGTCATTATCAATCATTTAGTCCTCCTTAGCCTTTTtCATTGGCTTCTTAGAGATTTCTTTTGTATAACGCTCTTTAAGTGCGTATAAGTAGAATATaTCAGGCGCATTGTTCTTTGCCTTACCATTACTTCTCATCGCATCATATTCAAGTGCGTTAATCATTCCGTCAATCTGCGAATGCAGTTTATCGTAATCAATTATTTTCATCATTGTCCTCTTCGTTCATGTAAGGTACGTTTGACCCATACATTTCATATCCTACTAACTTATTCTTAACATCTCCAAGcGCTAACACAGAAGAGTATATAAACTCTCTTGCTTTAGTCTCATGTGgaTCTGTTTTAAGAAATTGTATGTAGTAATCCACCATCAGTTCCCCGAAGGCTTCATTAAAAAATCCTTCGCGTTCGCGAGAGGAAAACTCTGCTCGTACCAGAGCTTCCTTCGCTACTAAATCCGGATGTTGACCTTTCAGCTTCTTCTCAGCTGTCATTCGGTATTTTTCCATATTATGTTATTGACGTATCGTGTAACACTTCACCAGTCTCACCAATAGATGTTCCATGTGAAGTAGAcAAGTCGCTTGCTGGAATAGCTACTAACACAACGTCAGCAGCACGTGTTGTTGCTGCATCTGAAATCTCAAATGTCATTGTCACACCTGGTTCTATAAGAAGCGTATGTGGGAAACTATGTTCTGTACCAGAAGCAATAGTaGTTCCTCCAAGCTCATCCTTTCCGCCACCAACACGCACGTTAGTtACAGTCACAGAAGTATTTGTATCTAATTTTCCAAATCGGATACCTACACCTGTGTTGTTAGTAAGAATACCGCGATATGTTTCAGCGGCTGTAGTAGCTTCATTTACTACAAAGTTAAGCGCAGCTGCGTTAGCTCCAGCTGTTAATCTTGTAATTGCCATTATTGTTCACCTCCTTGGGGTGGTTGTGGGTTTAGAAGTTGCTTCGCCATTTGAAGTACCTGATTGAAGTCAGGTCTTGGCGGTAGCTCAGCTCCTTCCTTAACTGCCTTAATACCTAAGTCAGCCCATTCTTGGAAGTGCTTATCTATGGAGACAGCTAATTGTTTAGCATTGTCATCTCCAGTGTTCTTGGTTTGTGCGCCTGTGAAGGCAACGTTAGCTTCTGCAAGAGACACATCAGCTTCAATCTTACGATCTTCAAGAGCTTTtGTCTTCTGCTGTTCTTGAGTTTGTTCTTCAACTGCCTTAGCAGCTTTCTCTTTAAACTCATCagTAGTGTAATCTTCTAAGAAGTCATTACTATCCATTCCCATAGCTTCTATTAGTTTAGTAGCTAATACTGCGGGAGCATTAGGTTTAaCAGACATACCTTGACCACTTTCGTTAAGTGCTGGTAGAACCGCTTGGCCTATTTGCTGTAGTTTCTGTATTTGGTTAGCGTTAGAGTTCTCACCGATATCGAGGAAAATATCTACCTCCATTTCCATGGGGAGCTTCTGAGGGTCAACCGAACGGAATGTTCCCATATCCATCATaCTAACTTTCGTGCGCAAATTCTCACGCATcGTCATATACACACCTTTAATCAAACGCTTAACGCCAGTCTCAGCGAaCcGTCgAGCAATATGCTGAATACGCTTCTGAGATGctGATTGAACTGCTGCGAGCTTCTGTTCAGAGTTTCCTGATACATATAGAGTATCATTCAAACCTTGAGCtGACTTACTCATACCTGTCGCTTGTTCTTTAATCATCTGcAGGTGTTCTAATAAcGGAACAGTTCCTGGaGAtATAGTTTCAGGTGGCAATGGAGCCACAGCcGCTGTAGGATTACCATTAGTAGGTATAATCTGCTTAGGCTTCATATTCTGTAAAGCTGAGAAATCAACTACATTAGGATCTGCTAaCTTAGGCGAATAGTTCGTTAAGTAAGTGTTctCTACGAATCCACGCAGGACTGCTGTAGatgCCAGAGTAGATGATCTtGTAAAGTCAGCCATTGAcAAtCCATAGAATTCATGTGGAATATCTATTGGTGACAATGAAGCTAATGGGATCATATCTGCGTCTTCTTCAGACAATATATGGTTACCAGCTATAATGAACCGTTTAAGTTCTGCTATACCgTCcCcATCTCTATCGACTCTAATCCAACActCTGTAACTGTTACCTCACGGTTAGCTTCCAGAGGGAATAGGTCTTGAGATACGgAGCCTTGCCAGTATTCCTGACCAGTAaCAAGCTTACGTGCTGCtATATCTTCAGAaTAGCGAGCATTACCTAACCATTGTTCTTGgTgaCCTAACTCATCCCAATCTTCGATCTCTTCGGCAACATGTGGCCAGTTCTTACGGATCTCTGATCTtGTCATATCagTTTGGACACCAACAAAGACAGCATCTTCTATAGCATTAGCGTCTCTGGAGATACGGAAGTTCTCAGGTGGAACATTAGTAATAGCGACTCTACTTTTGTCTTTCTTACgaCGGATACGCACATCCATGTACATAACctGTTCTTTGCCTTGTTCTCCTACGTTCTCAAACTGGAGATCTCCGaTTAACTCTACaTTATCATCAGACAATAACTCATCTAACTTAGCTTCGTCAATCTTCTCATATTCTTCTATCTTGTATTCAAAGTCCTCTATGTAATCCCAACGGACTATCCCATTCTTCCA
>ScoA_contig00057_cat_2
TGACTTCGCTGTTGAAGAGGGTATCGCGGAAGGGTTGCTAGACACTGTAGTGGATCCTATTGTAATTAAGTTTATCGATGACTACCGCCGACTCAAGCAGGGTGTAACTAAAGGCACTGCTAAGAGGAAGGCAACACCAGCTAAGAAGGCAGTTCCTGCTAAGAAGGGAAGGCCTCCAGCACAAAAGAAGGTGGCTGCTCAAGAAGCAGTGCGCAAGAAGGTGCTGAGCGGGAAAGGTAACAAGAATGATGAAATGGACTTCTTACGGCAATATGCTTCTAAATCCCTTAATTTATAGGAGTATTATATCATGGCTGTAGTAGCAGCACGTGGGGTAAATACAGGTCGTACGCTCACAGATGTGCCCTCAGGTACAAGTGATCGTACCGTCTCACAGCGGGAAGACCTAGCCAATTTCATCTCAATGCTAACGCGAGATGAAACCCCATTTATGTCGTCTATTGGCAAGACAAAAGCAAGCGCCATTTATCACGAATGGCAAACAGATAAACTAGCCTCACCAGGTAACTCACGTGTTGGCGAAGGCACAGACTATGTAATTCCAGTAGGATATGCTGGAGATGGTGCTGTTAATGGCGGTGCTGTAACCGGTACTGGTGTTGCAGGATTATCACAATCTACAACTCCAAAAGAAGTAGATATTGCTAACTCCGTCGGTCCAGCATTTGCTCACACCGGTCCTAACCGTACACGTCTAGGTAATTACACTCAGATCAACGGTAAGACCATTGCTATCTCTGGTACACGCCGCGCTATTGATATGGCGGGTGTGGCTGATGAGTATGCGTACCAACTGAAGAAACGCGGTACAGAACTCCGTCGTGACATTGAGTTTGATCTAGTGCATAGCATGAATATGTCTGGACAGACATCTATGACTGCTGGTGATGTTGGTGCCGCCCGTACTTTTGGTGGTGTATGGAGCTGGATCAACCAAGGTATCCAAATTGAGAATGGGTTCCGTCAAGGTGGTAACGTTAAGTATAAGACTGGATGGGAAGCTCCAGCTTCTGCAGCTACAGGTCTTGGTGTTCCTCGTTCTAGTAGCACCACAGCCACTACACAACCTGCAGGAGGCTCACTAGCTCTCTCAGACATCGATGAAGTGATGCAGTCTATCTACCAGAATGGTGGTAAGGCTAACAAGCTTATGCTGTCTCCGAAGCTGCGTCGTGACTTCTCTGACCTGATGGTCACAGATAGTGGTGTACGCCGTAACATCGATATGGATGGGAAACTCCGTCAGTCAGTAGACGTATATATGTCTGACTTTGGTGATGTGATGGTGATACCTAACTACATCATGGGTTTACAACATACAGTTTCAACTGTGAACAGGGCTGCTACACCAGCCGCGGTATCTTTTGATATGGCTGATCACGCAGCATTGCTGTACGATCCTCAGTGGTTCGCTGTTGCTACTCTACGTCCTCTACAAGAGGTAGACGTAGGTCAGCGCGGTGACTCAACTGTGGGTATGATGGTTGAAGAGTGCACACTTGAGGTTAAAAACCCTCAAGGTTGTGGTGCTATCTTTGGCCTTGCATGAGACTAAGGGAGGGGAGCAATCTCCTCCCTATTTTACTTTTGGGAGATAAGTGAAATGTATTTAATAAAAGATACTCTAGCAGGACGTATATTTCCTGCTGAGCAGTGTAGTTGGGAAACTTACAAAGGTACAGATGGAAATAACTTTATAAGAAATGCTGCGTTCTATGGAGATTCTAATAACGATACTGTAACATCTATAAAAGATCCAGTATTTGGGGTAGTAGGACATGCAGGAAGTTTCGTACAACTCACAGCTTTAGAGGAGAATAAACAATGATGGTAATTCAAGGAAACCCCGCTGTCGCAATTGGTACAATCGGACAATCAGAGTTAGGTATATTTCCAGCAGATCGCTGCGTATGGAGAACAATACCTCAGACAGGAGCGGATGCCGTAGCTGGTAATTATACAGTTATCGAAGCAGAGTTCGTCCCACCAGGAGGCACAACCTACACCGCAATCAGTAATCCTGTATTGGGCTACATTGGTAAGTCAGGACGCTTTGTAGGGATGACAGTATAATGGCAAGGTTGAGGTCAACAACAGGTCTCACCTCGGGTGGTTCACTCGTGGGTGGGATCGAATACGATAAGAATGAATCATGGTGGAAGATGTACCAGGATGAGCGTCCCTTCTTAGAGCAAGCTAAGAGGGAGAGAGAACAACATAGGAAGAGAGATGTAGGCTATAAGAAGTTTGCCACCATTCCTGATATCGTAGCGATTGAGGTGAAGGAGAAGTATGGGATTGACATCCACAACGGAGACCACTCCTCAGATAAGCCTACAATGGACAGATTTAAAAAGATTATAAAGCAGGAGTATGCTTACCTCCTGTCCTACTAGGAGGTAGATATGGCAACCAGTTATGATGAGATGGTTAACAAAGTCCTTAGATGGGCTAACCGTGATCCAGATGTATTTAATGCTGATGTAACAACAGCGGGTGTTGTCAATGATCCAGGAGAGATCCGTTCTTTCCTGCAATATGCAGCAGATAAATGCTACCGTAAGTTGCGTGTGCCTCCTCTTGAGTATACTCGTATCTTCGATATTACTGAAGATAATATAACACGAGAGACGCATAGCAATAATTTCTTTGAAGTTAGGATGCCAGTGCCTGATGATCTCATCGAAGTGCTCCATATACGTAACGTATCTAGAGGCTATGTCTTTAATGAGAAGGTCGATATGCGTACTTATTATGATAGATACGCTGATAAGAAGGAAGCTTTCTACTGGACTAGAGAAGGGAATGAGTTCTTGCTTACAGGCTTCTTGGCTCAGGGTGAGGTACTAGAGATACATTACTACAGACGTCTTCCAGCGTTAGATGCTAAGTATCTTGTGCGGGCTAATACATATAATAGTGATATAGAGGGAGACGCTTTTACTTTAGTAGGATTATCTTCTGATCAAACAACCGCTATACAGACAGGGGTTTTATGGTTTCCTATTGGTACTACTCTTGTATCGGATGCGTTAGTCTTTACTGATCCAATGGCAGATAACAGCGCTGTTGATGAGAGGACAGATACTCATACTGTGGGTGTTACATTCACTGGTAATGAAGCACCTCACTGGCTACGAGAAGAGAATGAGAAGATCGTACTCTTCGGAGCACTGTCAGAGGCCTTCGCCTACCTAGGTGAGGATGACCAGTGGCAGAAGTATAATGGGTTGTTCGAGCAAGAAATACAACAATTAAATAGCGAAGAAGCTATGCGCATGGGGGCAGGTGCAAACATAAGGATTAATTATAATGGCTTCGGCCAGATCTAGGAGGTTGCCATGGGTTTCAGAACGCCAGCCGGTGTAGTAAACAGTGAAGCTAAAGGTGGTGCTTTCTCTAGTGGTATTAAAGACGCAGTTACCCCTAACCTAGGTGAGCCAGGCCCAGAGGGTCCACAGGGCCCAATCGGCCCACCAGGCATGAATGGTATGAATGGGGTAGCAGGTGATAGCATAACTATTACTGCTACAGCTGATCCTGAGACTCGTGATATAGGCGGAGTCATGACTGCTGGTTTCGCTATAAACTGGGACTTTGAGAGAGTACCTGAAGGAGCCTCTGCTGATCCCCAGGATGTATCTTTCTTTGTTCCTAATGGACAAACCGGAGAGACTGGACCTATTCCTATCTTTGCTGGGACAGGGACAGGAACGTCTATAACTGCTGATGATCCTACAGTGGCGATCAGTGGAGATGGTACTTCAGGAGATCCTATCACGCTCGCATTGGGTATTCCAAGAGGAGCTCAAGGGGCACAAGGACGATACGAAGTTAAGATATACACGCAAGCGTTATCAACATCTCCACCTGCTACTCCTAATGTCACATGGTCAGAGGATTCTGGTGCATTGGATGATACATCTACATGGACCTTACTTCCCCCAACGCTGACTGGAAACAATGTATTATGGGAATCAGAAGGTACCTTTAATCCCGCGGGACTACCTGCGGTTAGCACTATTACTGTATGGGCAGCGCCTTTCCTAGCAGGAAGTCAAGGCCCAACTGGTCCTACAGGGCCAGCACCATCTTTTAGTTCTGTCTCTGTTACGACAGGTGAGCCGCTAACTAACGCTGCAGCATCTGTATCCGGTCCAGAGGGTGGGCCTTATGTTCTATCTTTTACGATCCCTCGTGGTGAGAAAGGTGATGAGGGTGATGCTGGCAGTAATGGCAATGATGGTACTAGTGTAACAAATATATTCTTCAACACTTCTGCTGTAACAACCCCGTATACCGCTGCTGCGAACACCATAACTTTTGAAACAACTAACTTCGCTGATTCTAAATTCTACACCACTTTCGCTAATCCATTTGTTAACTCTCAAGTTCGCTTTGGGTCTACTGTAGTTACTGAGATTCAATATGAAGGAAGCGTTTCAGGACAAGTAGAGAGTAATGGAGTGCTAACTGTTACCGGTGTTGATACGGACCGTACTGTTATTATGTTTGAAAATGAGGGAAACCCTGTAACCACCGCCTCTGTGAACACATTGAACTTCGTAGGTGAAGGTGTGGATGTTACTATGGGAGACGCAGGAGTAGCTAATATTACTATCACTGGTGGATCTTCTGGTGGGGGTTCTCATACGTTTAACCCTACTGTTACGTGGGATGCAGCTTTAAAAGACTACGAGTTCTCTTCTTCTCCTGTCTTAAATAGTACAAGTATGTATACTGCCGTTGTAAGCAACATTGATCCTAATATCTTTACTGTAACTAGTACAGTATTTAGTGGGGCAGCAACAACTACCCAAGGAACTTATCCTAACTTTAGTGTTAGTCTTGGTTCATTCACTGGGGCTGCAGGAATATATACCATTACCGCTACAATAACTGCTACAGATGATATAGATGGTGGGACAGATATGGCCGTACGGTCAAGAGTATTTGAGATCTACTTACCACTCTACTACGGTGTGGCTCCTGCGGGAGTTACTCCAAATCTTGGATCACTAACTAAAGTGAAGTTTGAAGGATCTCAGCAGATGTCCTTCACAGGAGCAGGCGCAGCTTACGTAGCACTCCCTAATACCTTTACAACTCCAGTCTTCAAATCAGGTATTCTAATACTAGAGACTGATGGGGGAACAACGGTCGATAACTGGACAATATACAAACTAACAGATTATGATGAGACAGGTGTAGGAACCTTCATTGTAGACCTAACAGCGACTCGAGCATAGGAGGATTCCATGGCAAAGTTCCAAGAAGGCACCCAGAATATTCCTATAGATGGGGTTAGAACACCCACAGAAGATAGTGAAGATCATGCCGTCGCTACCAAAGAATATGCAGATGCTAAGCAAGACCAGATTCTCTTAGGTCAACTTAATGATGATGACCAAGTTGTTTCTATAACTATCCCTGATCTCGGTGGGTCAGATAGAACTATCCAAGTTGGACCTGTAGCTGCAGGTGAGGGTGGTGCTCATATCATCGAAGGTCCAGGAGCGGATCCAGCTGATTTACCAGCGAAGGCCCATCTCCAG
>ScoA_contig07755_cat_2
CTTAACAGGgCTTTAGAAAGGCtcAGAAAGAATGGTGGAGAATGAGACTTTGCTATGATATCGAATGTgAtGGCTTAAaCCCTACAGAGTtATTCTGTATAGTTGCCCagAACCTCGATACacAATTAATATATAAATTTACAAAGGATGAgAACGATGGATTACCTTCGATCGCTGATGGGGTCAATATGCTCCAGAATGCCGACTTGTTGGTCGGTCATAACATtATtGGTTTtGATAACcGTGTTGtcGATAATCtgCAtaaTACTACTCTTAATgaTAAACGGTGTCAtGACACATTTGTTATGTCACAAGTcTtGCGGTATAAGCGAACTCACAAACATGGtctcGcaGGTTGGGgAGAACACTTAGGTAATTCTAAATGGGACTTCGATGACTGGGAGAAGTATTCaCcGAGATGTtGAACTACTGTGTTCaGgATGTTaaggTaaaTGTTGATATCTAcAATGCTCTATtaGAAGAGTATtCTAAGATATAcGCTAAGAACCCAATGATCAAaCAAGGATtgAAAGTAGAGCATGATTGTgCTGTATtcAATGctAaaGTTaGAACTGAAGGTTGgAacTtcGATTtACCTGAAGCAGAAGCAACTTTAGcaGTTATGGAtATAaGATTAGAAGTAATCGAATCTATAATGGAACCAAaGATGGgAACTCACACGGTATtCGTTGATAAAaCCCCGAaGACACCTAAGTATAAgAAGAATGGcGACTACAaCAGCCATACTGTGAGATACTTatCTGAATACTtCGGtcATGAAGTGAAGCCcGAAGATACTCATCTAATGGCAGCAGGAACTGAATTCCAAAGAACCAGAGAAGAACAGATTAAAATGGGATCATTAGATCTCGTTAAagATtGGTtgCTTACTCAAGGCTGGGTTCCTGATGAATATAAGAAGAgAAaGATAGGaTtcGAATGGGTAaCcaTGGGTCCtGAATTAACAACAtCAagcctgaCTAAgTTAGGaGAaATcGGAGagTTtGTAGATGAATGGACAACGTTACGtaGTCGAGCATCTGTGGTcagaGGTTGGCTCAAACAACAAAAAGacGGACGCTTACatGGtAAcATGTGGACGTGCGGAACACCGACCTTCCGTTGtAGACACGAGGTCATTGTTAACTTACCcGcGGTTGATGCTGCTTGGGGTAAGGAGATCCGCCAACTACTTATTGCAGACGATGGTAATGTGGTTGTCGGCGCTGATAGTtCTGGGAACCAGTtACGCGGTCTATGTCACTACGTcGGTAATCCAGAATTCACCCGcGAGGTTATaTTTGGAGATCAACACCAACGAAACGCAGACGCTCTTGGTTGCTCTCGCCCTGTTGCTAAGTCTTACTTATATGCTTATCTGTTTGGTGCTGGTGACGCtAAGTTGGGTCAGgTGCTTACGGGCAAGTCGAACCcgaCTAAaGGAAAGAAGTCAAAAGCTGATTTCGcAAAaGGCATCAAAGGGTTGGAAGAATTAAAAGATAAGTTATCTAAAATcTGGAAAGGAACcAAaTACTCACAAGGTGAGGGTTGGATACCTGGATTAGATGGAAGACCTATCTTTGTTAATTCTGAACACCAAaCTTTAAaTTACTTGCTCCAGAGTGCTGAAGGGATAACCTGTAAAGCATCTCTATCATGGCAGATGGATAAGATCAAGGAAgaGGgCTTAaGaGcaTCTCCACGtATCTTCTATCACGATGAGAGCGCATGGTCAGTACATCCTGATGATGCGGAGAGaGTAGGTCAAATAcTTAAAGACAGTTtCGCcGAAGGTCCAAAGATgTTCGGTGtaGATtGTATGGAtGGaGGAGATCCCTGCTATGGAAAATCATATGCAGACGTGCACTAAGAAaGGTTGTGAACGACCAGTTCGtATGCGATCTTTCAAAGGTTCATTAAAGAAGTATTCTGAAGGtACgTGTAAAGCCTGCCAAGGTTGcTtATCAAGATACGGgTAtGATTCAGTAGAACGTGAtcGTAGAAaGAAaGAaGGAATACCTCTTAAGTAAAGTGAGGGTGGcGATAGgCCCCcTGTTGCCACCTTTTCATATATAGTAAAAGGACAAAAACTATGCTAAACTTAGCACTCATCGACAGCGACTCCATATATTTCCGGATAGCATGCGTTGTTGTTGATACAAAACAAGATAAGTTTAAAGTAAGGAATTGGAAGAAAGATGTGCGTCAAGCCATTGATTATACCATGAGAGACATTGAACGAGAAACGATGGCAGATAAGATGATGGTTGCTATCAAAGGTAAAGGTAATTTCAGATCCGACATCTATCCTGACTACAAGGGAACTCGTAAAGAGTTACATCCTAAAGTTAAGgAAGCTCTCATCTATGGACACGATTATATGTGTGAGAagTATGAGGCAGTGATGGCTCATGAGATGGAAGCAGATGATCTGGTTGCTATCTGGGCTGCTGAAGCTCGGGAAGCTGAGATAGATTACTTCGTAGTAGGTATaGATAAagATCTACTACAAATACCTGGTCAGCATTACAACTTCGTTAAGAAGGTTAGAAGTGATGTTGATTtAGAAGAAGCACATCTTAAGTTAATGACACAAGCTCTCACAGGAGATACAGCGGATAACATTCCAGGTATTAAAGGAATAGGTCCGAAGAAAGCTGAGAAGATACTCGCTGGTGTTCCAATGGATCGTCAATGGAGTAGAGTTAAGGCAGCTTGGCGTGGTCACAAAGCAGGTGATCCGACTATGTCATTAAGATTATTAACAATGCTAACATCGTGGAAGGAACATGAACATATTAGACAACACATTGAAGATAAAACCCCTATCTGCAAACCGGATGCTCGGGGTTCGTGGTCGAAGATCGTTCAAGAGTCCTGATTATGTCAAATACCAGAATGATAtCCGTGATGATCTCATGGGTgTcGTCTGGCCaTTtGGTACTGATCAGGTATCTGTAACtGTCTGGGCAGGTCTCTCTAATAGAGGAGctGAtATCGACAATGTAATTAAACCTATCCTTGATACATACCAAGgTATATTCgaGGAaTTTAACGAcAACAaGgTTtATCATGTAGAACTACATAAAGAGATCGTAAAGAAAGGCGATGAGTTTATTAgAatAcTtgTtAAACtatATGAGAAAGAAGAACTAAATGATTAATGTATACGGGTATGCGACTGGTTGTCCAGCATGCGAACTACTTAAAGAACTACTGGCTAAACATAACATCCCGTATAACTTTATAGAAGTTCCAAAGCTGACACACCCATTCAAGAGTGTGCCTCAAGTATTTAACCCTAACGGtAGCTACGTAGGAAACTACAACACGCTGCAGAAAGAATTAACATGAAAACAGAATGCTTAGATTGCGGGAGCAGTGATGCTTGCGAGGTCTATGATGACGGAGCAAGAACACATTGCTTCTCCTGTAACACAACTAAATTCCCGAAGGAGAAACCAATTGAACGCACCACCAATAATAGTgCTAGCATCTCTTCCACAACCGTGGATGATATCGCTGGTTATCGTAGCTATCCTATTAATAGCCGTGGGATCAGTCAAGAAGTAGTAGATTACTTCAACGTGAAGATGTCaGTAAACcAAgaTGGTAAACCAGCATCTCACTACTATCCTTAtACTATGGATGGTAAaaTAaTTAAgTATAAAGAGAGGAAGTTACCCAAAGAaGGGTTCTTCTGGCATGGCTCAGGTAAAGTAGAACTCTGTGGTCAAGCTCAGTGCTCAGGCACTAAGATGTTAGTGATAGTTGAAGGTGAGATGGATATGCTCTCTGTAGGAGAAGCATTTAAGAACTACAAaGGTAGAATATATCCTGTAGTATCTCTACCATCCTCAACAGGAACTACAACTGCACTTGAACAACTCGACTTCATTAACTCCTTTCAAGAGGTAGTTATATGGATGGACAGTGATGCAGctGGTAAGAAGGCTGAAGAGATCCTGTGTAAGATGGTCAGTGCAGGTAAaGCAAAGATAGTTAAGTCCGACTTAGATCCTAATGATCTACTAATGAAATCAGGTCATCAGGCTGTGATGCAGGCAATATGGGGAGCACGTTCGTGGTCACCAGCAGGTATCGTAGTAGGTGAGAGTGTTTGGGAACAATTTAAAGCaaGacAAGAagTcGAGTCTGTTCCGTATCCAGAGTGTCTGGCAGGACTTAACAAGAAaCTAAAGgAaTAaGACATGGTGAgaTTACTctGTTCACTAGTGGAACTGGCAGTGGTAAATCTACTGTTATCAAAGAGATTATACTGGATCTTCTCCATAAAACCGATGATcgaGTGGGACTTATCAGTCTCGAGGAGAGCGTCGGTGAcAcaGctGAGAAGTTtATaTCcaTGGCACTTAAAAGGTCTATACAAGATCCACCACCGCTTACGGATGAAGAACTACGTGAGGGTTTTAACCAAGTATTCGaagATGAaAGACTGGTCTTACTGGACCATCAAGGATCAGTGGGAGACTCTAGTCTTATCAATAAGATCGAATACATGGCCCTCATGGGATGTAAGTATCTGGTTCTCGATCATATTACTATtGCagTAAGTGAAGGAGcaGATGGcTTATCAGGtAATGAAGCCGTaGATAAGATGATGTCAGATCTATTAAAGGTCTGCAAGAAACATAACGTATGGTTGGgATTAATCTCTCACCTACGTAAATCAGCAGGAGGAGGACAGAACTTTGAAGAAGGTAAACTCGCTAGTATCGAcGATATTAAAGGCTCTGGATCAATCAAGCAAATATCATTCGACATTATATCATTCGCAAGAAACCTCGTCGCCGAGAACGAGATGGAAAGAAaCACCATCCACTTCAGAGTGcTCAAaTCAAGATACACTGGGTTCACAGGAGATGCAGGAGCAGCCAGCTATGATGTCAAGACtaCCAGACTCAAAGCcaGTGGaGGCTTCGACTTCGAGGACCTcAGtctATGAtaGgTACTATCTCAaCATTGCTCATCTTACTTCAGATCTATCTTACGATCAGAATATTAGGgTCGGATCAGTTATCGTACGGGATGGGCAACTGGTGTCTCAAGGTTGGAATGGTGTTCCTTCTGGGATGccTAAtGATACTCGTGTTAACGGGGTTACAAAACCTGAGGTGATACACTCAGAAGCTAACGCaCTAATGAAGTTAGCAAAGCAAGGTGGTGGTTCCAATGGAGCTACCATCTACTGCACTCATAGTCCTTGTATGCATTGtGCTtTACTAATCCTACAAtCAGGAATAAGTAGAGTAGTaTAtGATGAGGTCTATGATCCAAAATCAATAACaTTtcTAcAAGAAAGGGGACtggAaGTTGAAcGCATT
>ScoA_contig04573_cat_2
GCGCTTTTGCGTGGTAAAATcTCCTGTTTACTTAATTTTATGATGACTCAAATGCTGACTTTTCACGGCACCACTATTCTTTGTGTGCATCGCGGCGGTCATGTGGCCATGGCTGGcGACGGACAGGTAACGCTCGGTGATACCATCGTCAAAGCCTCGGCGCGCAAAGTCCATCGCTTGGCGGGCGGTAAAGTGCTGGCCGGCTTTGCCggagCCACGGCGGATGCTTTTACGCTGTTGGAGCGGTTTGAGAAACGAcTGGAATCCAATCATGGCCGATTGGGaCGCGCCGCCGAAGACCTGGCGCGCGATTGGCGCACcGACCGCGTTTTGCGGCGGCTGGAAGCCATGCTCATGATCGCCGAtGCCAAAGAATTgTtaGTCCTTTCTGGGTTGGGTGATGTGCTGTCGCCGGAACAAGGCATCGCCGCCATCGGCAGTGGCGCCGGCTATGCCGAAGCCGCCGCCCGCGCCCTGGCTGACAATACGCCGCTGTCGCCCGCCGACATTGTAAaAAAatCCATGGGCATTGCCGCCGGCATCTGTATTTACACCAACACCCATTTATCGTTTGAAGAAATTCTCGCCACCGACTAATTGcGCGGTGGTTTTGCTGCCCTCTCATTTGTAAAACCATGACCGACCACACCACTAAGCCAGACCCGCTCCCAGAGATGGAAGAATTGACCCCCcGCCGTATTGTGCGGGAACTCAACCGTCATATTGTGGGGCAGGAACAAGCCAAGCGGCAAGTCGCCATAGCCTTGCGCAACCGCTGGCGCCGCATGCAGGTGCCGCAGCCGCTGCGTGATGAAATTGCCCCTAAAAATATTCTCATGATTGGCCCCACCGGCGTGGGCAAAACGGAAATATCACGGCGTTTGGCAAAATTGGCCAATGCGCCGTTTATTAAAGTGGAAGCCACTAAATTTACCGAAGTCGGTTATGTCGGGCGCGATGTCGATTCCATTATTCGCGATTTGCTGGATATGGCGGTGGACGCCACTCGCGCCGAATGCGCCGATGAAGTGCAGGATAAGGCGCGCCAACTGGCGGAAGAACGGGTGCTTAATGCGCTGCTGCCGGGCAGCAAACCCGAAGAATCCGCCGATACCCGCGAAAAATTGCGCAGTAAATTGCGCCGCGGTGATTTGGACGAAAAAGAAATTGAGATTGAAATCAGCGTAACcCCAGTGGAAGAAGTGCAAGCCCcGCCCGGTTTTGAAGAAATGGCGGCaCACTTCCAAAACATTGTTCAATCgATCGGGCGCGACCGGCGCAAAAAACGCCGCCTTGCCGTCGCCGATGCCATGGCtATGATTGTCGAAGAAGAAACCGATAATTTGGTGGATATGAATGAGGTTAAAGATATTGCCATGGAAGCGGTGGAAAATAATGGCATCGTCTTTATTGACGAAATGGACAAAATTGCCGACAGCGATATGCGCGGCGGCGATGTGTCGCGCCACGGCGTtCAGCGCGATTTATTGCCGCTGGTGGAAGGAACCTCGGTGTCCACCCGCTTTGGtCACGTCCACACCGACCATATCTTATTTATTGCCAGCGGCGCTTTTCATTACAGCAGCCCCTCCGACCTcATCCCCGAACTGCAAGGGCGTTTTCCTcTGCGCGTGGAATTGGCGGCGCTGACCATcGACGATTTTAAGAAAATTTTGGACGGTACCGATGCCTGTTTGACGCGTCAATATGAAGCTTTGTtGCAAACCGAGAAAGTGACTCTTCAATTTACTGtGGACGGcGTCGCGCGGCTGGCTGAAATTGCCTGGCAAGTGAATGACAGCGGCGAGAACATTGGGGCGCGGCGTCTCCACACCCTGATTGAAAATTTGCTGGAAGAAGTGTCTTTTGAGGCGGATGAAATGGGCGGTCAAACGGTGGTGGTGGACGCCCAAATGGTGGATGAAAAATTGGGCGtATTATCGCAAAACCGTGAGCGGGCGCGTTATGTATTGTGAATTAAaCAAAATGTGTCAGAATGTTGCTAAACGGCATGGAGCGGTTGAAATGgCAACCGAATAAAGTTATGATTCCAATATTAATCGTGCGCCGTGGGCGCGCTTTTGCAGGCAAAAGGAAATTAACATGAAAAAAaTTCTTATTGGTTTTTtGGTGGCGGCGATGGCACTGCCAAGTGCGGCGGCGCAAATGATGACACTTCCCGATTTTACCACAcTGGCCGAGAAGAGCGGTGAtGCGGTGGTGAGCGTGGTGGCAACGCGGGAAGACAAAGGAGAAAGCAACCCTTTCCGTCAATTAGAGCGGGCTTTTCCGTTtCCCTTTGGgCCaGAATTATGGAATAAACGGCCGGATTCACCGCGCAGATCgCGCCCGCCGCGTTCTTTTGGCTCAGGGTTTATCATTGACGCCGCCGGTTATATCATCACCAATGCGCATGTTATTGATGGCATGAAAAAAaTCATCATTACCCTAAAAAaCGGTGAGGAATATGAGGCCGAGGTGGTCGGGCGGGAcAAACGCACCGATATTGCCcTGCTCAAGATTGATGCCGCaGAGCCTTTGCCGATCGTGGAAGTGGGCGATTCGGACGtGcATCAAAGTGGGGCAGTGGGTGGCGGCGCTTGGCTCGCCCTATGGCTTGGACCAAACATTGACCGCaGGTATTATCAGCGCCTTGGGGCGGCGGcTGCCGTCAGAGGTTTATGTGCCGTTTATTCAAACGGACGCGGCGGTGAATCCGGGCAACTCGGGCGGGCCGCTTATGGATTTGGACGGCAAGGTTATCGGTGTCAATTCGCAGATTATTTCGCCGGTGCGGGCTTTTGTGGGGGCGTCTTTTGCCATTCCCATCAATGTGGTAATGAAGATTCAAGCGCGTTTGCGTTCGCATGGCaTCATTGAACGGGGGCGTTTGGGCGTGGTATATACAGAAGTTTCGCCTGCCACCGCcGAtGCTTTTGGTTtGCCCTCGCCGCATGGCGCGCTCATTCACGAAGTGGTAAAAGACAGCGCCGCCGACCAAGCGGGCTTGCAAAGCGGCGATATTATTTTGCGCTTTAACGGCAATGATGTCGACCAGTCGGTGCTCAGCCTGCCGCTGGTGGTGGGCGACACTCCGCCGGGTtCCACCGTGACTTTGTCCATTTGGCGCGATGGCGAAGAGATGGAAACTGAGGCGGTGCTGGATACCATGGAgTCcTTGGATGAGGcGCCGCCCAAGGCTTtGCTCGGCATGGACATTGAAGAGCTGGACAATGATTTCAAAAGCAAAAGTGGTTTGGAATTTGGCGTGCGGGTGGCGGGCATTTTGCGCAAAGAAGCCCCCGAAGATGTGATTCGTCAATTCCACGTCGGCGATGTGATTACCCATTTATTGGTGGATAAgCGGCGGCGCAACATTAGCAGCCGTGCCGATTTGGAGGCGGCATTGGAAGAAAACGACGAAAGCACCACGGCATTTTTtGTTTGGCGGCAAGGGCGGCGgTTggTTTTTACGATTAAAAGCGAATAATCGGCGGTaCGGTTGGCGGCACTTACACCCCTAAGCAGaGTAATTTAACTCTGCTTAGGTTAGCCGATAATGtGATGGAAAGCGGAATAATTTAATTCcGCTTTAAGTTATTTTTtCCAATGGCGCCAGAGCCGCTTTGAATATTTTTATtCCCACTTTCTTAAAAGTTACTTGAATTTGCAATTCGTCTCCGGTTCCCTGTCTGCTAATGACAACCCCCTGACCATAGCGCGGATGACGCACCACGTCGCCGGGACGATATAACATGCCGGGCACATCGGACGGGGGCGGGgGCGGCACGGCATAATAAGGCGGCGGCGATGAATGGCGCATATGAGGCGCGCCGCTGACGGCGGGGCGGGGCGGCGGGGTCAATGCCGCAACTGCCTCCGCCGAtaGgCATTCCTTGGGTAATTCGTCCAAAAAACGCGAATGCAGGTGATATTTcACTTCTCCATAAATCTGCCGCCGTGTGGCAAAATGCAGCGATAATTCGTGCCGCGCGCGAGTAATCGCCACATACATTAACCGCCGTTCTTCTTCCACGGCGGCGGCGCTTTCTGAGTTAAGGCTGTTGGCGTGTGGAAACATTCCTTCTTCCATGCCCGCCACATAAACAAATGAAAACTCCAAaCCcTTGGCCGCATGCACGGTCATCAGATTGACCGCCTCCGCTGCGcTTCCTTCCGCTTCTCCCGATTCCAATGCGGCATTCGCCAAAAATTGCCCCaGAGCATCATTCTCATCTTCTTCCGCTGCCGCATTGTCCATTTGAAaTTGCGCGGCGGCaCTGACAAATTCCCGCAAGTTTTCCACCCGCTCAGGTTCTTTTTTTtCTTCaTAATACGCCAGCAAACCGCTTTGCTCCACGGCGGCGCGCGCCAATTCCTCCAATGaTGCGTGGGCGCGCAAGTCCCGCAGTTTTCGCaaCAGCGCGGCAAAAGCCATCACTTTGGGCGAGTCGGATTTTTCCACGGCGGCAAACCATCCATCGGCAAATGCCACGGTGCGCAAATGCGCCACGGTGCGGGCGCCGATGCCGCGCGGCGGCAGGTTAATCACCCGCAATAAAGAGTCATCATCAgCAGCAGCCGCCAAGCGCAAATAAGCCAAAGCGTGTTTAATTTCCATGCGTTCAAAAAAGCGCGTCCCGCCATATATGCGATAGGGAATGCCATATTCAATCAGCGCTTTTTCCAGCAAGCGGCTTTGCGCGTTGGTGCGATACATAACCGCCAAGTCATTGGCGGATACTTTATGGTGCAATTTTTGCCGCAATGCCAAAATAATATCGGCGGCTTCGCCAAGGTCcTGcTCGGCGCGGGTGATGGACAGAGGCACGCCTTTATCTTGCGAAATGGCGACCAgAGTTTTGCCCAAACGCGCAGTGTTGGCGGCGATTAGGTGGTTGGCGCTTTGCAGGATATTGCCGGTGGAACGATAATTTTCCTCCAAGCGAACGACGGTGTCAGCGCGAAATTCTTTTTGGAATTTGATCATGCAATTCGGATCCGCGCCGCGAAATGAATAAATCGATTGGTCATCATCGCCCACCGCAAAAAAaTGATTgTCGCCGGAATTAAGCAG
>ScoA_contig09224_cat_2
TGACACACCTATCACAAGGACCGTGCCCGAGCTGTGACAGTTCGGATGCGTTCACATTATATGAGGACGGAGGATATTGTTTCTCCTGTCAGTACAGCACAAGGAAAACAGATGAATCCACTACCGATACAAGTAATCATGAATCACTATCCGATATTCATAGGTTTCCTAGTTATCCTATCAGCTCTCGTGGCATATCGAAGCAGGTAGTAGACCACTTCGGTATAAAGATGGGAATGAAAGAGGACGGCACTGCTTATTCCCATCTCTATCCATACACAAAGGGAGGTAGGATCAGTGCCTATAAAGAAAGAATACTGCCCAAGACATTCACTATCCACGGAGATTTCAAAGATGTTGAGCCCTTCGGAAAGGATAAAGCTAGTGGCGGGAAAATGCTCGTCATCACAGAAGGAGAGCTTGATTGCTGCAGCGTTGCACAAGCATTTATTGAGTAcAAGCAAAGAATATACCCAGTTATCTCCCTTCCATCAGCTGCAGGAACTAATGCTATTCTTGGAGTGCGAGACTGGGTTAATAGCTTCGATCAAGTCGTGCTCATGCTCGACCAAGACGAAGCAGGAAAGAAAGCAACGGATAAAGTTGCTAAAATGATACGTGCGGGTAAGTGTAGGATAGCTAAGCTACCTGCTAAAGACCCgAACGAGACACTGCTGAAGCATGGATGGAAGGCTATCATGCAATCCATATGGGACGCACAGCCATGGAACCCAGCGGGTATCGTGATGGGCGAGGAGATATGGGATCAGTTCATAACAAGACAGAACACTGAGTCTATACCCTATCCCGACTGTATCGATGGATTGAATGATAAACTAAAGGGGATTAGGCATGGGGAAATTACTCTCTTTACATCTGGCACTGGCTCTGGCAAGAGTACTGTCATTAAAGAGATCGTTCTTGATCTTCTTGCTAAaACAGATGATAAAGTGGGACTCATCTCTCTCGAAGAGAGCGTTGGGGATACAGCAGAGAAGTTCATATCCATGGCTCTCAGTAGATCCACGATGGACCCACCTCCACTGGAGGAATCAGAGTTACGCCGAGGATTTGACAAGGTATTCAAAGACGAACGGCTTATACTACTCGATCATCAAGGATCAGTTGGTGACTCATCACTTGTCAACAAGATAGAATACATGGCCTTGATGGGCTGcAAGTAtCtCgTGTTAGACCACATCACCATAGCTGTAAGCGAAGGGAGTGAGGGTCTCAGTGGGAATGAAGCAGTAGAtAAGATtATGTCTGACCTATtAAAGATAGTTAAGAAACATAACGTATGGTTGGGACTGATCTCTCATCTgCGTAAGTCCACAGGAGGAGGGACATCATTTGAAGAAGGTAAACTCGCCAGCATCGATGACATCAAAGGGAGTGGAAGCATcAAGCAgATCTCCTTCGACATCATCGCATTCTCAAGAAACCTCATCGCAGAAGACGAAGGAGCAAGGAACACCATCCACTTCCGTGTCCTTAAGTCTCGGTTCACAGGCCTTACTGGGGATGCTGGAAAAGCGATATATGACGGAAGGACCACtCGCTTACGCCAaGCAGGCGGATTTGAGGTCATCTAGAAAcAAGCTgAAGGCTCGGAAGTATGACCTAGCCTTCATGGCAGTGGCTGAGATCTTCTCTACTCTCAGTCACGAtCAGAaGtatAAGGTAGGAGCTGTCATCGTTAAGAACGGACAGATCCTATCTCAAGGGTGGAATGGTATGCCaTCAGGTATGACCAACGTTATGAGAGATGAGGATGATAACACTAAACCAGAAGTAATACATGCTGAGGCTAACGCCTTAATGAAGCTAGCTAAGAATggaggTAGTGCcTAtGGTGCTGCcGTCTATACTACTTACAGTCCTTGCTTCACCTGCGCTACCCATCTTATGCAGGCAGGTATCACTAGAGTATACTACAAGGAGGTATACGATCAAGATGCCTTGCAATTTCTAAGAGAAAGGGGAATAAAAGTTGAACGGATTAGCCCAAGTCAAGGAGTATATCCTaCAGAAGACGAGTAATGTTAACGTCAATAATCCTAAAGCAAATCAAGGTGCTAAGTATTTAGCTGAGAACTACACAGAGGAGGAGATACTACAGCAcGTAGATACCTCCTTCCAGATAATCCAGTTGCAGTTCACTAAATCTACATCTGAAACCCCAGCAGGAGAGGCAAGACTTACTACTGTCTCTTCTGGAATAGGCTATCATGTCTGTAAGAGGGAGGAGGAgCTTGGCATCTTCTCTCAGTGGGATCTAGATGTAAGGGTTGGAGACCTCTTCATCGAAGCCTACTACAATACAGGATTCATAGACCTATACTACCCACGCATACGCAAcGGGTTCCACATAGTATCTGCTACCAATAAGTGGACAGACCTAGAGgACATCGATACCTCTACTATAATACACAGTCTAAAAGGGACGGTGGAGATTAAGCCTCACCCTATAGAGGGGATGATGCAGATGCATGCCCATGATGAgTACCCCGTAATAAAGGGGAAGGGTGCgAAcGATAGCCTAGACACTCGGTCTACCTGGGTGAAGGCTATCAATAAACTACAGCGTACCAGCTGGAGAGTGAACGAGAAGGTACTCACAGCCATGCTCCAACATGAGGATAAGTTTATCTCAAGGgAGAAGGTGCTGAGGAATAAACCCAAAGAGCAGAAGAGAAGAAGCAAGCTCATTGAGTGGTCATTCACTACCAAGAAGGCTAAGTACCTGAAAGGTAAGACCTTCTACCAGTTCcTTGAGGCTGACTAcAGAGGGAGgTTGTATTACTCTGAACCCTTCCTTAACTTCCAAGGCTCAGACATAGCAAGAGGTATGCTACAGTTTGGGAGAGGTAAACCCATGGATGAGTATGGTTTGTACTGGTTGGCaGTCCACActGCCTGCTGCTACAACCAGAGCTACAATGCAGATGAGATACCTGACTGGTGTCAAGAGGACTACGCTTCCTACCTCCAAGAGGAGGGaTTAGAGTCTATCTCAGTAGACAAGATGACACTGGATGACAGgAACaGaTGGACTAAAGAGAATATGGAGTGGATCAGGAAGGCTGGTGAGgAGAGTACCTTCTACCATGACTCCGAGAAGGTAGTATCCTTCCTCGCCTGCTGTATAGAGTGGGACGGATATCTTACTGCTAAGGAGTCAGGCCAGATCCACTACACCCACcTaCCctATaCCTATAGACGGGAGTAATAATGGGTGGCAGCACCTGGGTGCTATCAGTAGAGACGAGAAGACAGGAGCTCTAGTGGgTCTCATACCTAGAGACATACAGCTAGACTTCTAcGTACAGACAGCTAAGGAACTGTACCGTCTCACAGAGGATGAACATCTCCTCTCTATCCTACACTCTATGCCTATGAAACATATACGTAAGGGTATAAGTAAGAGAGGTAGTATGACTCGGgCTtACTCAGCAGGAGCTGATAAGATCGGGGAGAATATGTGGTTCGACTGTAAGGCAGAAGACTTCGATGAGCTCTACGGTCTGACTGAAGAGGACTGTAAgCAGTTCGCTAAGATCCTCATCAAGGCTATCAATAACGTATGcccTGGTCCACTCAAGACCATGGGATATATGCAGGCGCTAGCTGGTGTaGCGATAGCTCAGGGCATAACAGTCATGCAGTGGAGAaCTCCTTCTGAGTTCGATGTAGAATACAAGTGCTTCTACTCTAAGCACTGTAAGACTAGAGGTACAaTAGCAGGCTACAATAAGTATAATAAACAGTGTCAGGTTAAGCACGTAGCCCAGGTATTcACCGACTTCCCTGATGTGAGAGGCTTTATGTGtGGgATCagTCCcTAACTACATCCACTCTATGGATGCAGCACACATGGCTCTAGTAGTAGACAAaTGGAATGGAGACTTtGGTGCGgTGCACGATAGCTTCTCcACCCATGCTACAGATGTAGAACATCTACTAGCCCACACTAAACAGGAGTTCATAGATATGTACGACACTCCTGACTACTACAGAGTAATAGAAGACCAGCTAGTAAGAGATATGGATGACGTCACAGTCGATCGTCCTGAACTAGGAACACTAAACATAAGGGAGATTGATGACAGTGACTACTTCTTCTCGTAAGAACTATAACGTGCTGGCTCTACGGGGTCAGCAGGTAGACGACATGGAGTATGTAGATAAGTTTGgaTTAGATCCTAAACTAGCCTACACTCCAGGTATAAACGATGCCATGCTTGATAGAGCTTTTCAAGATAATCTAGATGCAGGCATGACACAGAAAGAGGCGATGATCTCAAAGAACATCGCAGCAGGAC
>ScoA_contig08813_cat_2
aGGAAGCTGATTGCTTCtttaTTaTAtACTTcTTtGTATACTATACGGGTGATCCCACTTTGAATAAGTAGAAGCCCACAAGTATAACAAGGAGAGTGAGTAGTGTAGACGGTGGCTCCTTTAGAACCACCCCCGTTcTTAGCAAGCTTCGCAATAGCATTCGCTTCAGCATGAACCACTTCAGGTCTAGTGTtGCCTTCACTATCACGAGTATCGTTAGACAACCCAGCAACCATCCCGTTCCAGCCCTGGGCAAGTAGATGCCCGTCTCTAACCACCACTGCGCCCACCTTATAGATActATCATGGCTAAGACCCGCAAAGGCCTTAGCACATTCCATATACACTCGATCATATTGATCCTGCTTCGAAGTCGAACCCACCTCCTGCTTTGAGTCGTGTGGTTTTGATATCGTAGATAGCTGATCCAGCATCTCCTGTAAGTCCGGTGAAGCGGGACTTGAGTACTCTAAACTGGATGGTGTTTCGTTCTGCCTCATCGTCTGCGACGAGGTTCCTAGCGAACGCAACGATGTCAAAGGAGATCTGCTTAATAGATCCCGagCCTTTGATGTCATCGATGCTAGCCAATTTACCTTCTTCAAAGGACTGTCCTCCTCCTGATGCCTTACGTAGGTGAGAGATTAATCCCAGCCATACGTTGTGGCGTTTAACTACCTTGAGTAGATCACTCATCATCTTATCTACTGCTTCATTACCTGATAGACCATCACTACCCTCACTtACGGCGATAGTAATGTGGTCAAGAACCAGATACTTACAACCCATGAGTGCCATATACTCGATCTTATCGATGAGACTACTGTCACCCACTGAACCTTGgTGGTCGAGTAGTACCAGTCGTTCATCAgCGAAGACCTGgTCGAATCCACTTCGTAGTTCTTCCTCAGTAGCTGGAGGTGGGTCATTAACAGATCGCTTGAGTGCCATTGAGATGAACTTCTCTGCTGTaTCACCGACAGATTCTTCAAGAGATATAAGACCAACCTTGTCGTCAGTCTTgtgAGTAAATCAAGAATGATCTCTTTAATAACAGTgCTCTTACCAGAGCCAGTACCACTAGTGAATAaAGTAATCTCACCTTGTCTGATtCCTTTtAGCTTATTGTTTAATCCATCTAAGCAggaGGATAAGGgaTAGACTCAACAGACTGACGCTGCAGGAACTGATCCCATACCTGctCACCTACTACGATCCCTGCTGGAGACCATGGCTGTGCATCCCAGATAGCCTGAGTGATAGCGTTAGCTCCATGcTTCAGCAGTGTATCGTTAGGATCTTTCTCTGGTAgaCgAGCTACACGTACCTTACCTGCcTtcAGCATCTTAGCTACTTGgTCTGTAGCcTTCTGtCcTGCCTCATCCTGgTCTAGCATGAGGaTAATAGACTCGAACCGGTTTACCCAGTCACGATTCCGTAATACAGCATTGACACCAGAAGCGCTAGGTAAGGAGACAACAGGATATATCCTTCCGTTCTTGTCCAAGAAGGCTTGTGCGACTGCgAGGCAATCCATCTCTCcTtCTGTGATAACGAGGGTCCGATTTCCGACACATACAGATtGTCCGAAGAGgTCTCCaTCGATTTTgCCATGAGCATAGAACTCCTTAGGTAATACTCtctCCTTCcACCCgATAGTCTGACTGTTCTTAGTATAGGGGTAGAGGTGTGAGTGTGGTTTCCCGTCCTCATTGATaGACATCTTAACaCCGAaGTGaTTGACTACTTCTAGCGAAAtaCCCCGACTAGATATAGGATGGCTAGGGTAGGTActATAATCggtAaCAGGTTtAGTATAgTTTGTATTGgtAGTGGGTTCATTCATCTGATCCCCTTTCTCTCTTgTgTTgCAgCTAAAaCaGTAGCTATGCCCGTCCTCGTAGACGTGGTTCGCATCGCTCGAGCCACAGCTCTTGCACTCTGTCTTCATCTTCTATCCTTTCTATTACAACTCGAAGATACTCTTCTCCCTTCGGTACGATAGTCTTGATAGCATCTACATGGTAGACCTTATTATCATTGAACTCCTCGTATATATTCTGGAAGGTATCGAACAGTGGCTTCATTATATTATCGAGATCAGCCTGCCTAGCAGACAGACCGATGTCGATCATGAATGAGACCTGATCAGAACTGAAGGGCCATTCTATTCCCATCATCTCATCACGGATCTCATTCTGGTAGTCCATATATTCTTTAGTCTTTACTCTCTTTCCCCGCCAGTACATCTTGTTTGCACTCAGCGGTTTtACTTTCAATCTCAGCTCTAAGCTCATCGTATTCTCTCCAGCTAGTAAGCATCTCTAGTAGACGGCGGGAAGTCTTTGGATCTCCAGCCCCATGTCCgCGCCAAGCAGCTCGCACCCGAGCCCATCGTCTAAGCATTGGGACTCCAGCAAGGATCTTACTGGCTTTCTTGGGTCCGATACCTTTGATTCCaGGGATGTTATCTGTACTATCCCCAGTAAGACACTGAaGCATAAGATTATAATCGCCGGCATCGTGAGAAATACTAACGTGTGTAGACTTAACAAAGTTGTAGTGATCCCCTTTAATTTGGAGAAGATCTTTGTCGATCCCAACCACCACATAGGGACGATCCTGTTCTTCAGCTTCGTTAGCCCAGATAGAAACCAAGTCATCGGCTTCCATTCCATCAGCACGAACAGCACCGTAGTAATCACACATATACTCATGACCATAACTGAGAGCTgCACGTAAGTCATCGTCTaGCTCCTTCCTGTTCTTCTTATAAGCAGGATATATGTCTTGTCTAAagTTACCTTGACCcTtcaCCGCTACTAAGAGGTTATCAGTCATACATTCACGACGGATCTTGTCCATCGTATGCTTGATAGCTTTACGAATTTCATTCTTCTTtTtGGTGACGCAGCAAGTACGGAAGTAaATTGAATCCGCATCGATtaGCGCCACGCTGTCCTCTGAAAACATATCAGTTTtCCTTTtCACTATATGGCAAGGgCCAAAAGGGgCCCCTCTTACCTCCCCCaTTCTaTCAGGGGTAGTCTTTCCaTAACGgCGTAAGCTATGCTCACaGgACcTACACTTCTtATCGTAGTAGATCTTACCGTTATCTTTAGTATTGAAGCGGCGACCACGGGTTTCGTTGGTGCAGCCTCTGCTAGTGCACGTCGGCATATGAATCTCCTATTACAAAATCTCCACCGTCCATACAGGTTATACCGAATTCCTCCGGCCCTTCTTTGAAGGAGGCCTGCAGTATCTCACCGACTCGTTTAGCGTCGTCGGGATGGGCTTGGAAGGCCAATTCgTCATGATAGAAGAGACGCGGTTCTGCCCTAAGTCCTTCTTCTTTGAtcTTCGTCCAGGCCCACGAGAGGGCAGCCTTGCAGCTGATACCTTCCATGCTTTGTAGCAAGTAATTGAGTGTTTGGTGCTCTGCAGGGCAAAACACGGgACGCCCATCAACCGCAGGGAACCAACCATCTCCTTGCTCATAATACGTCTTTTtCCATACACGGCTTAGTTTCTCCTTAAGTTCTTCAAGACCTTTAATACCTTTAGCGAACTTCTCTTTAGATTTAGCTCCCAGGGTAGGATTTGcTTTACCTGTAAGAACCTGACCGAGCTTAGCGTTACCAGCACCAAAGAGATAGGCATAAAGATAACCTTTTGCCACGGGgCGTGAGCAACCCaGAATATCTGCATTTCTCTGATGCTGATCCCCATATATGACCTCATtGGTGAACTCAGGATTCCCAACGTAATGACAGAGGCCACGTAACTGATTACCAGAGCTATCAGCACCCACGATAACCATTCCATCATCAGCAGCAAGAAGTTCCCGAAGCTCTTGACCCCACGCAGCAGATACTGCAGGGAGGTTAACAATGACTTCATGACGGCAGCGGAAGGTCGGTGTTCCGATCGTCCACATGTTTCCGTGCAGACGTCCATCTTCCGCCTTGTCGGTTTGTTCAAGCCAGCCTCTAATGACGCTCTCTCTGTTTCTAAGTGTTGTCCACTCATCTACCATCTCTCCGATCTTACCCATCTTCTTCAAAGAAGTAGACGTAAGCTTGGGTCCCATAGTTACCCACTCGAATCCTATCTTCTTCTTCTGGTACTCATCCGGTTGCCAgCCTTGtGTCAGCAGCCAGTCTTtAACgAGGTCAAgcGAaCCAAGCGTAATAGGTTCTT
>ScoA_contig09580_cat_2
AGCATGGTATAGCGTaTATAATGCGAACATTAGTAAATCTACTGGTGTTAAGCCAGGCCGTCCTAAtCCTTTGGGCTTACCTGATTTGATTAAGCCAGAAGGGTGGgAAGCACCTgatcACAGCCgCAATTACGGcGATTTAGAAAGAATGATTAAATGAAAaTTATAGTACCTGAAGAaTTTATCTGGTACCGCTCTGAGCGAGCTGCGGAATAtAACCAAGGCTCTCGCTCGGACAACAaGTTCATGATGGATTTAGATTGTGAATTAGTTGAATGGTATAaGATGAAGCATAGCGATTGGATCGAACATCCCTCATGGATGGTTGATGCTATGACTGCAGATGGAGTAAAaTTAGATGTCAAATTCGTACAAAaGTACTGGAACATCTCCCGACAGCGTGCACAAAACaTCATGCACCAATACGGgaCcGTCGATGAGTACCACCTCTACCAATGGGTGGATCGCCCAAAGCGACCGTTCAAGTGtGGAGATGAATGCGAAGTTCGACTGGCAGGGATACTACAATACGGCGACGTTGTTAGAAACATCCGCTACTCTCGCAAAGagCCGAGCGgcTACTtcGTCGACTATCAATCCCTTCTCTGAAGAAGAACGTAAacGCGCAaTtAaGCGCGAGAAAGCGAATACAAAATGAAACTATGTTACGACATAGAAaCggATGGCTTAGACGCCACcAAAATaTGGGTATTAATTGCACATGATATTAACACCAATACTACTTATAAGTTCAGTGATCATGATAATTTGCATGGTAGAATTGAAGACGGAGTTCGACTTCTTGAAAaCGCTGAGTGTCTTATCGGCCATAATATTATTGGTTtCGATAATAGAGTTATCGACAaGCTTTTCGGcACctCTCTAAACACAAaGAAATGCTATGATAcTTTtGTGATGTCTCAGACATTACGTTATAAGCGTAAGCATAAGCATGGTCTTGGCGGCTGGGGTGAAGCTCTAGGCAACAAGAAGATCGATTATGACGATTGGTCTGCTTATaGTAAAGAGATGCTGAagTATTGcATTCAGGACGTTATGGTTAACGTTCAGGTCTAtcATAATCTAGTTGCAGAATACACTAAGTtATTCAAagtAAATCCTCTCATTCGGGAAGGCTTGCGTATCGAGCATGATACTGCAAAATTCAATGCCGCCGTACGTGAGAGGGgTtGGTTTTtGAAGACCGACAAGgCAGAagagACTCGTGGGCGTATGCTGGCACGCATGCAAActATTGAAGATACTGTTCATCCACTACTTGGCCTCAAAACTGTCTtCATCGACAAAGAGCCTCGTACCCCTAAaTACAAGAAGGATGGTACATATAATGCAAACACCTGTCGAATACTGGGTGATTATTTCTCTCGTGAAGTGCAGCCTGgCGATACTCATCTTATGGCTCCTGGAACGGAATTCCAGCGATCACGAGAAGAACAAATAACGTTAGGCTCTGTGGATCtcGTCAAGGATTGGCTATTAGCTAATGGctGGGTTCCTGATGagTATCAGAAGAAGAAGATAGGTTTCGAATGGGTAACTATGGGACCTAAGCTGACAACTGCCTCGCTGCAGAAGCAAGGCCCAATAGGGACTATGATCGATGAATACTACACAATCAGAAATCGAGAAGCAGTCATTAGAGGCTGGCTTGAGCAAACCGACAAATCGGCAGATGGTCGACTCCACGGAAACATGTGGACTATCGGAACGCCAACTTTCCGCTGTCGTCACGAGGTCATCGTTAACCTACCGGCTGTCTCAGCTGCATGGGGcAAAGAACTTCGTGAGCTTCTACAAGCGGATCCTGGTATGGTTATTGTTGGTGCCGATAGTAGTGGTAATCAGCTTCGTGGTCTTTGTCATTACGTTGGGAATTCTGAATTTACTAACGAAGTCATTTATGGGGATCAGCATCAACGAAATGCAGACAGTCTTGGATGTTCACGACCTTTGGCCAAGAACTATCTATACGCTTATCTTTTCGGTGCTGGCGACGCTAAGCTTGGTCAAGTGCTTACAGGTAAAGCAAACCCAGGCGTAGGTAAGAAATCCCGAGCTGACTTCGCAAAAGGCATCAAGGgTTTGgAAGAACTAAAGGAGAAACTATCACGTGTCTGGAAAAaGACATTCTATGAGCAAGGTGAGGGATGGTTCCCTGCACTCGATGGACGGCCTGTATTTTGTCCTGCCGAACATCAAACGCTTAATtACCTACTGCAATCGGCAGAAGGCATCACCTGTAAAGCAGCTCTCTCATGGGCGTGGCAAAAGATCcGGGAGGAAGGTCtcAAGgCagAACCccGTCTCTTCTACCACGACGAACTTGCCTTTCAAGCTCACCCTGATGACGCCGCTAGAGTTGGCGAGATTCTCCAGgAGAGTTTtGAAGCCGGTCCGAAAGAGTTCAAAGTGAACTGTATGGATGGTGGTGATTACGTAATAGGAGATTCTtATGCCGAcGTGCACTAGCAAAGGATGTGATCGACCGACAAGAGgTCGTCGCTTTAATACTCGGGATAACGGTAAGATCTACTACGAGAAGAGATGTCGCTCCTGCGAGCACTCATTGCGTAgaCATGGACTTACTACCCCGGAACGCCTTCTCCTCAAAGGGGGAGGTAAGGAGGGCCCTTCTGGGGCCCCTGGCCTTcATGAAAAGGATAAAACAGATGTTTGACATCGCTCTCATCGACGCAGACTCCATATATTTCCGTGTATGCTGTGTCACTAAAAAcAAaCtGGatATTCGCAaGAgTaTcAAACATACtATGAACcAGATCAGGCGAGAaTGtATGACCGACAACCTGCTGATTGCAGTTAAaGGtGAAGGCAACTTCCGCAATGATCTATACCCtCAATACAAGAAGAAcaGGAAGGAGTTAGACGATGATaCACGTGCTGCTCTTAACTATGCTCATAGCTtcATGTGTGACGATCTTGGcGCTAtcAGGGCAGATGGTATGGAAGCTGATGACTTGGTCTCTATCTGGTCCTATGAAGCAGCTGACATGGGCCATAGCCATGTGGTCGTGGGAATCGACAAAGATCTCCTCCAAATACCGGgAGCTCATtaCAATTTtGCTAAATCCGTTCACAGCAATATGGATAaTAaTGCTGCTAAtCATCACcTTATGCTTCAGTGCCTTACTGGAGATTCCACAGACAATATACCGGGgTTgAAAGGAaTTGGACCTAAGAAAGCAGAAAAGATACTACATGGAATCCCtCcGtAtAGACGaTGGACTCGTGTGCAAGCTGCATGGCGTGCTCATAAGGCAGGAACTCCCCACCTTTCACGCCGTCTTTTAGAAATGCTTAAATCATGGAAGGAATATGACGATCTTAGAAGTAAAATTGAAAGTgAAAaCCTCTGTCCGcgAACAAGATGTActGGcGGGGAAAGAGGAACAAGACAGCTGAATACATAGCGTATCAAAATGAGATACGTGATGAGCTAGAAGGAGTGGAGTGGCCTTTCGGTAACGAACAGGTTCACTTCGCTGTGGAAGCTGGGTTCTCCAATCGAGCAGCTGATATCGATAAcATAATTAAACCATTGTTAGATACATTACAAAGTACGTATGAGGAATTCAATGACAACAAGGTCTACTACTGCGAGCTTCACAAAGAAATCGTCCCCAAAGGAGAcGAaTACTtATGGATTCGAGTcAGacGATATGACTCCGGAgTTTTtCAAGGTTtCgAaGAAGCCAAAGAACAACAAGACTCGCcAGAAGAAGCATAACAATCGTAAACTTAAAGAAGAAAGGGATTATCG
>ScoA_contig00112_cat_2
CtcTCTTaCTtCTATCAAAcTCTAATATTCTACTAaCTAAgTTCTtGGGgTtACCATAAGCTGGGTTAGGAATATCGGgTAAGACAGGgTTAAGcGGgTTAGtAATAAaCTCAGGAACATCAAAGTCTGGTGCAATATCAAACTCATAGATACcTtCCTGgTTAGGTCCAATCcAAAACCAGTATATCcTATCGTtAAGGTCAtCTTTtACAGACCCAACTGTGATATGGGAAGgTGgTAGGACTAAGCTGGTCGGTACCTCaCGGTTACCTCTAaGATTTtCcAATGCTCCTACgTCAGCACCCTCAGACCTTGACACAGATACATTCTGTGCAAATCTATATTTtCCTGGTGGGATTAACCTATCATCTAGGTCAATATCCATAACACCTTGTATAAAGGTTCTTTtAGCTTGTGACATATTGTTATTTtATtATCGTTtAATCCATTGCTGCTTGTTAAGTATAGTTCTATAAaTATCTAATGCAGATACTTTAGAtAGTCTATGCTTAGCTCTGCGTTTTGCAACAGAGTGTTcTTTtCTAGTAAGTTGTTTttCGTATAACGGAaCACCACTCTTACTGTTCATTAGTTtAGCCTTtATGTACGTgatAGATTGcTTcTtCTGCAAaCTTATGTAcTTtAaTCTTaTCcaTaTCTGAGCCTAAgCCGTCTGATACGTAATCTATAATAATCTCGTAGTGAGTGAAGTCTGTATCAATaTAAATCcTaCCTTCTTGTTCATCATAGATATAAGTACCATTTACATTAAGTTCTTCTGGCTTGCTACCATATCTACCGCCATAATAGGAGTAGTATCTATCGTATAACTCTACAGTTTCAAATGCTCCAGCGAAGTAGTTATAATACTCATTGTTAGTATTCATACTCTTAGTGTTATAGTCGTCAACAAGTTTAGACTGTTGAGCAACTTCTTCTACACCATCTTCATCGTATATTCTACCACCATCCTGGTCTAGTAATGGAGTAGTAGGATTACctGAGTGTCTACGCTCAGCCATAATGTGTTTCtGTCCACCCTCGTCAGCCCAATACACTCCAACGATACCAACTAAGTCTTGTGGTACCGGGACGCTTATATTGCCTTCTGGTGACTCTGAGTaaCTCTTTACAGTTCTCAACGTATCATAAGTAAGTTCCTGTATTCCGCGTTGTGCGTGGAACTCCACCAATGGCTTGCTTACACCTGCTAACATCATACCTTCAGTTGCTTCTGATAGCATAAAGTTGTTAATGATATCACCTAGCGATAAATGCTGGTAGTATCCTGGGTCATTAGCGGCCGGTTGTTGGTCGCTCCCATAATATTGTTCATCTGTATAATCAAGTGCCATCTATTATGATTTTTTTATTTGTTCATCTGTAGAAGCTTCTAGTTGTGCTATCTGCGCAACATCAGCCTCTTTCATTtGTATACCTACAAACTTAAGTATCTCTTGTACTAGTCTGTACTGCTCTGAAGGgTgCAACTCAAaGTGAGTGGAACCAGAAGCATTATAAGTAGGTGTACGGTcATCGCCcAATCCGAAGAATGCCCAAaTAGGgTTGGCGGGttCTTTTtATATAGTCTATTGAGATACCAGTTGTAACTTCCGATGGATAGGCTTTAACTtCGTTCTCTAatCTTTCAtATTTTGGAAaGgCcACACTAGGAGCCGTCAATGGGCTATTAAGTATGTATACCTTATCTTTTTTAcTtATCTCAGGTACCTcAACTAACATATTGTTATTAGTGgAGTAAACCATATTAAGTCGATACAAaTCTGAAGGTAATaTAAATCTACCTGTgCTACTATTGTATCCTTCGATTAACTCTCCAGTCTGGTCAGAGGTAATAGTCTCTAACtCTTTATTAACTGCAAAGATATCtACTTTTTCATTTATtAACTTTTtCAAGTCAGAaTAGCCTGTGTCATAAACCATACCTTTACGACTCACTCCAAAATGTGCCAAGTCATaGAAGTATTGTTCAAATATCTCTAGCTGTGCCTGCTGCGCgTATTTATtAAACTCCAAGGgAgCGAAaTAACcGCGTtGCTCTATGTTCATTATTGCCTGTACTGTCGTATAGACTACGTTtATATTtACCATTTGTGTTTtGTTTtATATAATATAGGGCGACATATTTGTCACCCCaTACTATATTATTtAATATTtAGTCGAAGTCTTTtAACTTCtCAATAAGTTtCGCTTTtGCAGCTACTCCATCATCAGTGCCAAaGAACTCAGCTAGACCTGCAaCAGGTCCTtGGTCTACACTCAATGTGCATACCTTAGTTGTTCCTTTACCCCAACGGATAGTTCTACCACCGTCAGTTGTGCGTACTAACTTAAATCTAAAAGCTTTAGCAGCAATATACTTTtCAGTAGTTGCTGGGctATCTAATAAACCAAGTACATACTTAGGCTCATCATCTGCGAGTACCCATAAGTCATTCTTtACAATCTTGTAAGATGTAGTAAATACATCATTACCAATCTCGCTATACATAACAGCTAATACTTCcTCTACaTCTAATGCTTTAACAGctACATAAGCGTCAGCTCTTtCTTCGAAAGTTGCTGTCTCTTcTtCTGCGTCTGCGTCAGGCATAAGTTCAATAAaGACTCTGTCTCTATCAGGAgTTAGTGCTAAAaaCTGTTGTAAAGCAATATCTtCCTTTTTAGTGAACAaGAATCCAGCACGTAAGAAGATGTGTTCAACACGTACtCCAGATTCTGGTTGTtCATCTACGAATGGAGACTTTGCTCCAGCGTAATATCTTAGCTCTCTATTAAGTTGAGCGTCTTCGTCCCAATACATAAGATGgTTATCATATGTGTGTTTAGAaCGTATCTGCCGTAATGgTGGTGCGGCATCACCTTTtAGTTTGTAAACTCGTGGCTTTGCCACCCAGTTCTTTTTAATCTCATtCCAAGTCATAGTATATtAGTTTAAaGGTAATCGTTACCCCCGTTGTGTTAACGAGGgTAAGTCTtACCGGTTATtATTCGTGCTTATGCACGCTTAAGGatacc
>ScoA_contig02841_cat_2
AtGgTTTTAAGgTTATCAAAATTAGGGgaGAAAAaTGGCACGTTCAGATTtAATTATCGCTCTCATGAAAGCCGCGGTGTCCAATGaCAAAACAAAATCGTGCAGGTTGGTGAGGCCATCATCGCCGAAGAACGGGAACATAAACACTACATTTTTGCGGACAGAATATCGACCATCATCCGTGAAAATGGCGCGGCTCCGCATCGCATGGGgCGAATGCTGCAAAACGGTATCGCCTCGCTTGTGCATGAAATTACCCCTGAAGTAAAAATGTCCGATTTATTTTtGAGCGATGAGAATGAGtCGGTTTTGCGCGAAGTGGTTGAAGAACATATGCGCCGAGAATTGTTGCTTACCTATGGATTGGCGCCGCGCAATCGATTGATGTTTGTCGGGCCGCCGGGAAaCGGAAAAACTTCGTTGGCTGAGGCGTTGGCATTTGACTTGATGCTTCCTTTGGTGGTTGTGCGTTATGAAGGGCTCATCGGCAGTTTTTTGGGGGAAACGGCGTCTCGTTTgAaTCGCGTATTTGAATATGCGCGCCAGCAAAaTTGCCTGCTGTTTTtGATGAATTTGACGCCATCGGCAAAGAACGTGGCGACACCcAtGAGACTGGtGAGATAAAGCGGGTGGTGAGTTCGTTGTTGCTGCAAATTGACGCATTGCCGAGTCGCACAGTGGTGGTGGTTGCCAGCAATCACCCAcAACTGCTTGATTCAGCGGCTTGGCGGCGTTTTCAAGTGCGGATTGAATTGAATCCGCCCAACAAGGCgAGCATTAAAAAatACTTGATGGAATATCAGAAAAAaaCACAACTAAATTTCGGATTGTCGCCGGAGACGATTGTGCGCAAATTGAAGATTTCATCCTACGCcGAGTTGGAGGAATTCTGTCGAGAtGTTTtGCGTACGTCGATTCTCCAAAAACTCACCAGCAAGgCGGACTCGATTACCTCAAAAAAACTTGTGCAATGGGACGAGCGTGATAAagTTAAGCGGAAAGTTGaGGTAAATAGCgaTGCCTGAACGCCcGCTTATTATTATGCCTgaGCCGAcGTCGCGCCGgCGCCCGCGTGGGTATGGTGGCGGCTCGTTGCCGCCGGCCCCGCTGATGAATGATGCGCGGAAAAAAaCTTTTGATGAAAAGTTTGATGCGGCGATTAATTTGATAAGCACCGGTATTGAATCGGAAGCAGTGCTGGTCATAGAAACCATCGGAAAAATTCgAGATATCCAGAATGCCGCCAGTCgAaTTTCTGGATTGGAGTGGTTGGCGGAAGTTGACCGAGATGAAaTCGAGATTGtGGATGATTGGTATTCCAGCGAAGAAGAAATCGCGAAAGCCAAAAAGGctGGGGGGCGTTtGTACTTAATGTCCAGCAACGCGGAATGCTTGCGGGAAGTAAaGAGGTTGTGGGACCAATACAAACCAAaTCTAAAaCTTGATTATGGCTACGGCAAATGGGCAAAaTTGTTCGAGTATCTTCACGATGTTAGGTACTGGAATGAGCACGACCGGCTTGttgAAaCCGGTGTTTTGGATTATTTTCGCGATGAAaTGgaGAtAAAGCGAGgcACTAACTCGCcAATTTTTTTtGATATCGAACTGCATTTTCGAAAAAaCAaCAATGATGCGGATGCGGcTGAACGCAAAGTGCGCcAATCAGTGgAAGAAATCAACGGTGTAGTACTGACAGCGACAAGAaTTGAGCAAATTGGCTTTCATGctATGAAGATTTCTTGtCCGGTGGaCGGTGTCGATGTGATTGCCcAAAATtGGGATAACGCAAACgAAaCTAATCGTCCTCGCATTACGGGTATTTTtCCCATTAAGTATTTGCGTCCGGTGCCTCAGCAACTCAGTGCTTCCACTGAAATCGTTGAGGTGCCGATGAATCTACCCTCGGTAGATATAACGGATAAACCTCCGGTGATTGCGTTGTTGGATGGTTATCCGATGGCAAATCATCAATGGCTGGACAGTTGGTTGGTGATTGACGACTTGAATGGTTTCTTTGGCGATTATGAACCTCGCCAAATGAAACACGGcACCATGATGGCGTCTTTGATATGCCATGGTGATGTCAACAATCCAGAaCGTAAATCGCTTGATAGACAGATTCGTGTGGTGCCTATAATGAGGCCGGAAGAGTTAGGCAACGCTATGTTGGAAAAAATTCCATCTGTTGAGTTTCCTGAAGATACTGTCGAACGCGCGGTTCGGTATATGCTTAATGAAACTGACGATGCCAAAAGGTCAGTTCGAGTTATTAATTTGTCCATAGGCAATCTGGACCGTATTTTTGCGGGCGAAATGTCGTCATGGGCACGCTTGCTTGATTGGCTTTCATGGGAGTaCAAAGTGTTGTTTGTTGTCAGTGCGGGGAATTATAGTGAGAACATTACCATCCCCGATGATGCGGATTCATTTTTTGAAAACACGATAAAaCAAATGGCGAAATCCAGCCGCATTCGCAAGATTTTGTCGCCAGCGGAATCGATGAATTCGGTTACGGTTGGTGCAATTAACGCCGACCATTTCTCTGTGACGATGAATGATGCAAGAATAAATTTATTGGGTGAACGAAAAATAGTGGCTGAATACAGTCGCTtAGGCGGCGGATATCGCAAGTCAATCAAACCTGAGATTCTCGTGGCAGGCGGTCGGCAAATGTATGTCGAGGAAAACCGTGCAAACGGATTGCTTGAGTTGCGCAAAGATGACCGCTTtGATTCCCCcGGGCAAATGGCGGCTTCTGTGCCAGTGAAATCGGGGGAAACCAATAAGGCTTCCtATAGCAGAGGCACCAGCAATGCTGCTGCGCTGGCAACACATGCTGCCGGGTT
>ScoA_contig11045_cat_2
TTGATGgCGGTTTGGTGGCAGTGtcttACGCGGgAGGGGGAGCAATGgCGcTGGCGCGGGTGGCATCGGGTACggggcgCGCGGTTTATGCGgTGGCGGCGGCAGCGGCAGGGGgTgaaTAGCCGGATTGCcGCCGCGGTGAATGTTTGCGGGCGGACGGCGGGGAATACATTGGATATTTTATCGGCTTGTGGGCTGTTGCGCTTGGCGGGAGAGCATATGGCGCTTTCCATTGGGACGGTCGGGGCGAAGTTGATGGATGTATTGCGCGGAGCGGCGGCGACGgTGGGgATGTTGGGgCGGCGGGCGATTGCCACTGCCGCCAAGCGGGTGCGTAAGGtgATGGCGGAATGCGGgGagTTTGagCGGGgATGGCAAAGTTTTGGAGcGGGCGGATTGCCGAGGGGATAGGCGGGGGTTAGCAGCGCGGCGATTACTCTATCGCCGTTTTCTTTTTGATAAATTTTtGCATCGGcATTGGGgCGGCTGAGGGATTGTCGCGgCGGGgCGCGGATTTTTGGGGCGCGGCGCATGGGTGGGGGTGAAATTTTGGGtgATTTTtATATTTTTTAAtCGCAAATGTgCACTTGCGGGGTGGCGGCGCGtGTTTTTTTtGATGATTGGGgCGGgCGGCGGGGCgCATTATTTTtATTtGCAATGACAAAaTTTTACCGCTTTTGCATGGTAAGTTATTGATTTTTTGATTGTTATCGGgCGgCAGTTGGTAAaCATAAGAAATTAAATTAAACAAACCGCACGGTTTTTTTtGGATGGGgTATGTATGAGGtATTAAAgagTTATAATGTTGACTATGTATGAAGAACAATTAGAGAATATTTTTtCTGAAGCACTGTCTTTGACGTTTGGCTTTGAGGGCGgCGAAGTCAATGATGCGGCGGACAGCGGCGGACACACCAaTTTTGGcGTGACTGAAATGctGGCGCGGGAATATGGCTTTGAGGGCGATATGTCATTTTTGACCAAGGACAAGGCGAAGGATATTTTTCgcTGGAAGTTTTGGcTGGGGAAGGATGCGGCGGggaatcGAAGATGTCGCCGGCgTTTGCGATTGCTtCGGGgTTGTTGCATGTTGAtGcGGGgCGGGTGGAGCGCGCGCTGCCGCTGGGGATATTGGCTTTTGATTTTTCGGTGAATAGCGGCAATGTTGGcTTttGTCAAGGCgtcTGCAAAACTTGCTGAATGTCTCTAAtgCcAATGAGAAGTTATTTGACGATTTGGCGgATGATGgtctGTGGGGCAAGAAGACGGAGctGGCGTTATTGACTTTGCTGGAcAAGCGCaGgTGTCGGcATGTGCGGAAGTTGCTGCtaTTTTGGCGGTCGGCGTTTTtCTTTCAGTTGGCGCAAAAGCGcAAGAaGGATGAGCGaTTTTtGGCGGGGTGGATTAATCGGGTGATTGAGATTGACGATTATTTtGACcGCGAGGGGATGTGATAGAAGGTGATTTGGGCGTagAGTGGATGGGcGCGCGGTGGTTAAAAaCTAAAaGCATTTATGTTGCAATTTTGAGTAATTCGGAtgCGGATACTCAATATCATTTACGgaTGAAATGTAGTCGGCGCACGGATGATATGTGCGTTTGCAATGTTATGGGTAATTTtGGTTTGGTGCCGGGTAAGgATGGGCATAAGATTGAGTCGTGGGATCCCTTGACGATTTCGCCAAGCCTGCATTTtCCACCGCCGAAGCAGTGtGGTTGTCATTTTtGGATACGCGGCGGTAGTGTTGTGCcGTGTGGTGAaGAAAAaCTtGAGCTTTtGCcGTTTTTTtGaTATAaTGATGgTGTCAaGTTATTATCACAACAAGGAGCAACAATGAAAAAAaTTAATCAAACATTTGGCGAAGCGATAGTTTGCCTCAAAGCGGGGGgCGTGGTTTCGCGGGCGGGTTGGAATGgCAAGGATATGTATTTATTTGTCGTTGCGGCAAagAATGCTGACCCTGCTGACGCGCCATCGCCGCAGTGTGTAATGATGCGGAATTTtATCGctATGAAAACGgCGCAGGGGTATGCGGTGCCGTGGCTTGCGAGTCAAGCGGATGTTTTGGACGAAGActGGAATACGGCGGATTCCGTCGAAGAaCTTCTGGCTTCTTAAACAAACaCcGcGATTGATTTATTCGCCGCTGCGGGTATTCCCGTAGCGGTGGATTTACAGGGATTtATCACAACAAaGGAGCAAgcAAATGACCATTtCATTAAAAaTCACcTGCACGGGGCTTCCT
>ScoA_contig08916_cat_2
GTAAATTCTGGAGTTGTTCCTGGTCCAGCGATAGTATATACTGCTGGGATACTTGTAAGAGCTGGAGTATGAGTTATCACAATCCGCTTACCAATGAATGTATTAGTTCCAGCAACATCTCTGAAAGCTACTAACTGTCCAAGATCAATATCTTCTGAAGGATCTCCTACGAGTATgTTAATAATCTGTTCATCAGCTACATATGAGTCCCACCCAGGAAGAGTAGCAATCATGAATGTAGTGAGAGCAGAAGCGTCCTCTGCAGAGTTATTTATATagaaaGGAGCATCAACTCCATTATTcAATACGAAGCTAAAGCCACCATTGAATAGAGTATGTTGCCACTTGTGATTAGCTACATTAGATGTAAGACCCCTGATAAGAGTGCTTGCTGTTCCATTTGAGATATGTATCTGATTATCATTTACAATTATATAAAGATCTCCCCATGGACTTGGCCAGTgagCTACATACTTAATATCATCGAAGTTAGATAGGTTTGCAGTGAATGTTAGCGAAGCTTCACCAGTAATCTTACGGATAGATCTATCATGAAATCTTACATTCTTAACATCTGAGAACACATTAGGTGGTAAGGATACTGAAGGTGTATCCATGATGACGCCTGCCTGAGCTAAGTCATTAATAGGTATTACTTGATTCGGCATCCTTGCCTCCTGTTATGATTTGAAGTGATCTGATTCTTCCTTACGTCTTATCTCAAGACCTTTGAGTTTCACACCACCTGCGTTGTAATAtAGTGTCATCTTTGAAGCGACTGTATCGTTGTCTCTCTTACCGTTGTCTGTGACTTGTTTtAAAGCACCACGACCGAGGTTGTAaATGAATGAAGTTAGAGCAGCtATCTGGTTAGTGTTCCAATAGTAATCATTGTCTTTACCATATGCTATTACGTAGTCCATGAACTCTCTTAGCTCATCTTCCAGCTTCTCTGTAGCTTCAcTCTCACTCAGATGGTCAGAGGAGCGCACTGgaCGCCcTTCTAACCTTGTTGTACCGTAACCTACTGTCCAGACACCTACTGAGTCCTGGTAAGCATTCTCTCTGAATCCTTCCTTTTCCTTGACGAATCCAACGAGCCAACTCATTTCTTCTTGTCCATGGCCATTTTGGTTATCTTCTCGCCTGACCGACCTATGACGTAACCGCCTAAGCCAATTTGTAATAGTGACCATAGTTGCTCCGGTAGTTCAAGTGGCATTACAGGTAACCCAAAGGTTGTaGCAATACCTACGATTAAGAAGTTCCAAGCTACAATAGCAATGATGACGAGCATTAGAATAGGTCGCCAAGATGCCACGAGGAAATGATCACTCTTAGCTTCTGCTAATATGATATCaCCTGCTTGTTTgTTAATATAATCTTGCTGTTCTAATATAGCAAGTTtAATCTCTCTTTCTATCTCATCCCTCTTACCAGTGTCAGGTATAACTTTATCTAACACTTTGGTAATCGAAGGAGTGAATAGTTTGAGTGCTGTTAATGCTAAACTCATTCGTCCACCTTTATCTCACTGTAGTTAGCACTATCAAATGTAGTTACGAATGAAGTGTTAACGATAACTGGTTTAGTAATCTGGTTCATTTCCCAAGTATTCATAGGaGTaTTACGCCATCTCTTTGTGAGATGATCATCACCGTATCCATAACCCATCATATCTTGCTTCATaTCAGCtACTGAGTTCCATTTGTAATCGTAGTCACGATGAGagTATAGCTCAACAGTATGTTCCAtCCCTGCGTATACATCAACTT
>ScoA_contig06915_cat_2
TCATGATGCCCTGCACCTCAAAACTCCATATGATAAAATCTGCAACAATCCTCTCATTTACCCGAGTGCAATATGTATTGAACCTGTACAGACCATCGGCATAACCTAAGCATTGGCGTATAATTAACCGATAATAATCTAACGATGAAAAACCGtgTTTACATTGCTGATTGTGTCGATTTTATGCaGCGCTTGGatGATGATAGCGTACCGCTAACCATCACTTCACCGCCATATGATAACTTGCGCGACTATAACGGCTACCATTTTAATTTCAAGGGTGTTGCGGCGGGACTATATCGCATCACCGCCTTGGGCGGCGTTGTGGTGTGGGTTGTCGGCGATAAAATAAACAGCGGTCGCACGCTCACCAGTTTTCGGCAAGCgCTGCACTTCCAAGAAATCGGCTTCTCCATCCAcGATGTGATGATTTATAAAAAaCTTAATACGCCGTTTATGCGCAGCAACGCCTATACTAACTGCTACGAGTACATGTTTATTTTGTCCAAAGGtAGCCCCGCCGTGTTCAATCCCCTTAAAGTTAAAACACAGCGGCACGGAATAGAAATGCTCGTCGCAAACAAACGGCCAGATGGCATCAATAAAAAAGTGCCGTCCATGCTCAACAAAGAAAAACCAAAACCAACATTTGGGAATACGCAGTCGGCTTAGGCGGCACAACACGCGACCGCGACGCCTTTCAGCACCCCGCCATGTTTCCAGAgCAGTTGGCACTTGACCATATTTTGACGTGGTCTAATGATAATGATTTGGTTTTTGACCCGATGTGCGGAAGCGGCACAACGCTGAAAATGGCAAAAAAaGCCGGCCGCGATTATTTGGGCGTGGACATATCGCGCGAaTATGTTGAATTGGCGCGGGAGCGGCTAAAAAGGGCGATTCGTGGCACAcccTAATCGCTTTGTTGTCGCCCGCCGCAGCATCGATAATATTCCCGCCAATGCGGTTGGCTTAGTGGAAAAAaGCAACGGCACGGCAACGGTCTTTTTtATCGGCGCGGCAACGGTCAAAGTGGTCTCGGTGTCCGATATAAAAAaCATTGACATTTATAAAACGGGCAAAGGATTTACTaTAAAAATTTGCAATGTGTGCCACATTCTAAAGCCGACTGATGAGTTTGATGTAAACCAAAGGGACGCCTCTGGACGGCCAACAACACGCCCAAGCTGCCGCAGTTGTCGCCAGCACATTGAcGGCAAGGCGATCTTATCCTCTGAAAAAGAGGAAATGAATAAAACAAAGCCCGCTCGCGGCAaTGTGTTTCATTGCTGTATTTGCAACAAGCGAAGCATCGTTGATGTGACGGCAAAAATTGTTCTCGACCATTGCCACATTACCGGCGCGGCGCGCGATTGGATTTGCGACAGTTGCAACACCGGGCTTGGGCGATTTAAAGATAGCGTAAGCCTGCTAAAAGACGCAATCGCCTATCTGCAAATGCACGATGAAAAATCTAAAAATGAATAACCcGCCCTTGCCAAACAAAAACGCGTTTGTTGCAACACCCCTACAACAATGACGATTTACCGTATTCTTTCTCCAGCAATTCGGCGAACAATgCGACACCTTTGGCGGCATTCGCTT
>ScoA_contig09124_cat_2
AGTTGTTtGGTCTGCATaTCTTCcTCAATATCCTCTACGAACTTAGTTCGTTtAGCTGTTGCTATTGGATCCTGAGCGAATGCTTtAATTGAGAaTAAACGGTCTTGCATtCCGTTAACTACAATATCcACAAACTTAGGGATAATGGGAACAGGTTCCCAGTCTAGGTTGAGATAAGATAAATCACCATTAACTGATAActCATCTTtAtACTTACTtGTAGATTGTTCaCCACGGGCgTAtAAaCGTAaCCTGTGGTAttCTTCTCTAGTTTGGAAGTATcTCCCAaCACCTGAAtCTTTtGTAAaCcACtCtGCctCtATtGCGgCAGCAACTTGCTTGCCGTATtCgTAGGACTGCTtCtCTGAATCAGAGACTGCCTGCGAAGGAAAGTGGGAAATTGcTCCTGATGTTTGTGCCATATTATTTtATTATTCTTGCGTGAGCTCCCTTGTTgTTATACCTGGAGAACCCAAAaTCAATTTtCTTtGTAGTCCTAGCTTCTCTAGGAGCATACAGATATCGTTGaCaGgCCAtgATAGCTAaTCCACTACTgatgAAGCATCGTGcGCGGTTCGTTTGGTTATATCgAaCcTtGCCCAATCTTCTAATGTTCTATTAAaaTaCATTTtACCGTGCTCTCCAGTTTCTTCATTAaTAaTCCcTACGGATTGTTCAATGTAaCTTtCAATAGCAgCGGCGTGTGCTtGTCTTATATCTTCTGAGGTATTCGGTATTCCaCCAAGTTCTCTcTCTGTCACTGACATTTGtGAGaTTAACTTGTCTGGTCTATTCATTGAATATCCTCGGTATCCTCTTCTTTTGAGATGGTACAAGAGCCTTGGTTtATtGTTCTCTGCCAAAATCGGCATTCCATAAAACACAaGGgCCATGAGCACGTCCTCgaaGAAGAtcTCTGCTGTTTgCGGTCTTGCAACATActCTAAAAAtaTTtGAGAGTTAGGAACcTTAgggttcATAcTCCAtgTtGTtAatCCGTGtAAagCTCCTTTAGAaCCTCCACCatCcTActGTTCCagaaaTATCaTAaCTATCACACCcAAAAGCCCCATAACCaTTAAAGGCaGGATACTTAACTCCATCTTTTGTTGTGTATTGATTCTGTAACTCcAcTGGTGGAATCCAGGAAAGaTAGAACCTACCATTTTTATtAGGACTGAATTctACcTcAGTGTCCTTGACACCGTTCTTCcATtGAAaTGATCCgcGGgTTACATATCCTTCTCTGgTCAtctcTtCATTCCAATCAATCTGATCgTAtaTTCttGtcAGaTTtGAAtAAaCtATTtACTGCTTCAtCTCTGAAggCAtGcTTTTcgCTtCTTGGGAACTGTCTaTAATATTcATTGaGCCcGTCAGAGTTGtGTTtAAGCCcAtCgacTtCATTCTCCCAATGCTCGATAACTCCATAAtcGATAaGTTCgCCGTCgaTtCCTTCGACTGGCTCTTCtGGAttATCGAAGACAGGAAaTCCaaaCttATCAATGAATccttCGTaaCCCcAttCCATAGGTAAGAacaaagCATATAGTCCGCTAGGAGTCTGcccATTACGAtttCG
>ScoA_contig02215_cat_2
TTTGTACTTGGcAACcTTCTTAGCTTTCttcttCTCATAGacAAccTTTgAcTCCgtcGTCAttccAGTTCCAAActCAACAAGTGTGAACTTAGCTTTGGGgTGTTTCTCGGCCAAACCCCTTAcACCCTTttGTGTTGCTTCCAGTTTGTtATTCATACTCCCTGAAATgTCAATAATTagTGTTACTATCATcTTTCTTAGTTTTTTGgATAATCTACATATCCTGTTCCGTCTTTTtCTTTTCCGTAATGGACTCCATCGGgAGTtaCCTTaTGTCCAAACGCcTTtATCGTGTGTTCAAAAGGGTtaCCCTCtAGTCTCGATACTATATTCAACATCTCTGcTGCTAgTTCCCTCACCTCTAACTGAGCGTCAGGTTTATTCCtgaGgTTtAAgAAGTGGTGAAAGGACCTCCAGTTGAAGGAGATGTCCATTGTTATctGACTATTGAAAGTCTTAAAGAACCTcGCTGATTCCTTAGCTCTAGCcCTTCCAACAACTGGTTCCAACTCTTCTAAAGCCTTGTGATACAGTAAGTTAGacGCCTGTGTGTGGTGGTCTAACAACTTCTGCCACTTTATTCCCCAGTCaTCAGGGATAaTAAACTTATCCTCTGTtAGTtCcTtGTAaCGAGCAGACTCTCCATTAATAGATACACCGACCCTATGTTTAAGGAGATGTATgTGAGTAGCTTGGTCCACGTCCACAAGgAAATGgagcGTActCTTCTCAAATGGGGTATGATGTCCctCTTTAGCAAGAAAGcccaaaaGTTTATCAaTACGAGAgAGCTTATCCTCAGAAaGgTCTCTgTAAGTtgATGTCCAAGCAGActGTGCaTGTGTGATATCACTTCCATAATAtCcTAatAaTTCTATTTtATtCTTCATCTTTACCACatGTCTTCGAAATCCTCgCCTTCATTAGCTTTACTGTAATCAGTAggaCGGATAGCAAAAAAGTCAGTGTGAGTAGTACCcCcGGTAAGGTGGTAGAACCAATCGAgaTTCCTACTGGCATGTCCATCATACTCAAAGTATTCCCCGCTGTCTGcGTAACCGAGCTCGACGAGCTTTtCGTtAGCgCGTTTtcTAATAAaCTGTTtAAGGTCATGTTTtCTtAAGTTCTCAAGGTCTCCCATCTCAAACaTCTTATCAATGTAGTTTTCCTCTaTTTAATCATCATCTCTGCTGCCTGGTGAATGTCTTCACGGCACTCTGCTTTTAGTTCAGGTATCTCATCgCACATGTGTCTGTACAACTGACAACCCATCTTACTGTgTAAGGATtCATcTCttACACTCCATTTCATTTGTTGTCCGATTCCCTTAAGCAGGTTGCGTagTTGAAAaGAGTATAACACAGCGAAAGCGCTATAAaGACTAACGCCTTCAGCAAATGCACTGAAAaTAGCAATACTCCTCCcAATCCCCACAGGaGAAGTTCCAGTaTACGATACAAgaTTCTCAAACCTTTCAGCCGTTGCTGGCTCGTGAAGGAAAGCTTCGAAaTTatCCAATCCAAGTTCTTCATTTAAATAaG
>ScoA_contig02855_cat_2
tCTTtGTTAcAAAAGTAGTGTTaTTaTTtgTtAatGacaCtaTtccagCTTCTacAGCTTGgaTAGCTAcATTTCTAAGTTGAATTTCTTCATCcTTAGATAActCAATAAATagcTTTGGATtcTtGTTAGcAAaaGCAAAtCCcATTCTcTTTACTTGAGATGGGCTCCAGCTTGTAACTGcatGATCCATGTTCTGTACGCAAAATAGCTATCAgaTTATcTtCCTCtAaTTCagtAactAAaTTAAGAGCaTCTAAAGtcTGCTCTGCtCTTTCAACtGCGCTGAGgTTagCCGCTTCAGGcTTCAtctCTTTCCACTGCTGATTAGCTCCTGGATGATATAATGATAaTAATTTTtGtaGctGtAATTGACTTTTAGCAACATGgaTTACTCCATcTtCAAAGAaGACGTGCCCCATAGTTACATATCCATCTTGTtCATCTACAAATAAaCTATTCTGGTTAGTgCaTaaCGAatctCTTtATTgAcaccTTTTtCCTCGTCgAaCCAtAaTAAAGGCTtCTTgCGAGTaTGTTTtGTTTgAaTGGTCCAaGTTAaTGGAGCtgcaCCcGtGAGTcgATAagTTCGGtCTTTTAcTtCCCAATtcTTTtCCTctttcttgtaTTTCTTCAAATTTTAATCCCATatATaTATAATATAattgTTAaTAATACCCATGCGAAAAGGGAGGCACATCGCCCCCCGATCCGACTAATAGGG
>ScoA_contig13090_cat_2
tgagcttagacttacactttaatGGATTCcGTCGTGgAtCTTAtGAcTtCTAtcAAACTGACTGgAAaTATCtAaatGActActCTACTaGaGGTGGATTtGgTGaTATCGAAGGTGtatAaTtCCTGCTGGAACTtCTACAGTTTACGATCAGAAcTtAGGTaagAACAtcAagCGTCCaTtCTTACACGTACGTtACCGTtCTTCTGAGACTGAcAatCgtAAGATGAAgTCTTGGATCACTGGatCtGtaGGtGGaGCTtacACtACTGAcgTTGAtGAAATGAgAATGCATtAcTtAACTGAGAGATGTTTAATCACTCAaGgtgCtAaTAACTTCTtCTTATtcagcATAAcATttAATTCCCcGTCTTCGGgCGGGGATTATtAACATTTAtATTTTATTTTATCATGAGTACACAAACAAAAGCCGCTCCGGCATGGgAGATCAAGGACAGAACTTATACCTTAAACGGAAGTTTtGCTCCATTAACATATAGAGTAAGCACTAGAAATATTGTTCACTTTGATGAAGAGAAAGGTaTTAACCGcGAAAtaCGTtATGCTaCTAACCAAAACACTTtGTTCcGCGATGAAAAGaTGgTTTTGCTAGATTaGGACATATTGTATTtGAAGaTGGGACAcTTCACGTtCcAAAAAaTCAACCGCAaTTACAaCAATTATtaGAgTTgtATCATCCAAAGCG
>ScoA_F569Y9H01B08L4_cat_2
CGTATGGAATATCCAAATGACTATCTTGTAAGCAAGGGAGTCAATACGGGTACTATCGTTTCGTTCACGCCCGACAGCGAGTACGAGTTCGATGTAGACGGTGAGACCATGTACAGGGTATACGACCATCAGATAACCATGCGCCATGAACACTAAGGATGTAAAGCTCAAGATTATTGAAGCGGGTCATCGTGCCGTGGAGCAGCTTATCAAGGTTGCCAAGGAGCAAATCATCAAGCACGACCCTGAAGACGACCTGTCAGCCGACAGGCTCAAGAACGCAGCAGCGACAAAAGAAGCTCTGCATCATGGATGCATTCGAAATCTTGAATAGAATCGAGACCGAGAGAGAAGCTATCGAGACATTAGAAACAGGCTCTACCAAGAAGGTAGATACAAAGCAAGGATTTGCAGAACGAAGGTCTAAATAAAAGCCTACACCGTGTCGTTCACGACTACATACCAA
>ScoB_contig04566_cat_1
TTTTTtCGGGGAAAGCAAAAACACCAACGCAACGCGATTGCCACCATTGCGTAAAGTCAATCTCACACACGCCAACGCCGCTCATTGCATGCAAGATGTTTCCATTGCCTAGATAAATCGCCAGATGACGGGCAGGCAAACTGCGCCGCATGCGAAACAGCAAAACGCACCCCGCTTCAATATCCtCCATTTCAATATTATTGACCTGCACCAAATGGCGCAAGGCGGCAATCTGCAATTCTTCGCGCTCACCGCACCGTGCCGCCCGCGCATAGGCTGGCGGGGTTTCGGgCTCATAgCCATAAAGGGCGCGATAAAGGCCACGCACCAAGCCAAGACAATCAGCACCAACCCCACACAGGCTGGCTTGATGTTGGTAAGGCGTGCCAAGCCAACGGCGCGCTTCGGCAATGATGCGGTCGGGCGATGACAAATCAGCTACGCACATCTATCAAAACGCGCCCATCGGGGAGATTGGGAAAGCCTTGAAAaTTAATCGCATTAGAAAATTTATTTTGACAAGTCGCCAATTTTTTGTCGCACCCTGCTATAAGCGTAACCATTGTGCCTGCCTGCAATTTAGCAGGCGGGgTTTGCCACAAAACCAACCGCCGCCCATCATCAATCGGCTTGTCATGGCGGATGATAAAATCATCCGTCATACCATCGGCATATAATTTTCCATCAGCAAACCAGTCGGCAGCAAAGTTGAGTTCGGGGAGCAAAATTTTCGCGCCATCaCGCAATATCACTTCCCCGCGCCATTGAAAATTTGACTCCTCAAGGTTAACCCGACACCGCGCATCGCCAAGcGCGGCATCGCATTGCGTTTGATAAACGCGCCCTTGCGGTTGATTTAATTGTTGCCCCGTGCCGCGCAAGCTGACACGGAAACGGCCTTTTTTCTGTTCTACCGCACCAAAATAACCACTTAACACCAGCACATGATTTTGCGGCTGTTTCCAGTCAACCAAAAACACGCTAAAAGCGgCATCATCATAACGTCCGTCACGCAAATCAGCTTCGGTTATTAAATCACTGCCAAGATTGCCCGCTACTTCTGGCCCATGCGCGGCCAACCCTAGCCGTGTTTCAAACACCGAAAAACGAATAGCCGCATCGGCACGATAAATCTGGCCATCAAGCGCAATATCCTCATTATGATTAGTGAGGCCAAACACCGTGCCATCGGCACGCGTGATATGCCAGCAATGGCAAAGATGGGTAAGCCCATTTGCCAAACTCTGCTGTAGGCCGAGAGGCAGGTTTTTCATATTTTATCTCCAGAAAAACGCAATTCTACAAGCGGTATGTCATCGGTGCGGCCAAGTTTTTCGCCAAGCCGCTCAATATGTAATGCGTCAATGTCAAATCGCACTGGAATATAAAATTGGCACCCACCCGTCAGGCGGCTaGCACTATCAAGCGGTGTCGTTAGCACAATCTCGCCGCTTTGCTGTTCAAAAGTAAAaTCTTGATTGCGGGTGAGTGCCGCCCCATCGCGTGCCAGCAAAATAGTATCCGCATCGGGTAACAATATCTTGCGCCGATATTGCGTATCGCCGTCACCATATAATTTAGTGAAAACAAAATGTTTAAGCGCGCTATCGCTCGCCACCAACATTGTGTCGGCATTGCTAAGCTCAGCCCCTGCTTGTGCCGTTGAATTATCTGCCCAGTCGCGCCACATAAAGCCGTGCAACCGCCCCCGTCGGGCTTCAAAAAATTCTTGTAGGCTTATgAGCTCATCAAAAGGGCGCGGCCCACCCGCCAAACGATAATTGCGGCGCGGCTTtGACCACAACCCATTGCGATATTCATGCCCCGAGCCGTTGGTAACAACATCGgTGGCAAAAGCGGCAACACTCACCGCACCATAGGCCAGCATTGTGGGTAAATTGGTAAAATGAAAATCAGTTAGCATGTGCAAAATTACAGACGTTCTATCTGCCCTAGCACATAGCGCGATAAATTCTGGCCAAGCTGTTCTTGCGATGGtGGGCCAGTAAGCGCGCTCGTGCTGGTTTCTTGGCGGGTGCCCTTATCAAGAAAATTGGTCAGCTGTTGTTGAATAGAGAGCagTTTTCAACCAATGTTATCATGCGCTCAAAACGATTATCCAAATCCGATAAACGTTCTAGCAAAGCAGACACATCGTCTAAATCTTGCACATTTTTATTTTGGTTAATCTGCGGCAAAGCTTACATCTCCGTTGGAAGTTAAATCAAATTGCCAGCGCATCAAATCaTCACCCGCGCCCAGATAGCGCAAGCGGGTGAGCATAAAAAACCCTGTAAAATGCCCcAAACCCGGCACATATATTTGTCCATCACAGACCGTGCCACTCAGCAAGGCGCGTTTGAGCGGCTCATTTTGGCCACCGCCGACAAATACGCCATCACCACGCAAAAATAAGCCGACTTCtGGCTGGCTGGCCAAAAATTGTTGCCACCGCCCCATTTGTCGCGCCCCAGAAAATTTGAGCGGCTGTTGGGTAAATTGCAAATCGCGCAAATTTAATCCAGCCAAATTTTGATAGGAAGAATTtGTATCTACGCGCAAAGCAACGCGCACAGCTTTTGCTGCATAAATTTCTGCATCTGGTGTCGGCATATTTAAGTTTTCTTTCGTGTGATGGCTTCAAAGCGCAAATTCACGCGCCATAATTTTTCTGCTGACTGCACCCCACCCTCGGCGCGTTGGGCGTGCAGGCGGgTGAGGCTATACCCATCAATAATGAGCGTGTCATCAATGATAGCGACAAGACGGGCGGCCAAATCAGACGCATCAGCCACCGCaTTAACATCCGCCCAAATGgCgAAATCAATATTGTGCAGAACAATATCCATATCATTAGGCAaGGCGCGgCTTTCAATTCCATCAAAaGAAAaTTGTGGCCAATTTTCATGGGCGTTGATATGGGTGCGGAACTGGCTGATAATATCTGAATGGGCATCAAAGCGCGTAAAAATTGCTTGTTGCAAcGCCGCCCCCGCCTCAATCATGACGCACCATCATTTGTTTGCCCAGAATCTATATtCTATCcACATCTAAATCGGCATTACGTGCCACCGGCAAAGTTTCGGTGCAGTGGCATGACAGCCAATTTTTCCGCGCCCcGATATTGACCACATTCTCAACAATCAAGACGCGCTCATCGCTTACAAAGCGACAGCCCACCTTTACCCGTGATGAATAGCGCAAGCGCACATCATAGCTCATCACGCTTGCCTCGCGGGCAGCCAGCAATGCCAGCCGCCCACGCAATGGCTTAATTTTAAGCCAAACATCACCCAGCGATACCCAGCTTTGCCGTCCTTTGGTCAAATGCGGGGCTTCTAGTCGGAATAAATGCTGACGCATATTAAATCCGTGCCAGCCGATGACGGTTTATCATATCTTGCACATGCGGTGGCACAGTTGGCGCAGTGCGATATGGCGACCAATCATCTAAGTCAAACCAATAAGCCGCCAGCAACATGACTGATAATTTCAAATCTTCTGGCAAATTATCAGaGCTTGTGCCAAAGCCAGCCAGCACTTCAAGCTCAATGCCATAGCGgTCGCGCAAAGGCGTTGGCAGTGCGGCATCATCAACCATTAACACGGCAGGCCGTGCCGCACTTTCCAACTCATAAGCAGtATCATTCACCAATTTACTAGGCGAgCCCAATAATTTGACATGTAACACCTCAATAATCGGCCAAACTGGTAGCTCAATGATTTTGTGCGGCCACTCATTAAGCAGCAACCGCCAACGTTGTGACAACATACGCACGCCCGTCTCCGCCTCAATAAAAAGACGCGCCGAACTGATGAGGCTGTTTAGGAGCAAATCATTTTGCGTATCAATGTGCAAATGCGCCCGCAATTCAGCCAGTGTCACAGGTTCAGCATCGGGCCCAGAAGCCAGAACGCTAATCATTTATACAGACACTTTCAAAAGGCGGTAGGCCAGCTTGTCAACAATGCCGCTGCCAACCCGACGACTTAACAAAAACTGCACATAGGGCTGGCGCGTATAGGGgTCGCGTAGCAAGCTGGTGTGCGGTTTGTCTATAATCAACATAGCGCGTTGGAAATCGCCAAAAGCGGCAACAGTCGAATTGACGCTTACGTCAGGCATATGGCCTTCTTCATGGACGGGAAAGCCCATAAGACTGGCAGGCAAGCCTTGCCCTTGGGTTGGCATCCACAAaTAATTGCCATCTGAATCTTTTGCTTTACGAAACTCACCCTGCACAGTTGGATTCATCAAAAaGACAGCATTAGCGCGATAGCTACTACCAAGCCCATAAATCAGCGCGATAATTTTTTCGTGCAAATGTGCTGgATTAAGCGTCGTAGATGAACCCGTATTAACAGAGCGCACCCTGTCATTAGCAGCATTTTCATTTGTCGTTATGGTTGGGCTAAGCAAACCAGCAGGGTCGCTGCTACCACCACCATGAATAAATTTATTATTCTCGGCATCGGCAAAAGCATGCAACATATTATCAACCAACCATGTTTCAATATCAATATTGACATCTTGCAAAAAGGCCGTTGTTGCCGCCTGCAGCGAATAAAGCTCAAACAGCGCAATCGTCTGTTTTGTAAAATTGGGCGTTGTGCCTGCCGTTCTGGATGACTTTTCTGTTCCCCAACTGGCTGTTACATTTTTTTCATTGCTGATATAATTGAACTCATGGCCATAGGTGATTTCTTTAACAGTGGCCAACTGGCGCAAAGCCGATAATTTTGTCAGTTTGCTTTGCAAATCATACATCACAATATCGGGCAGCAAATAACCGCCTTCACTATTTGTGCTTGAAAAATCTTTACTCTCCAAAATTTGCGCTTGGGTGGCCTCACCGGTGCGCAAAAAATGTTGAAAAGCGGTGCGCTGTTCAATCATATCTGATTGCACAGTTTCCTCGCGGTCAAGCGCGGGGCGTTGCACCAATGTGCCAAGCCGTGTCAAATCATCATTGATACGGCTTACCTTATCTTCCAGCAAAATATCGGCACTGTGGTTTTTTtCAATTTCTTCAAGGCGGGCATCATTGCTCTCCTTAAAGCTTTCAAAAGCCCGCATCAATTCTTCAAGGGCCGATTTCGTTTCTGCCGCGCTATCGCTCGGCGCAAATGAATTTGTTTCAATCTGCATATTTTTtCCTTTCATTACTtcGCCAGCTCGCGCATACGCGCACCAGCACAACGAAGCTCTGTAATGGTTTGAGAAGAAGCAGCCGATTTTTTCAAACGCGCATCGGGCTGCATGGGAAATGTAACAAGAGAAATCTCAACTAGCTGAATCTCGATAAGGCGACGTTTAATGTGGCCTTTGCTTGCTTTGGCGCGTATTGTGCGAAATCCAATAGACAAACCATCGAGAACACCATCTGCAATCAACGCCAATGCTTCATCGGCTAATTGCACATGTTCGGTTAACTGGCCTTCAACCCACAACCCTTTTTCGGTTTCGCGTATATCCAGCCACTGGCCGATAGGGCGGGTTATGTCATGCTGATAAAGCATCTTAATATCGCGGGGCTGTTGTTTGGCCAGTGAAGCACGAAACGCCCCCGCCATAATCATATCACCACCAAGATCGGTGGACGAAAACAaGCTGGCATAGCCAGAAATTTTGCGATTCATAATTTGGCTCATaGGGCTGGCTCCGAATCATCGCCATCGGCATAgCCAACCGCCCGtCcGTTTTTCAGAATCGGTCAAAAAACTGGCCTTATCAATGCGCCGCCACAGACGTTCTCTCTCTTCGGCCAGTGCAGGAATCGCATCCATATTAACAACAAAATGCAAGCCATCTTCATCACATAAAAAGCTGGAAAGCGAAGCAACAATGCGCAtcACCAAAGGCAAAACAGTTTGCCGCCATAGGGCGCGATTGGCCTCAGCATAATTGGCATAAGTATTGTCACCCGGCAGCCCCAACAACATGGGCGGCACACCAAAAGCCAATGCAATCTCACGCGCTGCAGCATGGCGGgCATTGATAAAATCCATATCTTGTGGGCTGAGGCTAATTGCACTCCAATCAAGCCCACCTTCCAATAAAAGCGGtCTtCCAGCATTGCGGCTGCCCTGAAAATTAGTTTCAAGTtCTTTTTtAAGGCGGTTAAATTGTTCATCAGTAAGCCGCCCCGTGCCATCGCGGGTTTTATAAACCAGCGCGCCCGATGGCCGTGCtGCATTGTCAAAAAGTGAGCGATTCCACGCCCCCGCACTATTGTGCAAATCAATTGCGCCTGCtGCCGCTTCCAAcGGGCTAAAACCATAATGGTCATCTTGCGGATTAAATAAGCGCAAATGTAAAATTGATGCGGCTTGTtCTTTTTGTTCAAAACGGGTTACGCGACTGCCAACCCGATATTCATAAGCCGTTGGCCAGCCTTGTTTATCGGCAATtACCCGTATtCTTTCGGGGCGCAAGCAATAAAGCGCGGTCGGCTTATCATCGCCATCACGATGACAATGAATATAAGCATTACCTGACAATAAAAGATGCCcaTAAAGAGCTTCAAAAAAGTTTGGGGCGGCTTCGgCAGGGTTGGGCTGGCGCACCAAATCCAACAATGGGTGGGTTAAAAATTGCCGTCCATCGCCGTGCAGTTCAAGCGGAATGGTAACGCAGGCTTCTCCAATCATCTGCACACAGCGATAAACAACGGCATTTTGCCGAAAGCCCCGCAGCACGCGCACATTATGGCTAGACTGCCCCAAtCCATTATCAATCAATGGCACATTTTCGTGTATCGGCAGGCTATGGTTTTTTATCTGGCGGGGCGCACCCGTCACCAGATGACGTAGCTGGTCTAATACATCCATTAAAATCTCCAGTTAAAGTTGGCGCACAGAGGGCGCGGCAGGTGCCGTTGTTTGATTGAGCAATAGCGCGCTAACAGCCCAAACCAGCGCGTCCAACCTGTCGGGGCTGGCACCATGTCCGGCATAGGCACACATTTCTTCTTCAAGTTCTTGAAAATGGCCGACATGAAAAACCAGCCCACGCTCATATAAAGCCACCACAGGTTCGGCACGCAATAATTTGCCAACATGGGCGCGCACTGGCTTAAAATGCACATGCGCGCCTTGCCGCAAAACAATCTCGCGCACCATTTCACCGCCTTGATTTATTTCCGCAATCAGCGCATCGGCCTGATAGCGGTCATAAATTTCCACCACATGCGCGgCCCATGCAGCTGGCCCAAGCCCCCGCACTGTTTCATCGGCAATCACATAAGCAATCGCCCCATGCCGTGCCACCACCACCACaCCGCACGCATCGGCCTTTGGGCCAATGCTGGCTGGcGGGTCCAGTGCCAAAAATACCTCATCTATTTTTtCAATAGGTGGGGCTTGAATACATCTTTGGCGGTCCACTAAAGCGGGTGTCCACAAAGCCGCATCGGTGTTTTCCACCAACTCCCCATCCAGCTCTTGCCGCCCTAATTGGGTGTTGCGATAACGCGCTACAATTTCTTCCAGAAAAGCGGGCGCAAGATTAGCGGCATTTTCTATCGTGCTGGCACGTGTGACAACAATGTTTGGGTCAGTAAGCAATTTTTTAaTAAAATTTGTTGTGCGTGGTGTTGTGGTAATTAATTGTTGCGGCAACGGCCCCAAGCGCaGgCCGAATTGCAACATGTCAAAAGTTTCGCGGTCGTGCCGCCATTTGGCGAGTTCATCGCACCATGCGGCATCAAATTGTGGGCCGCGCAGGGCTTCGGGACGCTCTGACGAAAAAATCTGCGCCTGCGCcCCATTTGGCCAAACCAGCAAATTGCGGCTTGGATAAAAACGTGGCCGAAAgCCCGGCGGCGCAATCGCCAATAAACCAGACGGGCCTTCCACCATCACCGCCCGCGCCGCGCCATAAGTTTCGCCAACCAGCGCAATATGGCGGCGCGCATTTTGCGGGTCGGTGGCTTCCACCAGCGAGCGAATCCATTCCGCCCCAGCGCGGGTTTTGCCGGCCCCGCGCCCGCCCATCATCAACCAGCATGTCCATGCTCCAGCAGGCGGCAACTGGTCAGCaCGCGCCCAAAATGGCCAATACCAATAAAGCGCGTCAATTTCGGCCGCGCTTAGATTTTCCAGAAGCTCTTGTTGGGTTGCCAGCCTTTGCCAAATCGGCAAGACGTTTTTCGATTTGCCTGATATGCTCATGCTGGTCGGAAATATTGACCGAACCAGAATTATTGGTTTGGTCTTGTAATTTCAAAAGCCTATCTAATGCGCCGACCAGTGTGGAAAGAATGCGCGCATAACGTTCAAAAGATTCAGATATGTCATCAACATTGTCAGGCAGATTTTCCTGCAGACGTGCCATATCGTCCAGCAGACTGTCATGTAGCTTCTTTAATTGTTTTGAATTATCCTGTTTCAAAAAATATTTTCACGAATGATATGGTGCAAGATAATATGGCGCAGTCTTTGCGACTGGCTGTGGCCATATTTGTTCAACCATGCCACAAAGACTACCAAACAGCGTcACGCGAGTCAATAAAAAATTTAATAATTTCAGATATTTATAAGAGTTTCGcGGGTATATCTTTGCAATTTGGCTTTATTTTCCAGAACTTTGCACAAATAAAATTATTATTATTTTTCATCAATCCAATCAATAATGCGGTGTTCTGGcGGCACATTGgTAGCCGTTTCATTCACCACACGCCCCGCCACACTATGCCCAGCCTCTGCCACACTTTCCGCCCGCCCACTTATTAATGGaTGCCAATCGGCCAGCCCACGCCCTTCGGCCAATCGCCGATAAGCACAGCTTTTCGGCATAAAATACACTTCGCTCAAATTTTCAGGGGTCAACACCACACAATCGGCCACGCGCTGCGCACGATTGGCATAATCACGACACCGCGCATTTTCGCAATCAAGC
>ScoB_contig15285_cat_1
AAAAaTGgCGAAcAGTGATGAGcaGgCAATTCGGaTtAAAACGGATGAGGCAACAgAtAGCAAAAGCACCGATGgACCGGCTGAaGGTGTTATTGACAATAAACCCTCAACTGGAGAGGATGCCACCCAAGAACAAGAACGAGCATTGGCCGCAATGGAGGCTGCTGCGGATGCAAGTATTAGAGAGGATGACCAGCGAAGGcGTATTGAAAaCTTCTTACCTGGAACTTCTGCATCACAACAATTTATTtCAGCAAGAAGCAAGCGACCCAGTAAAGAGGACAAGGATTCAATCTTACGCCCTGAGGAGCAGTGGGAATTTACCAGTTCGCGTTTCCAAAAACACGGCAGGCTGTGAGCGTAGGCAAATGGATATGCTAAAGCAATTTTACGAGGATTTTATAATCCCTTTGGATACTACCGCTACGGCGTTTGCAGGTCGCAATCGTGGATGATTACAATATCGGTTATGATGTTAGCCGTGGAGATGCCGCATTGGTACTTGACAAGGCAATCGCATTTCTGTCTGCCATGCGTGTGGTGATACCCCGTATTACTATTGAAGAGGACGGTACTGTGTCCTGTTATGCTGGgATGACCGCAAGGGATAAAAAaGAGTTGCAATCAATTATTAAGGCGTTGCGTGTTATAGGCGCCTCAGAGTTTAACAAAAATGCTAAATAAGACAAGGAGACAAAAAaGATGACTACACAATTAAATTATTCAACAATGGTTTCAGCGCTGGAATTGCTATCGGTGGAATTCTGCgAGGGAGCGCCGTTGGCGGCGTACGGTTTGAGCAAATCAGATATGGATACGCTGAGTAAACCCTCATTGTTCCAGCAATCTGACCGaGTACGCGTACAGCGCGCTTTGGCGTGTATTAGAGAcGGcGTtGCAGGCTTCGTTGGCGTTGCCCcTTTcGCTGTGCcAGCTGAGTTCATAGCCGCTATTATATGCCGTTTtGTGCATTCGGTCAaTATCCGTATaGTGTGCAaCTGGaTGTCTGCAaTCCCAaGTGTGCCAGCGgATGATATGGCGCAAGAGAGTATGGgACATGAACCTGTGACTGCCCAGCgTTtATTCGCATTGGTGCTTATGGCAAGAGGCAAGGATCCATCGTTTGAGGCCGGCTTTGATTCTAAGGTCAAAAAaTCAATCATTAAAGGAGGACAATAAAATGGCAAAAaGAAGACCAAACAAAAAAAGAAACAAAACTATTTCGCACGCAAAaTTGAGACGGCGTGCTGTGaCCAAAAaTtATTTTAGAGGAGGGAAGAACTTATGAGCTCGTATTCAAGGCAaCACTAcTCCCcGACTAGCCTTtGCTTtCCtaCGATGAAGATCGGgCgTATtCGTACTATTCAACAAATCCcTGTATTCGCaTTGGATAGCATTAGCTTGAAAaTGGCGCTGAAGGTTAaGATGGCAACATTACGCCGTGCATCTGTtCTGAGCCcGGTGaTTACGCTTGCAGCTTTTtAtCAACCTTtAaGACACATTTATAGTAACTGGGTTGAGTTCATTACTGAAGgCATAAATGAAAaTCAAAaCCTaGCCAGCTATCAAAATAaCACTGACCACCcTATGGAgTTtATCGGTCAATATGtCCCAAaTtCtGGGTATCATAGCACTaTACCCGCCCATGCCGGCCcGCTtGCTtATAATAACATTTGGAACCGTTAcTGGCGCTTACCGAGTGATGAAGGAAcATTGGCAAACCTGAGAGAcACTGGTTATGGTGAAATGGACGGTGATGAATTaTtAGCCACTGATGCTGATACATTAAAATaTGGTTACCCTGCCTGTCAATTACCCACTGCCTGGAATTCTGCACTTCAGAATTAtAGGGTCGgTGATGATGAACGAGAGGTACCCGCTACTAACACTTTGGACGTTGTGGAGCTTCAGCAAaTCAAGGCAAGGTAtGGTTCATTaCAAGAGCGCGCGTTcTTTGCGGCCACGGACCGCTATACGGaTTTAATGAAGAGCGTATATGGCACAAAAaCAAGTCAAATAAGTAtAGATGCTGACCAGCGCCCTGAGTTGCTGTCTATGTCTGACAATTACCTGGGAAGTCAAGACACACCCATCGTTGATACTGCCTCATCTGGTAAAAGCACTGGACAAGGTTATGGAGAGATGATGTTCGGATTTCCAAAAAAGTTTTTCCCTGAAGCGGgCGTTATAACAATTCAAGCTGTGGTTCGCTATCCGCAAATTGTGGtCGGCGAGGTAAATCCGCATATGTCTGTTAGCAATCcTTCTTACAAAAGTTTtAGTAACGATCCAAGAATTGTAGGCAATGAGCCACCTGAGGAGATTAACCCTGCTGAGTGGTTTAGCAATGCTCCCACCTTATCGTCTATAAATTGGGGTATTGCACCTTTCGGACAATCACTTCGGACCCTGCCTGCTGGTATCGTTGACAGCTCTTATGACAAGTTGgACGGcTTCCcGTTtCTCACTGCTGAAAaTTtGGTtACTGCTCGCAATGTGTTTtACTGCcACCCTGAAGATTACGATGCGATATTTCAAGCACCTAATCAGTTGGGCCATTCGCAGGTTGCCACTGAAAATCAATGGTCAATAGAACGCTTAACACCGGCCGCTATGGATTCAATATTCGTAGGCGCTAACAAATAAAGGAGGACAAAAAAaTGTTTAGACCAAACTATATTAACAcAACCCCGATTAGGCAATTAGATATTGGGATTCCGTATTCGGACGGCGTGGTGCTTACACAAGCCGCCCATGAGCAAAATGTATCGGCAAATGGCCCTAAGCAGTATTACCGCTTATCTGATACCGTATATCCTCAATCTTTCGGCATCTCAGACTGGGCCAGGGTCAATCATATTTCAGGAGGACATCTGGTATTACTTGGCGCTATGCTCCAAAGCCCGGAGATGGACGCTGGCGCTGATTTCACCACCACCTACCTTCGCAATGTTGCTTTCTCTGGACTACTGCACACAAACACCACTGCACTGGTCGACCAGCTGCATTTGTTCGTATGGCAAGGaTTATCGGTAACCACTGCCGCTGATAGTGTCGGCCGTGTAGGTACTGGTAATTATAATATCCTGTCTTGTGGTGGTCGTCAATGTGATGTGGACAAAaGTTTTATTCTTACCGAAGACAaCTTGGCGCTGGGAAGTAATTTTACCAaTTCgCCCcATGCTTTAgTTTtGGGATTTGGAATATTCAATCCGAcTaCAACTACcGCTGATGCCGTAGATGTCAAaTTTACCCTGACCGcATCACAGCATATCCACGAACGTCCCTGTTTCGATCcgAGTAGGTAaTGTCAATAGGAGCTGCAATCGGCGCAGGTATCGCTGGCTCAATCGGTAATGCAATCGGCAATGCTATCGGTGGCGCCTTCTCTGGCGGTTCTTCGTCAAGTGGTAAAGGTAAAaGCTCTGGTAGCAGTTCCAGCTCTGGTGGCGGCCGTGCCGCAAGCTTAGGTTCGAGTTATGGTGAATTCGGCGgcAaTGGAGCACAATTAGGCAATAGTGGCAATTCATCGTCCCGTGGTAATGGCGGCGGCTTTGGTAGCAGTATCGTTAATGCCGTTGGTTCTGGTCTTGGTAATGCCATATCAGGCTTTGGTAATGCTTACGCCAATGCTGCTTATAGTTCCGTGGGACAAGCTGCCTCTGGTCAATTTAATGCGCTCGCTGGCGTTGATGCTCAAGGCGGCCGCAATGCCGCTGATTTTATGCGTAATCTTTACGGACCCGATGTTTCACCCTGGGACTGGTTAGGTGGCAATGCCAATAATCAAGGTAGCACCCAGGCATCTGTGCAATCACATGACCGAGAGAGGTTACGC
>ScoB_contig08270_cat_2
GTACAGAGACGCTGACGCTATATCGCCTATAAGTTCAGTCCTGCCAACTGTAGCTTCTCTAAACTCCCATGCGGGAACTTCAGTGAGAGAGGCAGCATAGAATGCATAGCGTTGATCTCCAGAAGCGCCGTATACCTCACCACTAGCTACTGTTCCAAGACCTGTATCAATAGCATCTGAGTAGTTGATTAATGACCAACGTACCTCAAAGCGTGTCTCAGCACCAACAATACCATTGTAATGCATTGAACTAATCTGCGCTAAGATAACCTGCGTATTCCCACTTAGATCATTATAGTCCGCCGCTGCGAAAGCTTTAATACCTAGAGTATGAGGAGCATCAGGGTTAGCAGGCACGTAAGTATTAGAGCTCGTACCTTCTGTCAGACTGAACTCACTACGGAACGAATCTCTCTCAGTATTTGTGAACTGGAAGTAGCCTATTAACTCATGCCCTTCTCTTGTGATAGTCCATGCTTGGTAGAGGTTATTATTCACCCCACCTTTATTAATAATAGTACCAGCATTGAATAAGTCATCAAGAACTGTACTTGTATCAAAAGCTGTAATCTCAGTAACAAAGTCTCTATTCTCAAGAGAAGTAATCCTAGCTTCGTTCTCACGGATGTGGATCTCGTTAGTTACAGGGCGGCTTTGTAGCTGTACGTTCTCAAGTAGAGCGATAGAGCCTGCTTGTGGGGGTGTAGTAGTAGGTTCTTCATCACCAGAGTGTACATGGTAACGTAGTAATCTTAACGTCCCTCCGTCGGCAGTTGCTGTGAGACCTTGCAAGATTGCAAAGCTACTATTCCATGAGACAACATAGTAATCACCTACAACAGGTGGCGTAGGTTTTGTAATAGTCCATGTAGCGCCAAAGCCAACACCTGAGATAGCAGTGATAGTGAGAGTAGAGAATAGGTCTAAATTAATAAAACCCATGTAGTCATTACCAGAATCTGCATCACCAAAAGCATATACTGTTTCGAGGTCTAGGACGTGTTCTACACCACTACCTTCTATAGTGATAACATCCTCTGCTCCATGAGCAGTTACAGTAATACCACGAATACCAAAGATTCTTGTGTTATCATTAGGAGTACCAAGACCTGTCTCTACATTATTAGATGAGAGCTGGAGCTCTGCACCTATAGTAGTGTCTGGAACATTAATGCTTCCTAGACTCGTAGCAGTAACTGGTATAGGAGCAAATTGCGTAGCCCCACCTAGTGACTGCCAATCTGTCGTAGGGTTAGTTAACGAACCCATGCCAGCGGCGTGGTCCTTGAGTGCTCTATAAATAATCCCGTTAACAGGGTTATATACGAAGTCGCCTGCCTCATAAGCCTCACTAGCGACATAAGCAGGAATATCCGTACCACCACCACCGACTACTTCCCATGCGCTATATAGTATCTCACCGGTAGTAGTGCCAGGCACATCATAAGCAAAAGCATCTATGCCGCGAACACCTCGTGCTCGTAAAGGTTGTGTATGCTCTAGTACTGGCGTTCCATTGTAATCTGAATATAATCCAAATTCCCCTTCTGGTGGATCCATAGCACGCTGGTCGGTTGTAGATACAAAGAACTGCCCATCTATCATAGGTTGGAACCCTGTGGGGATTATCAACTCAGATCTAAGTTCAGGTGCGTTGTCTTGAAGAACGACTGCAGTAGACGTGTCATCACCACGTATTTGAAATACGGGTCTATTAAGAAGATCATCTCCATTACCTGTCTCAAGAGTATGCGCACCAGCTCCAGGGAAAGCACCACTAGCAAAGTTTAAATCAGTTGGCTCACCTTCCTCATTGGGTGGACCTGCATCTGGGATTAGGATCGCCATACCCGTACCAAAAATCTGATCTTGTTTACCTGCTCCTCCGTCAGCAGCAGAATTATCTACATAGTCTTTATTTGCTGCATCTGTACCTGAGACAGGGGTTTTAATATCTTCAAGGAGGATATTTTGTGTGCCATCTTGTAACCTAGCCATACTATCCTCCTGTTACAGTTATAATTAATGAGCCAGACCCATCGTAGTCTAGCATCTGGTAGACATTCCAATGGTCATTCTCTAGGAAATCTGTCCTTTGCATTACAGAAGCGAAGAGAGTACCTGTCTTAAACACTGGGTTAAGCACTGTGTTTGGTAGAGCTATGAACGCAAAAGATCCTGTTTGAAATGTTAATGTAGCTGTTCCAGTGAATCTCTCTGATCCGGGTAGGTTCACAACGTCTATAGGATCATTAGTACCCGTAGTACCATAGTACAGTGGTGCATAGACTGTTATAGTCCGAGATGAAGTCTGAACTAAGACTGGTCTATCAGAATCAGTCTTATCAGTAGCTCTTATAGTAGCACCCACAGTATAGTCATTTGGAACAGACATATCTAGTTGGTCCATAGTGAATTGGAATGCAGATGGGTCTGCAGAGTAGTCAAGTAGTTGGTTTGACAACCCTGTACCTGCTAACTGCAACTCAGTAACATCAAAGATAGATAGATCCACATTAGACAAACCAAAGTCAAATAGTGTTGAATCTGTCACATTGTTAGCATCAATAGGTACATATCTATACCCATCAATAGAAAGGTTAGCTTCAGCAGGGTTAGCAGCCCAATTAAAGACAGGAGTGAAGGGATGTTGATCAGAAGGTGTCGGACCTCCTCCACCAGTAATAGTTATATTAGCTGTATCTGATGAACCCATAGTTACGTTCACCCCAGCACCAATGAAGTTCAAAGTGTTAGCGAGGAAGGAGTCAATACCCACTCCCTCGTTCTCAAATCTAACCTCTGTTGCAGTAGTATCTGTAGCGTTTATCTCAAGGTTATTCCCTTGAACAGCTAGTTGGACATTACTTCCTTGAACAAAACCAGTGATGTTAGTATTTAAATGTCTTGGATACTTGTTAACATCAGAGATATCTGCAGATTGAGACCCACCAGTATAAGTAATCGTTAAGTCAGGATCAGAGAAAGAAAGATCTGTAATCTGACTACTATCACTTCCGTCTCTACCAGCCTCTCCTTGAGGACCTCTCGGACCTGTCGGACCTTCAGCACCCGGCGGTCCTGCCTGGCCCGGCGCACCAGCGGCACCTGGCGATCCTGCTGCACCCGCTGTTCCCTCTGCTCCTCGCGGACCTTGAATCCCTTGAACTCCCTGCGGACCTTGCACACCCATAGGACCTGTCTCACCGCGTGGTCCAATTGGACCTTGCGGTCCAATCTCACCAGAGGCCTCAAAGGGATCAGACCAATGGAGAATATCAGTAGGATTGTTAGGATCATAGATTGTTGTAGACATATACAGGACTTCGCCGGCTTCTTCATCTACTTCAGGAGGTTGGAAATGCCATCCATTTGGAGCTATATCTATTCCACTGCTATCGTTTGGAGTAGGTACCCCTATATCTCCTCCCACTCTAAAGACAAATACTCTAAAGTGTCCTTGCAGACCTTGATTCCCTTGCGGACCAGTACTACCTGTTGGACCCTGATCTCCCGGGTCTCCTTTAATTCCCTGCGGACCTGGTACTCCTCGCGGACCAGCATCACCAGTCAATCCCGGATTACCCTGCACACCCTGCGGGCCAGTCGGACCTACTGGGCCAGTCGGGCCAGTCGCACCCGCGGGTCCGGAGACAGAAGAGGTAGCCTCAAAGGGAGTAGTAAAGCTCTCAAAGATACCTAACCCATCATTCCCTGCAGGATTCCATACACCTATAGAGATGTAAAGAGTATCTGTCCCTGAGGGTAAGTCATACTCCCAATCCTGTGGTGGTACGTTGAGATTAGTACCAGCTGCGATAACAGGTTTATCAGTTAAGACTGTGCTAGAGCGTCTGAACGCATCTACATCTCTTGCGCCTTGATACCCTTGGAGACCCATATCTCCTTGTGCACCAGGAGCACCATCCATTCCAGGTGCACCGTCCGTACCAGGTGCACCGTCCGTACCAGGTAACCCTGCAGGACCTGCCGGTCCTTGCGCACCCATTGGACCTATCCCTCCGGCCGGACCCGCCTCACCTCGTCCTCCTTCTGGACCTTGGTTTCCTTGCGGTCCTGGTGGACCTTCTGGTCCTTCTGGTCCTTGCGAACCTGTACCTGCTGGTCCTGGTGGGCCTTCTTCTCCTGGTAAGCCCATCTCTCCCTGCGGACCTTGTGGTCCTGCTGGACCACGTGTAAAGCTGTCATCACCAGAGGCGAATGCACTACCGGCTGCTGAGGTTGTAGCTGCTCCTTCTACATCATCGCGATCAAATGCACCGCCTTTCGCAGCATCATCTGTAGAGCCAGCCTTTGGTCTATATACCATAGCAACCTCCTATATTTGACCGAAGCCGTTATAATTTATCCTTACGTTAGCACCAGTCCCCATACGCATAGCTTCTTCGCTATTCAGTTGCTGTATTTCTTGCTCAAATAGTCCGTTATACTTCTGCCACTGGTCATCCTCGCCTAAGTAGGCGAAGGCCTCTGAGAGAGCTCCGAAGAGTAGGATCTTCTCATTCTCATCTCTTAACCAGTTGCCTGCTGGACCTCCTGTGTATTTTATACCACTGTCTCCTATAGCAACAGATGCATCATATGCTACAGAATTCTGATCAGTTGTACCAGTAGTCCCAAACCATAGATAGTCATCCTCTTCTTGCCCAACTGATGTAGCAGTCAGTGTATCTCCTGTAGCTGTGAACACATCAGCATCTGCATTATACGTTGCTGCCAGCACTAGATAGTTAGCATCTAATGCAGGGAGACGTCGGTAGTAGTGGATCTCTAACTCCTCATCTTTAAGAATAAATCCTGTGAGCTTGAATAGATTACCTACTCTTGTCCAATAGCATGCATCCTTCTTATCAGCGTACTTATCGAAGAAGGTACGCATATCAACCTTCTGGTTGAAGACGTAACCCCTTGTGACATTCCTAATGTGGATGACCTCTATGAGATCATCCGGCACTGGCATATTTACTACGGGTAATCCTAGTGCTTCTTCATTCTCAGTAGCAAAGTCAGACTCAGCAATAGTAAAGCGCCTGCTTAACTCAAGAGGAGGAACACGTAGTTTACGGTAGCATTTATCTGCTGCGTACTGTAGGAAAGAGCGGATCTCTCCATAGTCTGATATTGTGCCTGTATCAGGTACTACTGCCCCGAATACATCAGGATCGCGGTTGGCCCACATGAGGACTTTTCTAACCATCTCGTCATATGTTGTGGCCATTTGCTTCTCCTATGTGTTGATTAGTAGATAAGGATATTCCATCTTTAGAATGGTCCTTAGCCTCTTAGACGCTGTTGGATCATGTCCGAAGTTGGGATCATGAATATCTAGTTTGTACTTCACTAGAATATCCATAGCAACTACGTCAGGGATAGTAGCCATCTTCCGCATACCTGATCCCTTCTGCTGACCATGATATGCCTCATACTCCCTCTGTCTTTTAGCATCTTCTATAAAGGATGTGACATCCTGCTCTACGTAGTCGTCCCCTGTCTCCAGATCGAACTTCCCCTTCAAGCCTCCATTGACTTGGAATCCGAATTCTTTCTTTGACATCCTAGAAGTCTCTCTCTTCTGTTGTTCCTACAAATCTACCGGACTTGCCAACATAACCTAAGGCACATCTTGTACCTGGCACAGTGATTGGGTCTCCTGCGGCTACACTCGTAGACGCTCCAGAGAAGAACGTAGCGTGTATCAGTTCATATCCTCTTCCATCCGTAGTAGCTCTTTCAGCCCATGCACATCTATCTGCTGGGAATAGAAATGATAGACCATCAGTTAATGCTAACCCTCCTGGACCATCTGCTGCGACCAGATCTCCGGATCTGGCAGTTGCTTGGATTACCATCATGATTCATTCTCCACTTTTGTTAATAAAGTAACACTCCCATAATGAGTAAGCACTCCCAATATAGGTTTCTGTATTACTACTACTTCTCCATTAATAGCATCTCCGTAGAACACAGCATTTCTTATATAATTATTCCCATTGGTATTATATTCTTCCCAACTACATAAACTTGCAGGGAATGCACGTCCTGCAAGCGTGTCTTTAATTACATACATTTTACTTACCTCCTAAAGTAAAATAGGGAGGGAACGAATCCCCTCCCTTTAGCCTCATGAGAGACCGTAGATTGCTCCACAACCTTGAGGGTTTTTAACCTCAAGTGTGCACTCTTCAATCATCATACCGATTGTTGAGTCACCACGTGCTCCTACATCGACCTCTTGGAGAGGACGTAGAGTAGCAAGAGCGAACCACTGTGGGTCATACATGAATGCGCTGAAGTCAGCTACATCATAATCATCGTTAACACCTGGTGTGCCTGCTGTAGAACCAGCAAAGCGGACAGTGTTAGACAAGCCCATGATATAGTTAGGTACAACCATCACATCACCAAAGTCAGACATATACACGTCTACAGACTGGCGTAGTTTCCCATCCATATCAATATTACGACGTACACCACTATCGGTGACCATCAGATCTGAGAAGTCACGACGCAGTTTAGGGGAGAGCATGATCTTCCCTGCCTTACCACCATTCTGGTAAATAGACTGCATCACTTCATCGATGTCTGAGAGAGCTAGTGCTCCATGGTCTAGAGTAGCGCTCTTTGCTGTACCACCTGCAACAGAACGTGTTGGTACTGTGGTACCAATAGCACGGTTAGCAGCTGATGGTGCTTGGAAACGACCTTTGTACTTTACGTTACCACCTTGTGCGGTTCTTGTTTCTACTTGAATCGGTGTGTTGATCCAAGACTGGAATCCACCGAAAGTACGAGCCGCACCAAGTGTTGTATCACCGTTCGCAGACTGACCTGAAGTATTGAAGGAATGAATGATGTCATGCTCTAAGTCACGACGTAGTTCAGTCCCACGCTTCTTCAGCTGATAAGCATATTCATCTGCTACACCAGCCTGGTCGATTGCTCGACGAGTACCTGAGATAGCAATAGTCTTACCATTGATCTGAGTATAGTTACCCAAACGTGTACGGTTAGTACCTGTTACAGCAAAATCAGGACCAGTTAAATTACCAGAACCACCTGTGAACTGTGCTTGACCAGCTGCTCCAGCATTGTCTACAGGTACTAAGTAATCCGTACCTTCACCAATAACTGAGTTGCCTGGTGTGTTCAGTTTGTCTGTTTGCCATTCATGATAAATAGCGGTTGCTTTtGTTTTGCCGATTGACGACATAAACGGGGTTTCATCACGAGTCAACATGCTAATAAAATTAGCTAGGTCTTCTCGCTGTGAGACGTCGGAGTCACTTGCTCCTGATTGGACGTCTGAACGTGCACGACCTTTATTGACGCCACGTGCTGCAAATACAGCCATTTCTAATACTCCTATAAATTAGAGAGAGATTTAGAAGCGTATTGCCTTAAGAAGTCCATTTCATCATTCTTTGTACCTTTACCGCTCAGCACTTTATTGCGGACAGCCTTAGCTGCTTCCACcTTCTTCTGCGCTGGAGGCCTTCcTTtCTTAGCAGG
>ScoB_contig14796_cat_2
TtGGTTTAATGCATACATCTAGCCCTCGTTCTTTCATAAATTGTAGGGATTtCTCACAGTATACTTGATCGTATACTACGCGAGTtATCCCCGCTTGGAGGATTAGTAGtGCACAGTCCATaCAaGGACTATGcGTGCAGTAGAgAGTGGCCCcaTtagAGCcACCCCcGTTCTTAGCGAGCTTCATGAGAGCATTAGCTTCGCTgTGTATTACTGTGCTAAGAGTGACACCATCTGGCCCACGAGTAGCaTTAGGCATACCACTAGGCTGACCATTCCAACCTTGGCTGAGTATCTGTCCctCTCGGACAATGATaCAGCCGACTCTAATCtgATCGTCAGCACTAAGTTTTGCAATAGTGTTAGCAATATCAAGATAAGcGTTGTCATAGTCCCATTGCCGCGAAGTCGAAGTGACCCGTTGCTTTGAGCCTGGTCGTACGAATGTCGTAGGCTGCTGCCCCGGCATCTCCTGTAAGACCAGTGAATCGAGACTTGAGAACCCGAAAGTGTATGGTGTTCCGTTCTGTCTCATCGTCTGCAACCAGGTTTCTTGCAAATGCAATAATGTCGAAGCTGATTTGCTTGATCGACCCCGAACCTTTGATATCATCGATTGAAGCCAGTTTTCCTTCTTCAAAGTTCTGCCCTCCTCCGGCTGACTTTCTGAGGTGAGAgATTagTCCCAACCAcACGTTatgTTTCTTACAGACCTTCAAcAGGTCACTCATCATCTTATCgaCTGCTTCGTTCCCGCTGAGACCATCAGAGCCTTCGCTTActGCGATGGTTATATGATCCAAGACGAGGTATTTGCAACCCATGAGAGCCATgTATTCAATCTTGTTGATAAGGGAACTGTCTCCGACtgAaCCTTGgTGGTCgaGGAGTACgaGTCGTTCGTCACCAAAGACTGTATCGAATCCTCTACgCAGGTCTTCTTCCGTTGCAGGAGGTGGATCCATGATGTTTCGCTCGAGCGCCATTGAGATGAAcTTTTCTGCAGTATCTCCAACACTTTCTTCGAGAGATATGAGTCCAACCTTATCGTCtGTTTTAGCGAGTAAGTCAAGAATGATCTCTTTAATGACAGTAGACTTACCgCTGCCAGTGCCAGAAGTAAATAAAGTAATCTCACCTTGTCTGATTCCTTTcAGTTTTTGgTTTAGACCATCAAGACATGCAGGATATGGAACTGACTCcACAGCCTGACGTGCCTTAAAcTGATCCCATACTGTTTCACCTACCACGATCCCTGCTGGGTTCCATGGCTGAGCGTCCCATATgACTTGCAtgAGACCATTAGGCCcgCGCTTCATTAaGACTTCgTTAGGATCcTtCTCTGGAAGCTTAGCGATCTTACACTTACCTGCGGAGATCATCTTAGCGATCTCATCAGTGGCCTTCTTACCAGCTTCATCGTTGTCCAGCATTAGGATAACGgTCTCGAAGCGGTTTATGAAGTCAAGTTGATCCAAGCAGCTACGAGTAGCGCTAGCACTAGGTAGAGCAACCACAGGGTAGATGCGTCCTCGAGAGAGGAAAGTTGCTGCCACAGATAGAGCATCAAtCTCTCCTTCAGTTATGACGAGGGTTTTGGTTCCGACAGCTTCTGCTTGTCCGAATAACTCAACGTTCTTGAAGTTCCCGACGACAGAGAAGTCTTTAGGGAGCATTCGCTGCTTATAGGCAACGATCTTGCCATCCTTcGTATAAGGGTAATAGTGCGAAGCTGGCTTACCATTTACATCTAcGCTCATCTTGAcTtGGAAGTAATCTACTACTTCCTGGGGAATACCCCGAGACGTAATAGGGTATGACTTATAACTAGCGATCTCATctACTGAGTCgAaGTCTATGTTATCCTCTTGAGCCACGTAGGgCGTCCTTTCTTTGTTAGGGTTATGGGTATTACAGACGAAGCAGTACTCGTGGTCTTCaTAGACCTCTACTCCGTCTGAACTGTCACATTTACTGCAACTGGTTTTCACTTTCTAGCCTTTCTATTTTAACATGcAGgAACTCTTCGCCcTTAGGtACAaTCTTcTTATGACcTtCAAgaTaaTatAcTttGTTGTCATTGAaCTCCtCGAAGACCACTTGGAACGTATCCATTAGCGGTTTCAATAAGTTATCAAGATCGGcTtGACGagCTGAtAGTCCTGCCATGAACCACACAGAGACAGGAGAGGAACCATGAGGCCATtcGACCCcTTTtAGTtCATCCcTTACCTCATGTTGATaaTCcAcgTATTGTTTAgTCTTGaCCcTCTTCCCTCTCCAGTACATctGgTtGCTGAtAGGGGTTtGaCGTTTAAATTGATTtCTAGCAACTTCAAGTTCCTCGAATGATGTTAGCATCTGTAGTAGACGCAGGCTTAGTTCTGGgTTCCCGGCCTTGTGGGcaCGCCAGGCAGCACGAACGCGATtCCACCGTCGTTCTTTTGGAACACCACTGAGCAGTTTGTCAGCCTTTTTTGGGCCAATGCCCcGAATTCCGGGGATATTGTCTGCTGAGTCACCTGTAAGGCACTGTCGCATAAGAaGTAAGTGTGCTTCGTCATCATCAACAAACCgTaGCTCACGCTTAacAAAGTTATAATGATTACCAGGGATTTGAAGGAGATcTTtATCGATTCCCACAACAAaGTAATCAATGCTATCActACGAGCTTCAGCAGCCCAAATAGCGACGAGATCATCTGCTTCCATATCAGTTGCTTCGACAGCATCGTATTTCTCCTTCATATAAGTgTGCCCGTAGTTgAGAGCTTCCTTAACTTTaGgATGTAGCTcTTtACGaGTGCCCTTATAGTCTTTATAGATTTCATTACGGAAGTTACCaCGACCCTTAATAGCTACCATCAtCTtATCCGCCATCGTTTCTTGCTCGATGTTACGCATAGTaTGGTCTATTGAGGCCCGCATGTCTTTCTTCCAGTTCCTTGcTTtGAACTTGTCGGTCTTAGTaTCAACgAGGACaCAAGctActCGGAAGTAGATCGAGTCAGAGTCGATGAGTGCTAAGTTTAACATgTTATCTCCAATCATTCATTCCACATACGTAtGATACGAACATGGCTATAGGTATTAGTAGGATTAAATACTGCATCAGTGCACCGCAGCGTACGAGtcACCAAACATTGGATCCCcGCcGTCcATGCATTCtAcACCGAAGGTCTTCGgAGCTTcTttGAAtGCTGCTTGCAGAAtttCgCcAACTCTTGCGGCGTCGTCTGGgTgAGCAGTATAGgCAATTTCATCGTGGTAGAaTAGTCGCGGCCAGGCTCGGAGATCTTCTTCCTTGATCTTGGCCATTGCCCACGATACTGCGGCTTTGCAGGTGATACCTTCCGCGCCTTGTAGTAAGTAGTTAAGCGCTTGATGCTCTGATGCCACAAAAaGaGGTCTCCCGTCCAGACCAGGGATCCATCCCTCTCCTTGAGAGTATCGGgtGTTTTTCCAAATCTTTGCGAGTTTCTCACGTAATTCTCCTAAtCCTTTGATtCCTTTGgCGAAGTTctCTTTGGACTTCTTACCTACGTTCGCGTTCGATTTGCCCGTAAGAaCTTGACCGAGCTTAGCGTCGCCAGCACCGAAAAGGTAAGCgTagAggTAAGACTTAGCAaCAGGACGACTGCATCCCAGAATGTCTGCgTTTCGctGATGCTGATCCCCGTAGATGACcTCGTTAGTAAaTtCaTCGTTACGAACATAATgaCAAAgaCCACGTagCTGGTTgCCAGAGCTATCAGCACCGACAaCAACAGTTCCATCgTCAGCACGTaGTAGctCgCGTAGTTCTTTCCCCCACTCGGCAGAGACTGCTGGGAGGTTGACGATGACTTCGTGTCGACATCTAAAGGTAGGCGTACCACACGTCCACATGTTACCATGTagTCTTCCGTTGTGAACTTTGGTTTTCCATCCTTCGATGACCGATCGACGTGACCGCAGCGTATAATATtCATTGATCAAcTcTCcTCTCGGCCcAAATGCCTTCAATGATGTTTCTGTTAacTTCGGACCCATGGTTACCCATTCGAATCCGATCTTCTTtCtCTGgTACTCATCGGGCTGCCAGCCGTTAGCTAGGAGCCATTCCTTGACAAGATCCGTCGAACCCAGCTCGATCTGTTCGAGACGAGTACGTTGAAAAGTTTCTCCAGGAGCAAGAAGGTGAGTATCAGAAGGCcCAACGCTGTGCCCAAAATAATCGCTAaGATGATTAACTGTGTGAGCATTGTAATCTCCATTCTTTTtGtaTTTAGgtGATTTAGGTTCTTTATCgATGTAGACcGTCTTCATaCCcaGTTGAGGCTCAATCTCTTGCTCAATGGCTTCCATACGgTCTGACATGATCTTCAGaGTAGCATCTGCTTtCTCTTCGTCGAAGTTCCAGCCTTGCTTaCGTACtATAGCgTTGAAGACAGCTACGTCaTGCTCTACCCGCAGACCTTCTTTGATCATAGGGTTATTAGCATAGACCTTCATGTATTCTTCGAGTAAGGCATTGTAGATATCTACGTTCACcTTTACGTCCTGAACACAGTACTTCAACATTTCTGGGCTATACTTTtCCCAGTCGTCGAACTCCCATTTGGAGTTGCCGAGGTGTTCGCCCCAGCCTGCGAGGCCGTGACGGTGTGATCGTTTgTAACGGAGGACCTGAGACATGACGAAGGTGTCATGGCATCTCTTTTCATTAAGTGAGGTACCgTGGAGGTCATCAACCACACGGTTgTCAAAACCAATGATGTTATGACCAACAAGGAGATCAGCATTACTAAGAAGAGAGACCCCGTCTTTAATAGAAGCCAATCCATCTTTAGGATCCTTtGTGAATTTgTAAATTGTTTTAGTATCGAGGTTGAATGCGACGATGCAGAAGAtcTCTGTGGGGTTTAaCCCATCGCATTCGATGTCGTAACATAGTTTCATTATATTAACTTTCTATTTAGcTtGCCTCGCGAAAGACACAAAGTCACCTACTCTCTTCACGTCTTGAAAGTGCtcAGTGCCTTCGAACTTGTCcGCAAGGGCACACTTATGTGTGTGAGGTagCTTCGGGTCaTTCCCATCGGTGTAGGGAtcaGGTCCGATCCATATTCCACTCATGATGTAGTCaGTCATCTCTTGGGCTTCTtCTTTAGTGAACGCGgCTATTGGCAGCAGGATATCACTTGAGAATTGCTTTGAGAGCATCATGACTTCCATTCcAGTGTCAGGATCGTTGTATGCGTGTACTTTTAATATAAGCATTGCAGTAGCTTCCTTACGTCTGTATAGTACCCGTGaGGcACTTTCATTGAGACTCTAATATTGTCAGCGAGCAcGTCATATGACaGAAAGCCCaGgTTGCGGACTTCGACGCTGTCTCCCAACTCGAGAGGTCGGTTTGGTCTAGAAGCCCACTCAAcGAACTGATATCCGTCGAGGACGTCTCGTTGACTGAGGATGTTGAGGAGCTTTTGGCCGGTGTTGATATTGAAATACTTCCCAGCGAGAGTTTTGACATCTACTGTTACTCCTGCaTTTAtaCCATCTATACGCCAGTCgTCTGAAGCAGTCCAGAGACCGCGAGAGATCATCTCTCGTTCATACAACTCGCagTCGATAGCCATtGAGTGCGCACGAGGCGTTCGGCCATAGAgaTTaTAcGTCTctAAAGCCCACgCCTTGTGATCCATGAAGTCcTGTGATACGGTGATCTTCATGCGTATTCcACCTCCGtCACTTCGAAGTCCAATTCGGGATACTCGAAGCAgaGGTCGTCTAatAgTagctCTTCAGCaCgTTGGCTGTCgCTTGCTTCTATGTagCGAGACACTTCAACAGTGGCtGTCACATAGTACtCTTTAAGTTTactCATCGTCTTCACTTTCTTCGTCAATATATGTGACGAGTagATAATCTTCTTGCAtAATGAAGGCACAACACCATAGACAGATGTTGGCCAGCACGAAGAACGGGGTTGCTAAGAATTCCCTCATAGGAATTCCTTCAGTATTCCATGGTTAGGAGAGTGATCGGGTCCTAGCCATCCATCGGGTTTGATGAGGTCAGGTAGGCCGAGCGGGTTAGGTCGTCCTGGTTTGACGCCTGGGTGTTTGGCCATGTTTGCACTATGGACTGTaTTCCAGGCCGACTCAGCATCCACACCAGCAATATTAAGTGTGCCAATAGCAATGACACATAGATCAATAAGACCATCAATCATCTCCTCTGGGTtGCTCTGTAgaTAAGCGTTCATTGTTTCAGCGTATTcTtCAGTgAGCATACGCATACGAAGCTTCATGAGTTCCTTGCGGTCGTCAGGAGAGCTGTCATCGATCCAGTCATGGACGCCGAAGCGGTTGTGCATaTTGGCgaTGTCGTTtGCTACGTTCATGaGTTATTCCTtACCCAagCAGCATACATCGCTGCGTAGTtcACCATGTCGATTAGAGTATCCTCTAACGACTCGAAGTTAGTCTCTTTTGCTTCCATTACGTTACGCATCCGGAGATACTTCGTATGGATCATATGCATGTAAGActCGTGCCCGAAGGGAAaGTAGTCTTCTTCAGACCATTTaCCACCTTGGTAATCTTTGCTCTTACGagCTTTAAGATCCGCAGCTTCCTGCAGGaTATCGATAGCTGTTACCATCTTTTAGTCCTTTCTaatGTATAAGTCCCTTAAAGGGgAGAGATAATAATACcATATAGCACACGCTCGCAAGAGCGGGTGAAAGAGGATGAAGTAATGACTACACACCCAAATAGTTTAAAGAACCTCACCGGCGCaGGCCAGTGGGCTgaTAAAGATAAAGCAAGGGCcGCACAGCTCTTAGGAGCTAAGAAGCGaCTGCTAATAAAATGGCCCGtGAGCAACTCAAGATGTCTATTGAATCTTGGAAagTGCTTCAGGCTGAGATGAAAGAGGATGACAtcTCGAGCGTAGAcATGCTCAAAGTCATGATGATGCAGAAGCTAGAAGAGGGAGACACTGATACCGCtATTGATATCATGAAAACCCTCGCTGagTTCGAGCGGCCTAAgCTGGcaCGCGtcGAGTCcAAGATCGAAGAGGTtcGcGCCGACGACATGTCGGACGaGgAACTtGAAGAACGCCTAGCCGCCTTGTCGGCCAAGAAaTAAAGTGACCCCAGAGACCCgTTGTGGATCTCTGGGgcttttttATTtCACATCgCTGACCCGATGTAGGCACCgAAaGCGCTTACACCAaACagTCACTGA
>ScoB_contig16413_cat_2
GGGAATACTCACTATAGTTCTAGTATTTCCCGGATTGTCTGTTACATCTACATCTGTATTATTTGAATTTCCTACGAATTGAAGATGTGCTTGAGCAGGTAAGTCCGCACCAAGTCTATCTTCTATGATATGTCCACCACCTTCACCAGCTGCAACGGGTCCAACCCTTACATTCTGCTGTATAGGAGGACCATCAGGAAGATTAGGATCAAGGGCAGGGATCGTAATACTAGTTACTTCACCATCTGTATTTACACTACCACGGATGATTTGATCCTGCTTACCGCTAGTCGCAGTGCCTACATATTCCTTAGTAACCGCAGTATTGTCACTATCATCTTCTCCTGGTGTCTTAATACCTTCTAAGAGGAGGTTCTGTGTACCTTCTTGTATACGAGCCATACTACCCTCCTTCGGTCATAGTTACTGTTAGTGAGCCTGTCCCATCGTAATCTGTTAACTGGTAGATACTCCAATGGGAATTAAAGACCCCTGAAAGTTGGGTCTGATTTAAGAAGAACTCTCCAGATTTAAATACAGGATTAGTTATTGAGGTTGGTACAGCTACATAAGCATTCTCATTAGCTACTTCTGGAAGATTAAATCTAAGAGGACTAACGAATCTAGCACGCATAGTCTCACCAGTAGAAATAGAAGAGACATCAGCAGGGACAATTGGACTTGTTCCCCATATCACGGGAGCATATAGATCTATTCTTCGCGTGCTAGAGACAGACTGTTGCGTTGCCCCTGCGGTTAACATATCTGTTCCCACCACAGTAGCAGTGAGAGAATAAGAACCTATTACATCAACATCATATCCATTGATGGCAAGTAAGGTGAAAGAAACACTATTTGCTGTACTGGATAAATCTTCGTTTATAGACCCAGTGTTACCAATAACAGCTACATTAACATCCTCAAAGATAGTATAGTCAATACCGCTTATTGCAAGAGTTAAGTTTGTAGAGCCTGTAAAGTCTTTAGTATCTGAAACGTCTACATAAGTAACAGGACTAGATATTACACCAGGCCAATTGAAGGTTGGCTGCAGTGGATGATCTCCAGATGGGGTTGGTGTACCACCACCTGTTATATTAATCCTTACTGTAGTTGCATCTTCTGGTGTAACATCAACACCAGCTCCTATAAAGTTAAGAGTTGTATAATGACCAGCAACAATTACACCTTCATTCTCAAACATAATCTCTGTAGTTTGAGTATCTTCAGAGTCTATTGTCAGTTGTCCATTAGTATCTCTAGTAAGGGTAGTATTTAAACCTGCTTCGAATGAAGTTACATTACCACTATTATATCTTGGATATTTGTTTACTGCTGAGATATCTCTTGTAAAGGTAGTATCTGTAGTCACTATAGAGAGGTTAGGATCTGAGAAGTTTAAAGCTGTAATCTCAGTACTGTCATCCCCATCGTCACCCTTAGCTCCGCGTTCCCCTTGTGGACCGCGTGGACCTGTTGGACCCTCTGAACCTGTCTGACCGGGTGCACCGGGCGCACCGGCCACACCAGCCGGACCAGCTTGTCCTTGAGCACCAGCAGCTCCGGGATCACCCTTAACTCCTTGCTCGCCTTGCGGACCTCGCTGTCCGTCTTCTCCCTGATCCCCTTTCGGACCTTGCGGTCCTGTAGCGCCTGTAGTCCCACTAACTTCAGCAGGAGATGACCATAGTAAGAATGCTGTTGGAACAGAGGGATCAAAGACAGCTGAGGCGAGAAACAGTAAATTGCCTTCAGATACAGCTGGTTGATTGAAGGTCCAGCCAGTAGGAGGAGTAGTTATCCCACTCCCACCTGTTGGAGAAGGCGGAGCTGTATTATCATCTGGCCACAGTATAAATGCGAATAGGGTATATAAGCCTTGATCACCTTGGTCACCCTTAACCCCATCTACCCCTTGGATACCTTGCGGTCCACGTGGGCCTGTAGCTCCAGGCACACCcGCATCTCCTTTAGCACCGGGATTtCCCTGCGCGCCTGTCGAACCTGGGTTTCCCTGCGGGCCAGTCGGGCCTACTGGGCCAGTCGGTCCAGTCGCACCTGCTGGTCCTGCAACGGTAGAGCCAGCCTCAAAGGGAGTGGTGAAGCTCTCAAAGATACCTACACCATCATTCCCTGCTGGGTTCCATACACCTAGAGACATATAGAGAGCAGCTGTTCCTGTAGGAACATCATAACTCCATCCTGTAGGAGGAGTACTTAAGTTAGTTCCAGAGGCTATGATAGGAGTAGTAGGTGCAGTAGCAGAACGTATGAACACATCTACATCTCTAGCACCTTGGTACCCTTGGGTACCCATTGGACCTTGATCGCCCTCTGGACCTTGCCcGCCATCAACACCAGCCGCACCAGGATCACCCTTAGCGCCAGCTGCGCCGGGCTCACCTTGCTCACCTTGCTCTCCCGTCGCGCCAGGTACACCTTGCGGACCTTGCGAACCTGTCGCCCCGCCAGGGCCGGTCGGACCTTGGATTCCTGGGTTCCCTTGCGGACCTGTCTCACCCcGCGGTCCGTCCTTTCCTTGATCCCCTGGTGGACCTTGTGGACCTGCTGGTCCTTGCGGTCCTTCTGGACCAGGTTCACCTTGGTTAGGAGCGACTGCATCTTGGATACCGCTGGAGAAAGCGCCGCCTTTCGCTTCGCTATCTACTACACCGGTTGGTGTTCTAAAGCCCATGGCAACCTCCTAGATCTGGCCGAAGCCATTGTAATTTATCCTTATATTTGCACCTGCCCCCATGCGCATAGCTTCTTCGCTATTAAGCTGTTGTATCTCTTGCTCAAATAATCCGTTATACTTCTGCCACTGATCATCTTCTCCCAAATAGGCGAAGGCTTCCGCCAGTGCTCCGAAGAGTACGATCTTCTCATTCTCTTCTCGTAGCCAGTGAGAGGACTCTCTTCCTGCAAACTTAATAGGAACATCAAACCGTAACGTTCCACTAGGTTCTTCTGGTAGTTCATTCATAGCGTAGTCAGCATCTGTATAATAGGATACAGAGTTATATTCTGAATATGCAACATTAACTAACGCTAAGATTCTTCTATATTCCACCCCTCGTGCAACATAGTCCGCGGCAGTCTGATCTGTTGGATCTGTTAAGTCTGAAGGAACACCACCGTATATTACACTACTGATTTGTGAACCAGCAGTTGTGGGTGATACGGTAGTTCCTGGAGCAAACCAAAGTACATCAGTTTGTGCGCTGTTAGTTGCCATAGACGGATCCACATTATCCGGAGCAACGCCCGTGCTGACGTAGTTAAACGATTCGAAATCGGCATTCCAAGTAGCAGCAGATACAAGATACTTCGCATCTAATGCTGGAAGACGTCTGTAGTAATGCAACTCTAGCACCTCGCCAGCATTCAGAAATCCTGTAATTAAGAACTCATTCCCTTCTCTAGTCCAGTAAGCAGCCTCTTTCTTATCTGCGTACTTATCATAGTAGGTACGCATATCTACTTTCTCGTTAAAAACATAGCCTCTTGTGACATTACGGATATGTAGTACTTCGATGAGATCATCAGGTACTGGCATACGAACTTCAAAGAATCTATTATTATGTGTCTCTGTAGAGATATCCTCAGCCTCTATATCAAACGTACGAGTATACTCCAAGGGAGGAACTCGCAGTTTACGGTAGCACATATCTGCTGCGTACTGAAGAAAAGAGCGTAGCTCTCCTGAGTTGTCTGTAGTCCATATAGTACTATTGGAAGGATTTGCTTCAGATACACTGAATACATCTGGATCACGGTTTGACCATCTAAGTACTTTATGGACCATATCACTATAACTTGTTGCCATATCTACCTCCTAGTAGGACAGGAGGTAAGCATAGTCCTGTCTTATAATCCTTTTAAACTTATCCATTGTAGCTCGATCAGAAGAGTGTTCTTCATTATGGATATCTATTCCATGGTTGTTCTTTACTTCAATAGCTACAATATCAGGGATAGTAGCAAACTTCCTATAACCTATATCCCTCTTCTTCTGTTGTTCTCTATCCCTCTTTGCTTGTTCTAAAAAGGGACGCTCATCCTGGTACATCTTCCAGTTAGAACCAAACTCATCGTATTCAATCCCACCCACGAGTGAACCACCCGAGGTGAGACCTGTTGTTGACCTCAATCTTGCCATTATACAAACGTCCTTGGTTCTGTCATACCAACAAATCTACCAGACTTGCCGACATATCCTAGTGTTACAGTTGCGCCAGCTACAGTTATACTAGCTCCAGTTGCGGATGCTCCAGAGAAGAATGTAGCGAAGTTAAGATGGTATCCTCTTCCGCTATCGTCCTCTGCTTCCCACCATGCACATCTATCTGCCGGGAACTGAAGTGATGCTCCGTCTTGAAGTGCCAGTCCTCCTGGACCTGTCGTGCCTGCAGCAAGAGGAGCCCCAGAGTTATTCTCTGCTCGTATTACCATCATGATGTTGTCTCCACTGGTGTTAATTGATTGGTATGTCCGTCATGTCCTATTACGCCCAATACAGGTTTCTGTATTGATACTACTTCACCGTTGATAGCATCTCCATAGAATATAGCATTTCTTATATAGTGGTTTCCATTGACATCACGCTCTTCCCAACTGCATAGTTCTGCAGGGAATATACGTCCTGCAAGAGTATCTTTTAGTACATACATTTTACTTACCTCCTAAAGTAAAATAGGGAGGGAACTTAATCCCTCCCTTAGTCTCATTCTAGGCCAAAGATAGCACCACAACCTTGAGGGTTTTTAACCTCAAGTGTGCATTCTTCAACCATCATCCCGATAGTAGAGTCACCACGCTGACCTACATCGACCTCTTGCAGAGGACGTAGAGTAGCAATGCTGAACCACTGAGGATCATACATCAGTGCTGCCAAGTCAGCCATATTGACCGCACCAGCGCTGGAACCAAATGGATTAGTTGCTCCTGCAGCAATAGTGTTAGTCAAGCCCATGATGTAGTTAGGTATTACCATAACATCACCAAAGTCAGACATATACACATCTACAGACTGGCGTAATTTCCCATCCATATCGATGTTACGACGTACACCACTATCAGTGACCATAAGGTCAGAGAAGTCACGACGTAGCTTCGGAGACAACATAAGCTTATTAGCCTTACCACCGTTCTGGTAGATAGACTGCATCACTTCATCGATGTCTGAAAGAGCTAACGACCCATTAGAGTGCGCTGCAGCGGATTGCGGAACAGTTGTCCCAACACCAGTAGTAGTTGGTTGTGTCCAACCACCTTTGTACTTAACGTTACCACCAGCAGTACCGGTTGTCTCGATAGAGATAGCTTTGTTGATCCAGCTCCATACACCGCCGAATGAACGAGGTTGTGTTGTATTAGCGGACACGATACCAGCTGTAACATCCTGCCCTGAGGTATGAGGCTGATGGATTAGATCAAACTCAATATCACGACGAAGTTCTGTACCGCGCTTCTTCAACTGATAAGCATATTCATCTGCTACACCTGCACTATCAATGGCACGACGTGTGCCGGAGATAGCAATAGTCTTACCATTGATCTGGGTGTAGTTACCCAAACGTGTACGGTTAGGACCTGTGTTAGCAAATGTCCCGTTATCCGCAGTAGTATTGCCAGGAATTGCATCAGCTTCACCACCTGAGATAACTGTCGCATCGCCTCCTGAAGGTGACACTGCAGTGGGTAGTACGTAGTCAGTACCTTCCCCAATACGTGAGTTACCTGGTGCAGTTAGTGTGTCAGTCTGCCATTCATGATAAATAGCGCTTGCTTTTGTTTTGCCGATTGACGACATAAAGGGTGTTTCGTCACGGGTGATCATGCTAATAAAATTAGCTAGATCCTCACGCTGACCTACATCTGCTGAGCTATGCCCAGAGGGTACGTCTGAATACGCGCGACCGCGAGGAACACCACGTGCTGCTGTTACAGCCATAATAAGTACTCCTAAATTAAGATAAAGATTTAGAAGCGTATTGCCTTAAGAATGCCATTTCATCGTTCTTATTACCTTTCCCGCTCAGCACTTTATCTCTCACAGCCTTATCAGCTGCGATCTTTTTCTGCGCTGGAGGCCTTCCCTTCTTAGCAGGAACTGCCTTCTTAGCTGGTGTTGCCTTTCTCTTAGCAGTGCCTTTAGTTACACCCTGCTTAAGTCGGCGGTAGTCATCGATAAACTTAATCACAACAGGATCCACTACAGTATCTAATAGTCCTTCCGCGATACCTTCTTCAACAGCGAAGTCA
>ScoB_contig02357_cat_2
CTGCTGACCCTCCgTTaGaGgCTAACTTCAtcAAGGCaTTAGCCTCAGCATGAATTACcTCTGGACGAGTCGTACCGTCAGCCATGCGGGTAtGgTTATCCATCCcaCTaGgCATtCCGTTCCAGCCTTGAGATagtATCTGTCCgTTCTTAACGATGACAGCTCCTACCTTATAGTTAGTGTCGTGTGAGAGACCGCCGAATATCTCGGCGACCTCcATGTAGgCTTTATCATAAGCCAATCGCTTCGACATCGAACCcACCACcTtGTTTAAGTCGtGTAGTTCGAACGTCGTAGACTGCtGTCCCGGCATCTCCTGTAAGTCCAGTAAATCtaGACTTGAGTACCCGGAAGTGGATAGTGTTTCGTTCACcTtCCtCTTctGCAACCAAGTTACGAGCGAAGGCAATGATGTCAAATGAGATCTGTTTAAtAGATCCCGAACCTTTAATGTCATCGATACTAGCAAGTTTACCTTCCTCAAATGATTTACCTTGTGTGgATGCTTTGCGTAGGTGAGAGATtAATCCCAACCACACGTTGTGTCGCTTAACGaCCTTGAGCAGATCAGACATGATCTTgtCGActgCTTCaTTACCGgATAagCCTTCACTtCcTTCGCTGACTGCGAtGgTGATGTGGTCgaGgACcAaGTAcTTACatCCCATgaGGGCCATGTActCGATCTTGTCGATGAGgCTGTtGTCCCCAACAGATCCCTGATGATCCAGCaGgAtGAGCCGTTCGTCTCCgAaCACAgtaTCAAAGCCAactCTAAGCTCTTCATCCGTAAGAGGCGGTGGgTCtGagActGGACGcTtgagggacAtagAGATgAaCTTCTCTGcTGtaTCTCCCACGCTCTCctCAAGACTGATAAGCCCCACTCGGTCTTCTGTCTTCTCGAGTAGATCCAAGATAATCTCCTTGATAACAGTAGATTTACCTGAGCCAGTACcACTAGTGAATAGAGTGATTTCACCTTGACGAACTCCTTTgaGTTTACTGTTGAGACCATCGAGGCACGGCGGATAAGGAATACTTTCGACGCCTTGTCGGTTTTTAAActGCTCCCATATCTCTTCGCCCATCACGATACCTGCAGGAGACCACTCCTGAGCATCATAaATAGCTTgagTAATAGCTTGAGCTCCGTGCTTAgTTAaGgTATCGTTAGCGTCCTtcTCTGGgaGCGTAGCAATGTATGCTTTGCCTGCCTTGAGCATCTTGgCTAACTGATCTGCTGCcTtCTGACCAGGctCATCCTGATCtAGCATTAGAATTACcTTCTCGAACTTGTTTATCCAGTCACGGTTTCGAAGAGCAGCACCAGTACCACTAGCGCTAGGAAGAGCgaCAACGGGATAGATACGTCCGTGCTTTTGcTTGAAAGCTTCTGCCACTGAGAGGCAGTCGATTTCtCCTTCGACAaTGACGAGGGTTTTtGTGCCCATCGATACGGATTGTCCGAATAGTTCTCCGTTGATTTGACCATGTACATAGAACTCCTTAGGTAaTACTCGTtCCTTCCAGCCTACTGTCTTCCCATTCTGGGTgTAGGGGTAgAGGTGCGAGTGAGGTTTACCGTCCTCATTCATAGACATCTTCACACCGAAGTGTTGAACGATCTCTAACGAAATACCCcGAcTAGATATAGGATAGCAAGGGTAGgTATTAAAATCAGGGACTGCTCGAGTAGCAGaGAAATCGGTGCtGGGTCGATCATCCATCTGATcTCCTTTCTTAAATGATTTGTTACATGAGTAGCAGAACTCATGGTCGTCGTATACGTGTCGTGCATCGGATGAACCGCATGCATCACAGGATATCTTCATCGATAATCCCTTTCTTCTTTAAGTTTACGATTGTTATGCTTCTTCTGgCGAGTCTTGTTGTTCTTTGGCTTCTtcGAAACCTTGAAAAAcTCCGGAGTCATATcgTCtgACTCGAATCCATAaGTActCGTCTCCTTTGGGGACGATTTCTTTGTGAAGCTCGCAGTAGTAGACCTTGTTGTCATTGAATTCCTCATACGTACTTTGTAATGTATCTAACAATGGTTTAATTATGTTATCGATATCAGCTGCTCGATTGGAGAACCCAGCTTCCACAGCGAAGTGtaCCTGTTCGTTACCGAAAGGCCACTCCACTCCTTCTAGCTCATCACGTATCTCATTTTGATACGCTATGTATTCAGCTGTCTTGTTCCTCTTTCCCCgCCagTACATCTTGTTCgCGGACAGAGGTTTtACTTTCAATTTTACTTCTAAGATCGTCATATTCCTTCCATGATTTAAGCATTTCTAAAAGACGGCGTGAAAGGTGGGGAGTTCCTGCCTTATGAGCACGCCATGCAGCTTGCACACGAGTCCATCGTCTATGCAAaGGGATTCCATGTAGTATCTTTTCTGCTTTCTTAGGTCCAATTCCTTTCAACCCcGGTATATTGTCTGTGGAATCTCCAGTAAGGCACTGAAGCATAAGGTGATGATTAGCAGCATTATTATCCATATTGCTGTGAACGGATTTAGCAAAATTGTAATGAGCTCCCGGTATTTGGAGGAGATCTTTGTCGATTCCCACGACCACATGGCTATGGCCCATGTCAGCTGCTTCATAGGACCAGATAGAGACCAAGTCATCAGCTTCCATACCATCTGCCCTGATAGCGCCAAGATCGTCACACATAAaGCTATGAGCATAGTTAAGAGCAGCACGTGTATCATCGTCTAACTCCTTCCtgTTCTTCTTGTATTGaGGGTATAGATCATTGCGGAAGTTGCCTTCACCCTTAACTGCAATCAGCAGGTTGTCGGTCATACATTCTCGCCTGATCTGGTTCATAGTATGTTTGATACTCTTGCGAATATCCAGTTTGTTTTTAGTGACACAGCATACACGGAAaTATATGGAGTCTGCGTCGATGAGAGCGATGTCAAACATCTGTTTTATCCTTTtCATGAAGGCCAGGGGCCCCAGAAGGGCCCTCCTTACCTCCCCCTTTGAGGAGAAGGCGTTCCGGGGTAGTAAGTCCATGtCTACGCAATGAGTGCTCGCAGGAGCGACATCTCTTCTCGTAGTAGATCTTACCGTTATCCCGAGTATTAAAGCGACGACCTCTTGTCGGTCGATCACATCCTTTGCTAGTGCACGTCGGCATAAGAATCTCCTATTACGTAATCACCACCATCCATACAGTTCACTTTGAACTCTTTCGGACCGGCTTCAAAACTCTCCtGgAGAATCTCGCCAACTCTAGCGGCGTCATCAGGGTGAGCTTGAAAGGCAAGTTCGTCGTGGTAGAAGAGACGGGGTTctGCcTtgaGACCTTCCTCCCGgATCTTTTGCCACGCCCATGAGAGAGCTGCTTTACAGGTGATGCCTTCTGCCGATTGCAGTAGGTaGTTAAGCGTTTGATGTTCGGCAGGACAAAATACAGGCCGTCCATCGAGTGCAGGGAACCATCCCTCACCTTGCTCATAGAATGTCTTTTTCCAGACACGTGATAGTTTCTCCTTTAGTTCTTCCAAaCCTTtGATGCCTTTTGCGAAGTCAGCTCGGGATTTCTTaCCTACGCCTGGGTTtgCTTTACCTGTAAGCACTTGACCAAGCTTAGCGTCGCCAGCaCCGAAAAGATAAGCGTATAGATAGTTCTTGGCCAAAGGTCGTGAACATCcAaGACTGTCTGCATTTCGTTGATGCTGATCCCCaTAAATGACTTCGTTAGTAAATTCAGAATTCCCAACGTAATGACAAAGACCACGAAGCTGATTACCACTACTATCGGCACCAACAATAACCATACCAGGATCCGCTTGTAGAAGCTCACGAAGTTCTTTGCCCCATGCAGCTGAGACAGCCGGTAGGTTAACGATGACCTCGTGACGACAGCGGAAAGTTGGCGTTCCGATAGTCCACATGTTTCCGTGGAGTCGACCATCtgCcGATTTGtCGGTTtGCTCAAGCCAGCCTCTAATGACTGCTTCTCGATTTCTGATTGTGTAGTATTCATCGATCATAGTCCCTATTGGGCCTTGCTTCTGCAGCGAGGCAGTTGTCAGcTTAGGTCCCATAGTTACCCATTCGAAACCTATcTTCTTCTTCTGATACTCATCAGGAACCCAaCCATTAGCTAATAGCCAATCCTTGACgaGATCCAcAGAGCCTAAcGTTATTTGTTCTTCTCGTGATCGCTGGAATTCCGTTCCAGGAGCCATAAGATGAGTATCGCcAGGCTGCACTTCACGAGAGAAATAATCACCCAGTATTCGACAGGTGTTTGCATTATATGTACCATCCTTCTTGTATTTAGGGGTACGAGGCTCTTTGTCGATGtaGACAGTTTTGAGGCCAAGTAGTGGATGAACAGTATCTTCAATagTTtGCATGCGTGCCAGCATACGCCCACGAGTCTCTTCTGCCTTGTCGGTCTTCAAAAACCAACCCCTCTCACGTACGGCGGCATTGAATTTTGCAGTATCATGCTCGATACGCAAGCCTTCCCGAATGAGAGGATTTACTTTGAATAGCTTAGTGTATTCTGCAACTAGATTATGATAGACCTGAACGTTAACCATAACGTCCTGAATGCAaTACTTCAGCATCTCTTTACTATAAGCAGACCAATCGTCATAATCGATCTTCTTGTTgCCTAgagCTTCACCCCAGCCGCCAAGACCATGCTTATGCTTACGCTTATAACGTAATGTCTGAGACATCACAAAagTATCATAGCATTTCTTTGTGTTTAGaGaGgTgCcGAAAAGcTTGTCGATAACTCTATTATCGAAACCAATAATATTATGGCCGATAAGACACTCAGCGTTTTCAAGAAGTCGAACTCCGTCTTCAATTCTACCATGcAAATTATCATGATCACTGAACTTATAAGTAGTATTGGTGTTAATATCATGTGCAATTAATACCCAgATTTGtGTGGCGTCTAAGCCATCTGTTTCTATGTCGTAaCATAGTTTCATTTTGtATTCGCTTTCTCGCGCTtAaTTGCGCGgTTtACGTTCTTCTTCAGAGAAGGGATTGATAGTCGACGAAGTAgCCGCTCGGctCTTTGCGAGAGTAGCGGATGTTTCTAACAACGTCGCCGTATTGTAGTATCCCTGCCAGTCGAACTTCGCATTCATCTCCACACTTGAACGGTCGCTTTGGGCGATCCACCCATTGGTAGAGGTGGTACTCATCGACGgtCCcGTATTGGTGCATGATGTTTTGTGCACGCTGTCGGGAGATGTTCCAGTACTTTTGTACGAATTTGACATCTAATTTTACTCCATCTGCAGTCATAGCATCAACCATCCATGAGGGATGTTCGATCCAATCGCTATGCTTCATCTTATACCATTCAACTAATTCACAATCTAAATCCATCATGAaCTTGTTGTCCGAGCGAGAGCCTTGGTTATATTCCGCAGCTCGCTCAGAGCGGTACCAGATgAaTTCTTCAGGTACTATAATTTTCATTTAATCATTCTTTCTAAATCGCCGTAATTGtGGCTGTGgTCAGGTGCTTCCCACCCTTCTGGCTTAATCAAATCAGGTAAGCCCAAAGGATTAGGACGGCCTGGCTTAACACCAGTAGATTTACTAaTgTTCGCATTATAtACGCTATACCATGCTcTaTgcGGGTCGACGCCAGCGATGTCAAGAGTACCGATAGCAATAACGCACAAATCAATAAGACCATCAATAACTTCCTCTGCgTCtCCTTGTaGgTAcgCATTCATAGTTTCTGCGTATTcTtCTGTGAGCATACGCATACGTAGTTTCAtgAGTTCTTTCcGTTtCTCTGGTGAaGACTCATctAaCCagTCATGCA
>ScoB_contig11792_cat_2
TTAAAAacGTTATTGATTTTGGATCATAGACCTCATCATATACTACTCTACTTATTCCTGATTGTAGGATTAGTAAAGCaCAATGCATACAAGGACTATGAGTGCAGTAGATGGTAGCTCCATTGGAACCACCACCTTGCTTTGCTAACTTCATTAGTGCGTTAGCTTCTGAGTGTATCACCTCAGGTTTTGTAACCCCGTTAACACGAGTATCATTAGGCATCCCAGAAGGAACACCATTCCAACCTTGAGACACCAGTTGCCCATCCCGtACGATAACTGATCCGACCCTAATATTCTGATCGTAAGATAGATCTGAAGTAAGATGAGCAATGTTGAGATAGTACCtGTCATAgaCTGAGGTCCTCGAAGTCGAAGCCTCCgCTGGCTTTGAGTCTGGTAGTCTTGACATCATAGCTGGCTGCTCCTGCATCTCCTGTGAACCCAGTGTATCTTGAcTTgaGCACTCTGAAGTGGATGGTGTTTCTTTCCATCTCGTTCTCGGCGACGAGGTTTCTTGCGAATGATATAATGTCGAATGATATTTGCTTGATTGATCCAGAGCCTTTAATATCaTCGATACTAGCGAGTTTACCTTCTTCAAAGTTCTGTCCTCCTCCTGCTGATTTACGTAGGTGAGAGATTAATCCCAACCATACGTTATGTTTCTTGCAGACCTTTAATAGATCTGACATCATtTTATCTACCGCCTCGTTaCCAGATAGTCCGTCAGCGCCTTCAGATACTGCGATGGTAATGTGGTCCAAGACGaGATATTtACATCCCATAAGCGCCATGTATTCGATCTTATTGATgaGACTAGAaTCTCcAaCtaGACCcTTGATGGTCCAGTaGgACCAGTCgTtCgTCTtcGAATACTTGGTTAAAACCCTcACGTAgTTCTTCATCcGTAAGaGGTGGTGGATCTTGtATAGACCTTTTAAGTGCCATtgAgATAAACTTCTCGgCGgTaTCaCCGACGCTCTCCTCGAGgCTGATAAGTCCCACTTTATCATCtgTcTTgtGGAGAaGATCCAGTATAATCTCTTTGATAACAGTAGATTTACCACTGCCAGTTCCACTAGTGAACAAAGTAATTTCACCATGTCTTAtCCccTTtAGTTTCTTGTTAAGTCCTGCCAGACACTCTGGATACGGAACAGACTCtACctCTTGgCgaGCTTTAAATTGTTCCCAAaCACTCTCACCTACTACGATaCcTGCTGGTGACCACGAACGTGCTCCCcaTATTGCCTGCATCACAGCCTGATGACCTGATTTCATTAGTAGATCATTAGGATCTAAGTCGGACTTAACTATCTTTGCTTTACCTGCACTGACCATCTTACACAGGAtcTCTtCAGCCTTcTTACCAGCTGCATCACTGTCCATCCATATAAcTACcTCTTGAAAGGaGTTAATGAAGTCGAGTTGTTCAAGTGCAGTtGTAGTTCCTGTTGAGGAtGGTAGaGATACTACAGGATATATTCTACCTTtGTAGTTCTTAAATGCTTCTCCTACaGAGAGCATATCCATCTCACCTTCAACTATCACTAACATCTTAGTGCCTGAGCACTGAGCTTGACCACAGAGTTCTACTTTACCTGAGCCATGCCAGAAGAAACCcTCTTTGGgTAACTTCCTCTCTTTATAcTtAATtATTTTACCATCCATAGTATAAGGATAGTAGTGAGATGCTGGTTTACCATCTTGGTTTACtGACATCTTcACGTTGAAGTAATCTACTACTTCTTGACTGATCCCACGGCTATTAATAGGATAGCTaCGATAACCAGCGATATCATCCACGGTTGTGGAAGAGATGCTAGcACTATTATTGGTGGTGCGTTCAATTGGTTTCTCCTTCGGGAATTTAGTTGTGTTACAGGAGAAGCAATGTGTTCTTGCTCCGTCATCATAGACctCGCAAGCATCACTGCTCCCGCAATCTAAGCATTCTGTTTTCATGTTAATTCTTTCTGCAGCGTGTTGTAGTTTCCTACGTAGCTaCCGTTAGGGTTAAATACTTGAGGCACACTCTTGAATGGGTGTGTCAGCTTTGGAACTTCTATAAAGTTATACGGGATGTTATGTTTAGCCAGTAGTTCTTTAAGTAGTTCGCATGCTGGACAACCAGTCGCATACCCGTATACATTtaTCATTTaGTTCTTCTTTCTCATAAAGcTTTACcaTAatCcTAATAAACTCATCGCCTTTCTTTACGATCTCTTTATGTAGTTCTACATGATAAACCTTGTTGTCGTTAAATTCCTCGAATATACCTTGGTATGTATCAAGGATAGGTTTAAtAaCATTGTCGATaTCGgCTCCTCTATTAGAGAGACCTGCCCAGACAGTTACAGATACCTGATCAGTACCAAATGGCCAGACAatACCCATGAGATCATCACGGATATCATTCTGGTATTtGACATAATCAGGACTCTTGAACGATCTTCGACCAcGAACCCCGAGCATCCGGTTtGCAGATAGGGGTTTTATCTTCAATGTGTTGTCTAATATGTTCATGTTCcTTCCACGaTGTTAGCATTGTTAATAATcTTAATGACATAGtcGGATCACCTGCTTTGTGACCACGCCAAGCTGCcTtAACTCTACTCCATTGACGatCCATTGGAACaCCAgcGagTATCTTCTCAGCTTTCTTCGGACCTATtCcTTTAATACCTGGAATGTTaTCCGCTGTATCTCCTGTGAGAGCTTGTGTCATTAACTTAAGATGTGCTTCTTCTAAATCAACATCACTTCTAACCTTCTTAACGAaGTTGTAATGCTGACCAGGTATTTGTAGTAGATCTTTATCTATaCCTACTACGAAGTAATCTATCTCtGcTTCCCGAGCTTCAGCAGCCCAGATAGCAACCAGATCATCTGCTTCCATCTCATGAGCCATCACTGCCTCATACTTCTCACACATATAATCGTGTCCATAGATGAGAGCTTCCTTAACTTTAGGATGTAACTCTTTACGAGTTCCCTTGTAGTCAGGATAGATGTCGGATCTGAAATTACCTTTACCTTTGATAGCAACCATCATCTTATCTGCCATCGTTTCtCGTTCAATGTCTCTCATGGTATAATCAATGGCTTGACGCACATCTTTCTTCCAATTCCtgACTTTAAACTTATCTTGTTTTGTATCAACAACAACGCATGCTATCCGGAAATATATGGAGTCGCTGTCGATGAGTGCTAAGTTTAGCATAGTTTTTGTCCTTTTACTATATATGAAAaGGTGGCAACAGGGGGCCTATCgCCACCCTCACTTTACTtAAGAGGTATTCCTTcTTtCTTTCTACGATCACGTTCTACTGAATCGTACCCGTATCTTGATAAGCAACCTTGGCAGGCTTTACACGTACCTTCAGAATACTTCTTTAATGAACCTTTGAAAGATCGCATaCGAACTGGTCGTTCACAACCTTTCTTAGTGCACGTCTGCATATGATTTTCCATAGCAGGGATCTCCTCCATCCATACAATCTACACCGAACATCTTTGGACCTTCGGCGAAACTGTCTTTAAGTATTTGACCTACTCTCTCCGCATCATCAGGATGTACTGACCATGCGCTCTCATCGTGATAGAAGATACGTGGAGATGCtCTtAAGCCctCTTCCTTGATCTTATCCATCTGCCATGATAGAGATGCTTTACAGGTtATCCCTTCAGCACTCTGGAGCAAGTAATTTAAAGTTTGGtGTTCAGAATTAACAAAtATAGGTCTTCCATCTAATCCAGgtATCCAACCCTCACCTTGTGAGTATTTagTTCCTTTCCAGATTTTAGATAACTTATCTTTTAATTCTTCCAACCCTTTGATGCCTTTTGCGAAATCAGCTTTTGACTTCTTTCCTTTAGTCGGaTTCGACTTGCCCGTAAGCACCTGACCCAACTTAGCGTCACCAGCACCAAACAGATAAGCATATAAGTAAGACTTAGCAACAGGGCGAGAGCAACCAAGAGCGTCTGCGTTTCGTTGGTGTTGATCTCCAAATATAACCTCGCGGGTgAATTCTGGATTACCGACGTAGTGACATAGACCGCGTAGCTGGTTCCCAGAACTATCAGCGCCGACAACCACATTACCATCGTCTGCAATAAGTAGTTGgCGGATCTCcTTACCCcAAGCAGCATCAACCGCGGgTAAGTTAACAATGACCTCGTGtCtgCAaCGgAAGgTcggTgTTCCGCACGTCCACATgTTaCCaTGTAAGCGTCCgTCTTTTTGTtGTTTGAGCCaacccctgACCACAGATGCTCGACtaCGTAACGTTGTCCATTCATCTACAAactcTCCgATTTCtCCTAAcTtAGtcaggcTtGATGTTGTTAATTCaGGACCCAtGgTtACCCATTCGAATCCTATCTTtcTCTTCTTATATTCATCAGGAACCCAGCCTTGAGTAAGtAACCAaTCTTTAACGAGATCTAATGATCCCATTTTAATCTGTTCTTcTcTGgTtCTTTGGAATTCAGTTCCTGCTGCCATTAGATGAGTATCTTCGGGCTTCACTTCATAACcGAAGTATTCAGATAAGTATCTCACAGTATGGCTGTTGTAGTCGCCATTCTTCTTATACTTaGgTGTCTtCGGGgTTTTATCAACGAATActGTGTGAGTTCCCATCTtaGGTTCCATTATAGATTCGATTACTTCTAATCTTATATCCATAACTGCTAAAGTTGcTtCTGCTTCAGGTaGATCGAAGTTCCAACCTTCAGTTCTAACtcGGgCATTAAagACAGCACAATCATGTtCTACTTTtagTCCTTGTTTGATCATTGGGTTCTTAGCgTATATCTTAGCATACTCTTCGAGTAGAGCATTATAGATATCAACATTCAcTTtAACATCCTGAACACAGTAGTggAGCATCTCGGgTGAATACTTCTCCCAaTCATCAAaGTCCCATTTctGgTTCCcTAAGTGTTCTCCCCAACctGCgaGaCCATGTTtGTGAGTTCGCTTATACCGCAAGACTTGTGACATAACAAATGTGTCgTGACACCGTTTATCATTAAGAGTAGTAgAaTGAaGATTATCAaCAACACGGTTATCAAAaCCAATgaTGTTATGACCGACCAACAAGTCGGCATTCTGGAGCATATTGACCCCATCAGCGATCGAaGGTAATCCATCGTTATCATCCTTTGTAAATTTATATATTAATTgtGTATCGAGGTTctGGGCAACTATACAGAAtagctCTGTAGGGTTTAAGCCgTCACATTCGATATCaTagCAAaGTTtCATTCTCCACCATTCTTtcTGAGCCTTTCTAAAGctCTGTTAAGTTCCCAATTAGTCATAGGCACAATACCTTCTTCGTCGGGCAAcTCGTTtATTTCCCTCTCACGTCGGAGAAGGAActCATAATATGATTCGTATCCATCGgTtGtcttCATCTTGCAAACATTCCCTCATAGATACTACCATAACCATAcGTTACTATAAAAGCTGCTATTGCTGCTAATATTATTACTTTcAGTATaTCTCCTAAATCTATCATCTTAATATCCTGACGGTAGCCAAGCTATCCCATTAAATACTGAGTATAGGAATACAGTAGTAAATGCTGCGGTAGCAATAACTATTATTCCTTTCCATATTGCATCTGATTTATTCAtaTTATTCCTTTCTTTtATTTCTTT
>ScoB_contig04628_cat_2
GATTGCAGGGACGATTGTTCGTCGATAACTTCATCCCATTGCACGAGAATGAATTTGCGGTTACCGCCgTCTTCGGCGTTTAACTGCATgaCCGCcTCGgCGGtGgTgCCGCTaCCagCgAAAAAGTCCAGCACAATACAATCATCAAcTCCTGTAGTAGCCAAcTCCAATGTGCGGCGGATAAGCCCGACAGGTTTAGAATTGTCAAAAGGTTTTTtACCGAACAATGCTTTTTGCTCATTGGCAGCATCCGTAGTGGTTGCCAAATTATAAAAAaTTGTTCTGTCCTTAATGCGTTTCTCCTTATCGCTTTCATCAAAaTAAACCACCTCATAAGGCGTCCAGTTTCCGTCTTTTTtCTCCCAATGAATGTGGTCGCTGTCAAGCGACTCGGGACGTTTCCGCCATCTGCCATTTCTCCCATCCGGGGCCGATGGGTAAAATTCGTTCCCATCAGGgTCGGTGATGGAGTAGTAAAGTGATGGGGCATCTTCCCGAAGTGAtCCCGCCCCCcATTTCTCTAATTTAATAAACCGGCATTGCTGCTCATTTTtAATTTTGCGAAATTCGTTCTCTTCAACTTGTCTCATTCGAAAGGTCATTAAAAACTCATCACCTTTGCGGTAACAAAGGACATATTCATGTTCACGCGCAAAATATTCGCTATCTTGACCGCCCCCCGCTTTTTTACGCCAAGTAATGTTAGCAATAAAATTGCTCTCGCCAAAAATCTCGTCGCACAGAAGTTTTAAATTTGCCAATTCGTTGTCGTCAATCGAGATAAAAATCACCCCGTCATCAGTCAACAACTCACGCGCAAGTTTAAGGCGCGGATACATTGCAAACAGCCAACCCGAATGTGTCTGCGAGCCAAACATGcTTgCCAAAAAAtcGACCGcaTCTTCTTCgaTaCCAAAACGCTCGATTAAcTCCGCTTCCTTTACGCGAAAATTATCCGCgTAAACAAAaCcGgCgTtGCCcGTGTTATACGGCGGGTCAATGTAAaTCATCTTAACTTTGCCGGTGTAATTCTGGtGCAaAaTCTTCAACACATCCAGATTGTCGCCGCGAATAATCACATTCCCGGCATCATCAAAATTTTTGGATTGCGCCTCTTCCACCTTCAAACCTTTTTTGGTCGGCTCATCCGCCTTAATCTTTGCCAAACCcTTGCCGGCAAAGTTAAGCGCATAGCCCTGATTGAGCGAAGCAAAATTCTCAATGCCAAGAAAaTCCTTTAACGCGGACAtATCGACAAGCCCATCACCATTGACTAACGCCGGCAAAaTGGATTTTATTTGTTTtATTTTTtCCATTTTTtCCTTGGGCAATTTTTGGGCGGAGTCAATGGTCCCAAAGCCTGCTTTGAGTGCATCATCTTGGTTAATCATTctGCGGGTTTCCTATGTTGTGCAACAAATTtCCcAGCGATTCctGATTGATTCGCTGCTTAAATACCACAtcGACCGATTTCATCTGCACATTGAGAGCATTAAAGAATCTTTCGGCATATGCAATTTTGCGTTTcTCATCTTCGGGAATGTCGGCTTTGCTATTATAGCCTTTGGTTTCCACAATCAAAAATAATTTTTTGCCATTTtGGTTTTGGACAAAATAGGCAAAATCGGGgCTATAAGATTTATAGGGCGTGGGAATGCTGATTCTGGGCAGCTTGGCAAACACCACAATTTTGCTGCTGTCGACTGCGCTGGGGTCGCCACTAAtcGCCGcTGCTCTATGGTCGAATCAAAAACCAtCTTGTCGTAAAGATAGTTTTGCGGCGTgTCGGAGTCGTCGCTATACACACCGAGTTTATTGGCGGCAATTTCTGTTTTGGGCGTTTGGCAGTCGGCGTCTTCaTAAAAAACGCTCCGAGAATCTATGGCAATTTCGCTGTCAAACTGGTAGCCGATTCCTTGGACAATGGTTTTGTGAAGGGTGTCCTTGAAAATCTTTGTTAGCAaCtcGGATGCTTTGCCCGGATTGTTTTttATTTtAtCcTTAGCCAAAGCATTAAACATTTTTtGGCAGAAAGGTAATGGCAAGTTTTCATTACTGgCAAAaTCAgTAATGAATTTGGCATAActGCGCGTTTggaaaaaTTGCACATCGCCGGCGGTGCTTTCTTTTGTCTCAATGCGATTATCcTtATGGTGATATGTTtGTTGGATAATTTTtATTtGTATGGGgTGAATGGTTTCTTGGTCGAAtGCGGTTTtGACTTCATTTATCAATGAAGCGTCgTTAATGTTTTGGTAAATAATTTTTGCTTTCTGGGTGATGGTTTTCCATAACTCTTCGAATTCCcGAAATTTTGCGGCACGAATGCCGACCATATCCGTTTGCTTGTTGCGATTTTCGACTGGGGAAgTCATCGCCTTGCGGAAGgCATCGATTAATgcgtcGCCCACGtcAATAAGTGATGGAtgCAagTTGGATTTATTGGCctCCAAAAAGTCCGCAAcGGGtGAGATAATtTCCCATAATTGAtcATCTTCTTTGGAGACGCGAATGATATtGTTATCTTCCAAAAAGTtGgTTAGCCGAGaGATTTgTGAAaCGtcTaaaTTCAATTTtaCcAATGCCGcAtgGGTTAATTGTTTGTGGGTGAGGTGGTCGCCAAcAATTTCTTTTTGGATTTCTTCAAcAAAATTTTTCTCATGCCCGGACACCACCACGTCCAGCATATTAATTTTATAAAAGCCaTcTtCATGGTCGCCaCAATGCTTAAaGGTTTGCCGTTTGCCTTCATGGTTGACGGCCAAGCGCAAGCCGCGCCCGACTTGTTGGCGGCGCGATGTTTCCTGATCGGTTGACGCCAATTTGCAGATGGTGAAAACGTTTGGATTGTCCCAGCCTTCCTGCAACGCCCACACGGAAAAAaTAAACCGCAGCGGCTCGGCGATAGATAACAGTTTGGACTTGTTATTTAGGATAGTGTTAACGGCGTCCCATTCTTTTTtGGCGCTATTGCCGCGGTCGCCAGAAAAATATCCTTCGCGGACGCACAACCGCCCCTCGCTGTCATAATCTTTTTTGAGATAATCGCGATAAGCGGGGTTTGACGTCTGGCTTAGCACCGCATTGCGCCGTGCGATATATTCCTCATCAAATATGGTTTTGACGCGGGCGTCTTCGCCGCGAAAATCATTGATGCTGGGAATGAAAAAAaGCGACAACGTTTTAATGTTGCGCcGAAACAACTTTTCTTCCTTGGCGAAGTGCATAGCGATTGTTGCGCGCACCATCCGCCGCATTGAATCATCGGTTAAGGTGTAGCTATGCTTGGAAAAATTGCGTGTGGTGTTATTGCTTAGAAATACTTCTTCGCCAACGATGCGAAGAATGCTGAAGTCGTATTTGGCGTTATCGGTAATTGCCGCGATGTTGTCGCCGCAATTCACTGTGCGACGGTATTCGATGTTATTTTGGAAATAACAAATCTCAGCAGACTTGCGATTGCCGGGGACCGGGTAAAACTTAATGTCCGAATCTTtATCAATGATGGTTGACACCcGTATTTTTTtAACCAAGTATTCGCGAAACGACGTGATGCTgTCCAGTGtATAAACCACATTGGAtATTGCAGAACtaCCGgTGCCGGcTGGAAAAGTCGCACCAAATCGGAGGCACAGCGTGTTGCTGAAATATTGCCGATAAACGTTCAAAAaTCCTTCGCCTTTTAGCAGATGCGGTTCATCAATAAACACCACCGGCTTTAATCCGCCGATGGCGTCGAGCGGCGATTTTTGACCATACAGCAAaTTTTCGCTGCGGCTTGTCAAAATTCGATCGCTTTTGTTTTtGCCGGTAATGGACGCACTGGTTAAGATTAAAACCGAAAAaTCCCCATCGTTGCGGATGTAATCGTAAACTTGGCTCAGCCCGCCTTTGTCTCCGTAAGTATGCTTTTTGATTCGTTTGCCGTATTCCTGAAAAAaGTAATCGGCGGTCAAATCAATGTTTTGCATAACAACCGCGCGTATGGCAACCCGCGGCACAAACACAACAAATTTATTAATGCCGTATTGTTTGTTGAGTTCGTACATGGTTTTGAGATAGGTAAAGGTCTTGCCGGTGCCCGTCTCCATCAACACATCCAAGCGGCGGTTAGCGGTTATTTTGGTTGGTTGAATCGCTTGCTCGCGTTGCAcTGCGCGCAGCGCCTCGGGCGAAAAATTGCGTACGCCATGCGTATCATGCAGCACCCGCATGATGTTGGAGACGCAATTTTCCTGATACTGTTGTCGTTCAAATAACATTAGATACTTTTCGCTGTTGTGTTTTTTGAGCGTATCATATCATATACAGGTGCTTTTGTATTTTTTAATCTTAATTATCATCCCGCAATCCCG
>ScoB_contig00065_cat_2
CCTCTTGGAGGTAGGAGgCGTAGTCCTCTTGACACCAGTCAGGtATCTCATCTGCATTGTAGCTCTGGTTGTAGCAGCAGGCaGTaTGGACAGCCAACCAGTACAAACCATACTCATCCATGGGTTTACCTCTCCCAAACTGTAGCATACCTCTTGCTATGTCTGAGCCTTGGAAGTTAAGGAAGGGTTCaGAGTAaTACAaTCTCCCTCTGTAGTCAGCcTCAAGGAACTGGTAGAAGgTCTTACCTTTCAGGTACTTAGCCTTCTTGGTAGTGAATGACCACTCAATGAGCTTGCTTCTTCTCTTCTGCTCTTTGGGTTTATTCCTCAGCACCTTCTCCCTTGAGATAAACTTATCcTCATGTtGGAGCATGGCTGTGAGTACtCTCTCaTTCACcCTCCAGCTGGTACGCTGTAGTTTATTGATAGCCTTCACCCAGGTAGACCGAGTGTCTAGGCTATCaTTGgCACCCTTCCCCTTTATTACGGGGTACTCATCATGGGCATGCATCTGCATCATCCCCTCTATAGGGTGAGGCTTAATCTCCACCGTCCCTTTTAGACTGTGTATTATAGTAGAGgTATCGATGTCTtCTAGGTCTGTCCACTTATTGGTAGCAGATACTATGTGGAACCCaTTGCGTATGCGTGGGTAGTATAGGTCTATGAATCCTGTATTGTAGTAGGCTTCGATGAAGAGGTCTCCAACCCTTACATCTAGATCCCACTGAGAGAAGATGCCAAGCTCCTCCTCCCTCTTACAGACATGATAGCCTATTCCAGAAGAGACAGTAGTAAGTCTTGCCTCTCCTGCTGGGGTTTCAGATGTAGATTTAGTGAACTGCAACTGGATTATCTGGAAGGAGGTATCTACATGCTGTAGTATCTCCTCCTCTGTGTAGTTCTCAGCTAAATACTTAGCACCTTGATTTGCTTTAGGATTATTGACGTTAACATTACTCGTCTTCTGgAGGATATACTCCTTGACTTGGGCTAATCCGTTCAACTTTTATTCCCCTTTCTCTTAGAAATTGCAAGGCATCTTGATCGTATACCTCCTTGTAGTATACTCTAGTGATACCTGCCTGCATAAGATGGGTAGCGCAGGTGAAGCAAGGACTgTAAGTAGTATAGACGgCAGCACCGTAGgCgCTACCCCCATTCTTAGCTAGCTTCATTAAGGCGTTAGCCTCAGCATGTATTACTTCTGGTTTAGTGTTATCATCCTCATCTCTCATAacGTTGGTCATACCTGATGGCATACCATTCCACCCTTGAGATAGGATCTGTCCGTTCTTAACGATGACAGCTCCTACCTTAtACcTCTGgTCGTGACTGAGAGTAGAGAAGATCTCAGCCACTGCCATGAAGGCTAGGTCATACTTCCtgAGCCTTcAGCTTaTTtCTAGATGACCTCAAATCCGCCTGCcTGGCGTAAGCGtGTGGTCCTTCCGTCATATATCGCTTTTCCAGCATCCCCAGTAAGGCCTGTGAACCGAGACTTAAGGACACGGAAGTGGATGGTGTTCCTTGCTCCTTCGTCTTCTGCGATGAGGTTTCTTGAGAATGCGATGATGTCGAAGGAGAtctGCTTgATGCTTCCACTCCCTTTGATGTCATCGATGCTGGCGAGTTTACCTTCTTCAAATGATGTCCCTCCTCCTGTGGACTTACGtAGATGAGAGATCAGTCCCAACCATACGTTATGTTTCTTAACTATCTTTaaTAGGTCAGACATgATCTTaTCTACTGCTTCATTCCCACTGAGACCCTCACTCCCTTCGCTTACAGCTATGGTGATGTGGTCTAGTACTAGGTACTTGCAGCCCATcAAGGCCATGTATTCTATCTTGTTGACAAGTGATGAGTCACCAACTGATCCTTGATGATCGAGTAGTATAAGCCGTTCGTCTTTGAATACCTTGTCAAATCCTCGgCGTAACTCTGATTCCTCCAGTGGAGGTGGGTCCATCGTGGATCTACTGAGAGCCATGGATATGAACTTCTCTGCTGTATCCCCAACGCTCTCTTCGAGAGAGATGAGTCCCACTTTATCATCTGTcTTAGCAAGAAGATCAAGAACGATCTCTTTAATGACAGTACTCTTGCCAGAGCCAGTGCCAGATGTAAAGAGAGTAATTTCCCCATGCcTAATCCCCTTTAGTTTATCATTCAATCCATCtATACAGTCGGGATAGGGTATAGACTCAGTGTTCTGTCTTGTTATGAACTGATCCCATATCTCCTCGCCCATCACGATACCCGCTGGGTTCCATGGCTGTGCGTCCCATATGGATTGCATGATAGCCTTCCATCCATGCTTCAGCAGTGTCTCGTTcGGGTCTTTAGCAGGTAGCTTAGCTATCCTACACTTACCCGCACGTATCATTTTAGCAACTTTATCCGTTGCTTTCTTTCCTGCTTCGTCTTGGTCGAGCATGAGCACGACTTGATCGAAGCTATTAAtCCAGTCTCGCACTCCAAGAATAGCATTAGTTCCTGCAGCTGATGGAAGGGAGATAACTGGGTATATTCTTTGCTTgTACTCAATAAATGCTTGTGCAACGCTGCAGCAATCAAGCTCTCCTTCTGTGATGACGAGCATTTTCCCGCCACTAGCTTTATCCTTTCCGAAGGGCTCAACATCTTTGAAATCTCCGTGGATAGTGAATGTCTTGGGCAGTATTCTTTCTTTATAGGCACTGATCCTACCTCCCTTTGTGTATGGATAGAGATGGGAATAAGCAGTGCCGTCCTCTTTCATTCCCATCTTTATACCGAAGTGgTCTACTACCTGCTTCGATATGCCACGAGAGCTGATAGGATAACTAGGAAACcTATGAATATCGGATAGTGATTCATGATTACTTGTATCGGTAGTGGATTCATCTGTTTTCCTTGTGCTGTACTGACAGGAGAAACAATATCCTCCGTCCTCATATAATGTGAACGCATCCGAACTGTCACAGCTCGGGCACGGTCCTTGTGATAGGTGTGTCACCAATAATCCCTTTCTTCTCTCATTCTGCGGTTCTTACTCCGCTCTTtAGACTTCATCTTCTTGGAGTCTATCCTCTTCTTAGTCCTCTCCTTCTCTGAAATGTATTCCTTCAGAGAGTCCTTCTCCGTATCTTCTAACTCGTATCCAAAGGTATTCATCCCCTTTGTTGACAGTCTTTTTGTGTAGTTCAATGTAGCTCACCTTATTATCATTAAAGTCATCAAAgATTACTtGGAATGTATCCAAGAGtGGCTTGATGGTGTTATCTAAATCAGCTGTCTTGTTAGATAGACCAGCTTCTACATGAAAGgCTACAGGATCCTTAGCGAAAGGCCAAGGATCGTGTAGCAAACTATCTCTTATGTCATTCTGATACGCTAGATAGTCTACTGTCTTCCGCTTGTGCTTGCCGAGATTGTAGTACATTCGGTTTGCGCTTATCGGTTTTAGCATTAATCTTGTTTCTAATATCATCTAACTCCTCAAATGATTCCAACATCTTtAGTAGAGTCCTACTAAGATATGGATCTCCTCCTTTGTGAGCCCGCCATGCTGCCCGCACTCGGCTCCATTGTCTACAAGCAGGCACCCCGgAGAGTATTCGTTTGGCTTTAACTGGACCGATACCTTTGAGTCCGGGTATATTATCCCCGCTATCTCCTGTGAGGCATTGGGTATGAAAGTTAAGACTAGCAGcAGCAGGGTtAACGTACTCATGCTTATGGCTGACATAGTTGTAATGATTACCCGGAATCTGCTTAAGATCTTTGTCGATgCCGGCAATAATATAGTTTGTATCACTAATACGACACTCAGCAGCCCAGATAGATACAAGATCATCAGCTTCCATATCATTGGCCATGACTGCACCGTACTCATCCACGAGATATCCGTGTCCATATGTTAACGCCTTCTTCATGTCCTCATCTAGTAGAGGACGGTTAGCTTTATATTTAGGGTAGAGATCCTTACGGAAGTTCCCTCTCCCTTTGACTGCTACGAATATATCTCCCATGAGACACTCACCAGCAATCTCTTCCATCATATGATCGATGCTCTTCTTGATTTCCGATTTGCTCTTAGTTTTACAGGCAATTCGGAAGTAGATCGAGTCCGCATCGACCAGTACTCTATGGTTCATTTCATATCCTTTCAAATTATACGGGGGAAAGGGACTTCCCCACCGTCAGGTCCTTAAGCTTATTACCTGCTGCTACATAAGCATCACGTTCAGGAGCTGTCAGCCCGTACCTGCTCTTaGTCTTCATaCACTTACCGCATAGACCCTCAGGATATAGCTTAACGCTACCCTTATAGGGTCTCATGCGGAC
>ScoB_contig01350_cat_2
TGTCACAAATAACTATAGCAAGCGGCACTGGTAGCGTTAATACAACTAGCACTGGCAGTTCTTTCGCAACAGCAGGCACTGGGCACAACTACGTTCTATTCAACGCATTAGAATTCCCAGTTCGCATCACAGTTGAGTCTAATAACTTAACTGCGTTAACtCTTGATCCAATCATACTACACCCAACAGCCACAGGCGCTAGAGCAGATAACTCACAGGTTCCACGCGACAACTCGTTTACtCTTGACGCTAATTCAGGAACACTTGTGCATGTACAAGCAAATACTGTTTCTGGAGCAGCTACAGCTCGGACTGTTAAGTTCACTGCAAACATGCTTCACACTGAACGCACATTCACCACTTCTGGTGAAAGCATCTATGTAGGTGTTGCTGGTGGCaTAGTAGGATTAGCAATATAAATGGAAAAGTACCGAAAGTCAGCTGAGAAGAGGCTGAAAGGTCAACACCCCGATCTTGTTGCGAGGGAAGCTTTAGTGAGAGCTGAGTTTGCCAGTAGAgAACGGGAAaCCTTTTtCGATGAGGCTTACGGGGAACTGTTAGTCCAGtATTTTATAAACTGGTTAGGAACAGAACCCcATGAGACCAAGACGCGTGAGTTTATTtATAACTCTGCTCTtGCACTTGGCGATGTCAAAGGTAAACTAAtAGGTTACGAGACATACGGCAAGAAcGTACcATTCATGGAGgACAATGATGGAAaTTAACTATAATGATCTTCTTATTAATGTAGATAAGATGATCGATACACTCGAATATGACAGTATGAGATCCCCTGGAAAGGCAAAGATGAATGCTGGCACATTAGTGGAcTTGTATAGTCTTAAAGACAGATACACGTCTATGAAACCAACTCCTGTCAAGAAGGATAAATAATAATGAATGAAATTGATAATGACACTCTACCCGCGGATGATATGTCGAATCAAGGTCCATCGGAACAAGAACTCCTGGATGCTGTTTTAGCTAATTCTCAGTTTACTGCAGATGAAGCAATTCCGCTACCCGAAGAGGAAGAGATTGTTGAGGACTCGGTTGAATCAGAAGAAGAAGACCCAGAATCTGAGGAAGCCGTTAGCGAAGACAATGAAGAAGAAGTCGAAGAGACTGAAGAagAaGATAttGAaGAGGATGATACGTCTACCCAAAGCGATACTTATTCTATGGACGATTTAGACTTGGATGCATCAGTTACCGTCAGgaTTGATGGTGAAGATgTTGATGTATCCTTTGGTgATCTTGTAAAAGGTTACACTACTGAACAGAGTCTTTCTAAAAaGGGTCGTGAACTTGGTGAAGCAAGAAAaGGTTTAGAAGCAGAACGTGAAGAGAAGTtAGGTGAACTGGAAACAGCATCTGCAGCCTCAGCACAACTTCTGACTAATGCGGAACAAGCGTTTGCGAAAGAATACCATGAGATCGAAGCTCAGATAACTAAAGCTCGTGAAGATGGTGATACATATGAACTCGGagAACTTAAAGACAAGCGAGAGCAAGTCCAAGGTAAATATTGGCAAGCTCGCAAGTCCAGAGAGAACCTAATTGAAACTGTTGGAAAACAGAAGCAAGAGTTCGAACAGAAACGCTTTGAAGAGCAAaTAACCCAcTTCCAaGAAGTAATACCCAGTATGATACCTGaTTTCGACGATAAaGtCGCTACAAGTAtCCGTGAaTTTGCTTTGGAAGAaGGTATTTCAGAAGgaCTGTTAGATGGGATCGTAGAtCCTAATATCGTTAAGTTTATcGATGATTATCGTCGTCTTAAACAAGGTGTGTCGAAAGGCAAAGCCAAACGTAAaGCAGCTCCTGTAAAGAAAGCTCTTCCAACTAAGAAAACTAAACCAGCTGCGAAGAAAGCCCAAGATGCTGAGAAGATGCGTAAAGCTCGCGCTATGCGACAAGACGCTACTCCAGATCAACAAATGGATTtCCTTCGTGACTACGCTTCCAAAACTCTAAACAATCTATAATAATAAAATGGGGAAAACCCAGGAGGCATTAACATGTCAAATACACTATCAGGTCGCGTCGCCACAGGTGCCGGCGGTCCAGCACGCGCTACAAGTAACGCAGTTTCAGAAAGAGAGGATTTAGCGAACTTCATCTCTATGATCACTCGTGATGAAACaCCTTTCATGTCATCTATTGGTAAAACAAAAGCTACTGCTATTTACCACGAATGGCAAACAGATACATTGGCAACTCCAGGCAACTCACGTATTGCTGAGGGTCAAGACTTTATTGCTCCAGCTAACGCAGGTTCGCTTGCAACTCAAACACCAGCTATTGGTCCGgACTTCGCTGTTCGTGGTCCAGACAGAACACGTTTAGGTAACTACACACAGATCAATGGTAAAACTaTTGCTGTATCAGGAACTAAGCGTGCTGTTGATCAAGCAGGTGTTGCTGATGAATATGcGTACCAGCTTAAGAAGCGTGGCACAGAAATGCGTCGTGATATCGAAGCTGACTTAGTAAATAGCTGGAATGTTTCAGCTGCTGTTGCTGCTCAAACAGGTGGCGCAGGTCGTACATTCGGTGGATACCAAGCTTTCATCAACACTTCAGATACTGTTCGTGCTGCTGCTGGTTCTACAGGTATTACTATTGATGGTGACGGAAATGGTGCAGATACAATCACTGTAGCTTCTTCTAACACTACAGGATCTCTATCTCTTTCAGATATCGATGCAGTTATGcAaGACATCTACGAAGAAGGTGGTAAAGCTTCTAAaGTAATGTTGTCACCAAAGTTACGTCGTGACTTCTCTGACCTAATGGTTTCtgATACAGGCGTTCGTCGTAACATCGATGAAGCTGGAAAATTACGTCAGTCAGTAGATATCTACATGTCAGACTTCGGAGATCTAATGGTAGTTCCTAACTACATCATGGGtCTTGCAACGACTACAAATGGTCTTGCTAACGTTTCAGATACTGCTAACTACTCAGCATTAATCTACGATCCACAGTGGTTCGCAGTTGCTACTCTACGTCCTATGCAGGAAGTAGATGTTGGTCAGCGTGGTGACTCAACTGTTGGAATGTTCGTTGAAGAATGTTCTTtagaGgTTAAGAACCctAAAGGTTGTGGTGCTATCTACGGCTTAGCATAAATATATTTAGGGAGGGgATTCGTCCTCTCCCTTTTATTTTCATATTATACAGGAGATTTAATTATGATGGTAATTAGAGGAACGGGTACAGGTTTTACTAACCCAACAATATTCCCAGCAGATCGCTGCgCATGGgAACAAGGagTaGATGCTacTGGaGGTTAtGCTATagtAACcGCgaGcTtCTACCCAGGAAACGCTGCTGCAGTAactCTTACAAATCCAACACTTGGCTACATTGGTAAGTCAGGTAGATTTGTGCAGATCGCAAGCTAAAAGGAGTCAAGAGGACATGGCTAAATGGACgCATAGTTCAGATAAATTCACATTCGGAAGTTCAACTGCTGGAGCTAATCAGGCAAAAGCTGCCTTTGATTTAAGCACAGGAGTTGGACATTTCGAACAGGATCTcACAGCATTtATTGATCATGCTAAGAAAGATCGTGATGAACAAGAGAATAAAGGATTTAACAAAGCAGGACATCGGAAGTTCGCAACGATACCTGATGTGGTTGCTTTGAAGATATTAGAAGATCACCATCTGGATCTACACGATCCcAACTTtATGAATGATCCTATTAATATGAAACGaTTTAAACaGATAATGCTATCAGAGTATAGAAAcTTGgtAgTTAACaCATAGGAGTCTATAATGGCAAcAACGTATAATGAAcTCCGTaGCAAGGTTCTCGACTGGTCcAACCGTGATTTGGAAGTATTCGGGaGCACTACTGTTGCGATGGgAGAAACATATtCTCcAGCCCAGcAaCGtATTAACgATTtCaTAaGATACgcTGCtg
>ScoB_contig13007_cat_2
ATtaTaGAAACcGAtAaTAGgTATAATAATAAAATTGGaGATTtGATAGTAAatACAGAAATtaCAGAaAGAGATGCgaTATTTGTTAACCGAATTGGACGTATTGCTGCCTTGCCTATCTAtAcTGATGGCGgTGgCAATTTGCCTtTGGGTGCGGAAGTGGTAGTACAtCACAACGTATTCAGAAGAATGGTTAACATGGCTGGTAAAGAAgCGAATTctActAGtcACTTAGAGGAGgATAagTATTTAGTTTAtCCcGATCAAATATTTGCATACAAAGAGGGTGACAGTTGGAAGGCGTGCgACGGGTTTTGTTTCGTTGCGCCCCTTGAGAACGAGGAAACATGGGTTAAcGGgaGcGAGAaGCtctATGCGGTAAAATGGCCTTCCcAGATAaTAATTTAGTTTCaCAAGGCGTcAAaGAaGGCGAtCTTGTGGGCTTCACCCCGAaTTCAGAaTATGAATTCACCATAGAAGGAAaTAAATACTATCGAATTTTATCTAATCAAaTcAACATTATCTATGGACATAAaGAAAATGCAACAGAAGCGTCTAGAGgCGCTAGAGAAGTCgTACGCGCAGGTAATGAAAGCGATGGAGAAGCCCTtGgatGTTAAtGAGGTagATCCAGAgAaGCTTAAAATATCAGTATCAGCTTATGACACGgCgAGAGAAGTcTCGTCAaTATATTAGAAGAAATACAATTCTTgCAAGAAacTTtGCGAGACAAAACAGACGACAAAGCAAAGAAGGAATTCTTTGGAGTCGAATCAATGCTTAAacGaTGAGTTGGAAAGATGAATTATTcACAGTACATACTGACCATCTGGACAAGAAAGacgTAAAGCAAAacAaCAGATATAagAAaTTTGAATATGGTTACAATCaGgATCTTGATTGCGTTATTATTAGTaGgGACGGCACTCTCGGTGAAATATACCTCGTGCAAGGACTGCGAATCGGTATGCCTAAaGCCCCGAAACAAGTTTGGAAAAGTTCTGATAAAAGTgAaGAGCAAATCTTtGAACGGGCTCCAAAGCCTGCTAGTTTGGCTAAGTACAAAACTATCTACGATTTTCAAGCGGAAACAGACGAAGGATTAAAAGAACAATATGCAGACTACATCGAACAAGAATGGGAAAAaCGTGAAAaCGGTTTCTGGTTCAAGTGCAACGGAGAAGACACTtACATtACAGgaGAaCACTATTTCTTCTGCAACTATCACGCGATTGATACCGAGTCAGGCTTTCCAGACTTcaGGCATTCCAATAgAaTTTGGTTCtATTTTTGGGAAGCgTGCAaGgCAGATtACAGAAGCTACGGAATGTGTTAtcTCAAGAACAGACGATCAGGATTCTCGCACATGGCTgCGGCTATGTCGGTTAATACTGCGTCGAAAaCGAAaCGGTCACACCTTGGCATCCTCTCTAAAACTGgTGCGGATGCTAAACAACTCTTCACTGAGAaGgTTGTAGgaTGTAGCAATAAATTACCATTCTATTTCAAaCCctACAAGCaGgTATGGATAAGCCGAAGACGGAaTtAGTATAtGCTATTCCATCagTTAAGCTATCTAGAAAAaGAaTAACACAACAaAGTACCAGTGATGAtAaTCtcGAAGgaTTagATtCTAAGgTTACATGGTTAAAtACAGGaTcAaCTCCTATGATGGATTTAAGCTTTtACGCTTAGtaCATGATGAGAGTGGAAAaTGGGagAAgCCAAAtGATGTAATtAAAAaCTGGACaGTAaCAAAAaCATGTCTTCGACtcGGTAGAAaTATCGTtGGAAaGGTtATGATGGGATCaaCATCAAAtGCTCTTGACAAAGGaGgaGAAGAATTTAAAACATTATAcAATGATtCAGACcTCACTAAAGtCAAACGAAatGGTGTTGGACAAACTCCAACAGGTATGTATGCTTTCTTCATTAATGCCTTATGGAATATGGAaGgATTCTTTGACATCTACGGATGGCCTGTTATTGAAACaCCAGAGAGTCCTATTCGAGGAGTTGATGGAGGATTTGtcGACATTGGATCCAGAGATTTCTGGACTGAAGAATATAACGGTCTaGCACaTAATCAAGACCAACAACACGAATATAGCAGACAGTTCCCTTTATCAgAGAAGCATGCCTTTAGAGATGAAgCGACTAAcAGCTTATTTAATTTAATTAAAATATATGAACAAGTCGATtATAATGAAGAAATGGCGAGATCTGGTTATGTTACTCAAGGgTCTTTTCAGTGGgctGGtGGgAAGAAAGACtCGAAaGTTGAGTTTTATCCCAACAaGTCTGGAAGGTTCCTCgTATCATGGCTACCTCCTgAcgAACTACGAAATAACGTCGTGgAACGTCACGGcagTCAAGCACCCTGGCAATACAGGACTTGGAGCGTTTGGgTGTGACCCCTACGATATCTCGGGAGCTGTGGGAGGAcatGGTTCTAAGGGGTCCCTCGCAGGAGctACAACCTGGAATATGGATCAGCAAGTGCCGAATAACTTTTtCTTTCTTGAATATATCGCgaGGCCGCAAACGGCGGAGATATTTTtCGAagAtATCTTAATGGCATTGGTaTTCTATGGAATGCCAGCGTTAATAGAGAAcAAtAAACCaCGtcTACTTTATCAcTTAAAGAgaCGAGGATAcAGAGGGTTCGCAATGAACAGGCCTGATAAGACctGGAATCAGCTcTCTAAGACAGAGAAaGaGCTcGGTGGGTTACCTAACTCATccGAGGACaTAAAACAAGCTCACGCAGctGCTATtGAAGCCTGGATTCAAGACCATGTTGGTCgaCATGATGAAaCGGAAGAgaTGGGGCAGATGTATTTgAGcAGAACacTagaGgATTGGGCtAAGTTTGAtATATCAGACAgAaCcAAGCATGATGCCTCGATTAGtAGTGGTTtAGCcTTTATGGCTTGCCAACActAcAagTATAGAGCcACACATGATcGtGGAGTtAAGAAAATAGATTTTGGATTTAAcAAgTATAATAATAAATCCGGTAATAGAAGCACAATAATAAAATAGATTTATGGCATCAAAAGCATTTATAGACTTTCCTAGACAGGATGTTCCTGACAAAGAGAAAGGATCAAAAGCTTACGGCCTCAAAGTAGCGAAAGCTATGGAAGGaGAGTGGTGGTCAAGAGACGTTGGCACcACgAACTAtATTGAGAACcGTGAAGAGTACCACCGacGtAGGCTaTATGCTCGTGGAGAGCAAGATATAcGTTACTAtAAGGATtGGTTCGCTCAGAATGGTGACTTATCGTATGTAAACctAGACTGGAATCCAGTgCCAaTTATCCCcAAGTTTGTGGATAtATGGTtAATGGAaTGCAGGACcGTTtA
>ScoB_contig18743_cat_2
TCTCATCGATAAGATCGAGTATATGGCACTCATGGGTTGTAAGTATCTGGTTCTTGACCACATTACTATCGCCGTgaGTGAGGGTAGTGATGGTCTATCAGGTAATGAAGCAGTAGATAAGATGATGAGTGATCTACTCAAGGTAGTTAAACGCCACAACGTATGGCTGGGTCTCATATCCCACCTACGTAAGGCATCAGGAGGAGGACAGTCCTTTGAAGAAGGTAAATTGGCTAGCATCGATGACATCAAAGGCTCGGGATCTATTAAGCAGATCTCCTTTGACATCGTTGCGTTCGCTAGGAACCTCGTCGCAGACGATGAGGCAGAACGAAACACCATCCAGTTtAGAGTACTCAAGTCCCGCTTCACCGGACTTACAGGAGATGCTGGATCAGCTATCTACGATATCAAAACCACACGACTCAAAGCAGGAGGTGGGTTCGACTTCGAAGCAGGATCAaTATGATCGAGTaTATATGGAgTGTGCTAAGGCCTTTGCGGgTCTTAGCCATGATAGTATCTATAAGGTGGGCGCAGTGGTGGTTAGAGACGGGCATCTACTTGCCCAGGGCTGGAACGGGATGGTTGCTGGGTTGTCTAACGATACTCGTGATAGTGAAGGCAACACTAGACCTGAAGTGGTTCATGCTGAAGCGAATGCTATTGCGAAGCTTGCTAAGAACGGGGGTGGTTCTAAAGGAGCCACCGTCTACACTACTCACTCTCCTTGTTATACTTGTGGGCTTCTACTTATTCAAAGTGGGATCACCCGTATAGTATACAAAGAAGTATATAATAAAGAAGCAATCAGCTTCCTAAAAGAAaGGGGACTACAAGTTGAGTGTATTAACAGAACTAAAGGAGTACCTgCTGGAGAAGTTAGATTCAACGAACGCTAACAATCCGAAGGCTAACTCCGGGGCTGTACTCCTAAAGATGTACGAGCCTTAcGAAGAAGAGATGGAGAaGATGCTGGTGAATATCATCCAGACTATGACTACTCTCTTCTCCAAAGAAACAAGTGATAGTCCTGCTGGTACCTCATCTCTCACTAACATGTCCATCAAGATAGGCAAGCACCTGTATAACTATATGGGTCGCACGCCTGTCACATGGAGAGACGAGCTGAGGTTAGGAGATCTCATAGTAGAGACCTTCTACAACTGTGGCTTCATTAACATAGACTATCCAGCTAGACGAGACAGTAGTCATACAGTACGAGTAGCTCCCTTGTGGAGCCGCTTGTCTACTATACCTCAGTCTGCTATCCAAGAGATAGGACTGATGGCGACTACCTTCTCTCCTCCTACTAATATATCAGGACCcACACAGAATGGTAAGGCTCTGATCAAGGACAGGACAGAGAAGGAGACAGTACTGAATACTAATACCTCCTTCGTTAGAGCTATCAACAAGCTGCAGCAGACAGGCTGGAGAATAAACGAGCGGGTCTTCCGTGCCCTTGAGCGGGAAGGTGGGTTCATCTCTACTAAaAGAGAGAAGAACGAAGCTCGTGAGTTGAAGAGGTTAAGCAAGCTAATCGAATGGAAGTTCGTGAAGGCTAAGGCTAACCTCATGATaGACAGACAAGAGGATTTCTATCAGTATATCTCTGCtGACTATCGTGGTAGACTATACTAtAACGAGACCTTCCTTAACTTCCAAGGATCTGACAGTGCCCGAGGTATGATGCAGTTCGCTGATCCTAAACCGATGGGTGAGGATGATACTTACTGGTTGGCTGTACATACTGCAGCGTCATACAACCAGAGCTACGGGATCGATGAGATCCCTGAGTGGGTGACCAAGACTATAGATCcTACTTAGAAGATGAAGGCCTTGAGTCTATCTCAGTagATAAGATGACaCTCGAtGATAGAGTAGAGTGGACACAGCAGAACATACAGTGGATCCTAGAACTAGGTAaGaCTGAGCAGTTCGCTGAaGATGCTGAGAAGAAGGTAGCCTTCCTCGCTGCCTGCATAGAGTGGTACGACTACTCCACctGTGaGGgTGAGTATCTCTCCTGCCTACCTATCGGTATCGATGGGAGTAACAATGGATGGCAGCATCTCGGTGCTATCAGTAAGGATCCTAAGACTGGTGAGctAGTAGGTCTCGTACCtGCTACCATACAGAAGGACTTCTAtGTACAGACAGCTAAGGAACTCATCAACCAGACTACAGATGAGAGACTGATGGAGATCCTATCCTCCATGCCCATGAAGAGTATCCGCAAAGGTATATCCAAGCGGGGATCCATGACACGGGCCTACTCAGCTGGTGCTAGTAAGATAGCAGACAAtATGTTCTTCGACTGTAGAACTGAGGACTACCACGAGGCCTACGGGATAGGACAAGAGGACTGTAACAAGTTcGCTCGTCTTCTCATtCAGGCTATCAACACGGTATGtCCTGGTCCTCTGTCTACCATGGCCTACTTCCAAGGGCTCGCTGCCTTTGAGATAGGTAAGACAGGTGTGGACTCTAAGCTAGTAGCTAgaCGTAAGGAACTCAAcaGACTaTCAGACCCTTCAAGTGAGGAGCTGGAAGAGCTGAATGAGATCTGCTTAGAACTAGAGAAGCAGAACGAAGAGATAGTATAcGGTAACGGGAAGGACAGGATCAAGTGGTCTACTCCTTCAGGCTTCGAAGTGGAGTACGTT
>ScoB_contig11915_cat_2
gaaaCCATGTATAGCACCGAGtGTaTCTACaTTAGGATCaCCACTTAGGTACCAtctCCATTCTGCTTCGGCGTAGTCCCgATTAAAGTTACGGTAACCAAGAACAaTATCATTGTTAAGAGGCTCAGTAATGGTGAACCcGACATTAAaTATCGCGTTAGTATCaCCAAAACTATGGCCATACTCGCTAATATAATCGTAGTAATAATCGAACGCATCTTCTGCTTTTTtAAaTtGATTTTtCATAATAGTATATACagTATTTgTACATTACCTCCATTAcACTGTGACGATCACAGATTTCTGGGGAATTGTAAATTTTCTTATAATTgTCcGGaGtaGAgATtCcTATTCTCCActGACCGATTTtATCAGAGATACCCACAGGGCTAATCCTGATATtcATTCCTAACaCAATATTCATAAGCTTtCTGTTCTTTTtcTTtGGATGGTAATCATCcGGAAGCAGCCGCTTaGcAGCTTCTttCTTCCATTTAGGTACACCAGCCATTaGTTATCCCAAGGCATTGtctCGATCTCAGCTCTTtCATATACTCTGTAATTACCTGAATTGTAATCCCATTTGAATGTAGCTTTCTCGCCGTTCTGTCCTAAGTTTTGAAACTTAACTTTCATAACTCTTACATGAACTGTTTGTGCTTGATAATCTCTGTGAACACAAAGACCATGATAAGAAGCATCaTAGAATTCTCCACCACCTTTAACATTGTAGAAGTtcGGCTCTTGAatcTTgCCATCATCTCCTCTgTAcATcTTAgTTGGGTGAGCTACTAaTATAACTAGtACATCATACTTcTtAGCgAATGCTTCAATACgAGTTAAGTACTCCATTGTAGCATCgTTAaTACTCATCTTctCAGCACCTTTCATTTTtACcTtATTgTAAGGATCAATTACTAAGCATTTGATTCCTTTACGTCGGACGAGCTCTGCTCCTTTCTTGAGAACCATGTCGAGATCGTATCTCTCAGATTCAATGAAAAAGAaGTTGTCGTTGACTGTTGAATAACATTGATTCCATTTATCGCTTCCGATATCAGTCTTCTCAGGCATCCAATCACCAATTTTtCGAATGAGTTTGTGGGCGTGTAAGAATgTAGGTTTATTCTCAGGGCTcGCAAACGCAGTTTTCCAGCCGTAACGGGATTGATACCCAACagCCATTTGATCAACCCAGTCAGACTTTCCAGAACTAGGAACaCCAGTAACAGTAATAAACTGCCCGGTATAAGTaGAAAAtATAcTATCAAAATTAgaTAAGgCCAatTTGgAAACcaGGcTTAAagCCgTTGTGGACAAaGTCTTGTAATTCATCAtcTAtaTCaTTTAAGGTtACTACATTTTCAaGAGGAaCGGGAGAAGCTTTGTCAATaCAaCTCCTAAGTGCGTCCcGACCaGCACCGATAAGATAATCGTTTGCgTCTTTATActCCCcAAAATCGACTGTGTAGCTGAGTTCAGCCCCAAagCGgCGgATGAATTCAGCTTGTAAATTCTGTCCAGCTTCGTCGTtGTCGACGgCAATAATGATCTTGGAcTTgTCcGCAAAaTAATCGATGCAActaTCCAGaTAATCAAGATTgaGCTGCTtAAGAGTAGCGCCGTTAGGtaCGGAAATGACGGAGGTAACACCAGACTCAATAAGAGCGAGTGCGTCCATTTCGCCTTCAACAATAACCAcATGTTCATGGCTAATAGTACTATCGATATTaTAAAATATCTTCTCAGCACCTTTAACCaGTTTAAAGGAcTtCTGtGGTCCaCGGTATTTGACGTTGATgaGTTCTCCATTCTCGAAGTAGTTAAATTGTATTGTGCTTACGTGCTTTTCAAATTGAGgCATCCATTCGGAGCCCTCAGTTATCCGCATCTTTACCAGTGTCTCTTGcGAGATACCTCTGTTAGCGAAGAACTGTACAACCTTGTCGCTCAGTTCtGTGTTATTTTtCCACTCAGGTCTAACGtAAGTTTtATCTGCCTTACGTCGAAATGTATGTAGTTGAAACACTTGATCACAATGATGGCAAGTCCCAAGACCTCTCTCCCAATCGAGAGAGGCACATTTGGACTTTTGATTCTTTGATGATCTaTCTTTAGAACAGAGAGGACAAGGACTTTCaTTTTtACCaGTtGGTAAATCATATTGATTGAAcTTTTCAATCTCAAATCCGTTGATCTCTGTaGTGTTCATTAATAAATTCTCTTAATTTCTAATTTAAAAGTTTTtCCACcTTTATAcGTtACAaCTAAAAatGTaCCATCAtCacTgATaCTTAAAGCAGATCCTCCAGAAGACTTAtAGTGCGCGCCGTATTCACTATCTTtATAGAATCTAAaTACAGATGTTGCATTGTTTTtAGtGGTTGTGAaTCTTACAaCTCCATTACTTAGCTTTAtAATAACtcTTCCAGgTGCAATTCTACtAGCACAAGTAATATAATCGTCAGCTAAAAAGCaTGtAGCATAGTAAGTTCCaTCAGcaGGCtGTTGAAtctcTttAaCTcttGAACAGGAG
>ScoB_contig18837_cat_2
AaTAaGAGatGTCCGATTTGCCATTACGCGCTGTTCTCCAAAAACCATTGATAGGTTGTGGCCAAGCCGTCCGCCAAATCAATTTtGGCTTGCCAGCCCAATTTATTGATGGTGGCGACATTTAGCAATTTGCGCGGTGTGCCATCGGGTTTGCTGGTGTCATAagtCAGCGCGCCCTCAAAGCCGATAATTTTTTtAAGCATTTGCGCCAATGCGGTGATGGTTACATCTTGCCCAGTGCCAaGATTGACATGCGGCATATCGGCATAATGCTGCAACAAAAACACAATGCCCGCCGCGCAATCATCAACATGCAAAAATTCGCGCAAGGCTTTGCCAGAgCCCCATATTTCCATTGCCGATTCTTTgTTTTGTTTGGCcaCATGGCATTTGCGCATCAGCGCGGGGATAACATGGCTGCTTTGTAAATCAAAATTATCAAATGGGCCATAGAGATTGGTTGGCATGGCGGCAATAAAATCaGCATCATATTGTTGGCGATAGGCTTGGCATAATTTGATGCCAGCAATTTTGGCAATGGCATAATATTGATTGGTGGGctCTAGCGCGCcGcTTAGCAATGCGTCTTCTTGCATTGGCTGGTCGGCATGTTTTGGATAAATGCAGCTTGAGCCCAAAAATAAAAGTTTTtCAACATGGCAAGCAAAAGCGGCATGAATGATATTGGcTtCAATCATCAAATTATCATAAATAAAATTGGCGGGCTGGGTGTTATTGACTAAAATGCCGCCTACtCGTGCCGCGCACATAATCACCGCATCGGGTTTTTGGGCGGCCATCCAgTCTTCCACTTGTTGCTGGCGGGTGAGGTCTAATGCTTTGCGGTCGGCGGTGAGTAGGGTGCAATCATAATCTGCCAGTTGGCGCATGACGGCGCGGCCAACCATACCCTTATGGCCAGCAaCCCAGATGCGTTTTCCAGCCAAATCATACATTAGAAATCCGCTAATTTTATTTCAGCCTGCGGCTGTTTGGCATTATGCAGTGCGACCTGCACCATTTCGGCGACTAAATCTTCTAGCTGGGTGGTGGCCTGCCACCCCAAAATTTGTTTGGCTTTGGCGGGGTTGCCAACCAATAAATCAACCTCGGTTGGGCGATAATAACGCGGGTCAATCTCtACCAGCACTTCGCCAGTTTTTGCATCTTTGCCAATTTCATCCGCGCCTTtgCcTTGCCAGATAATCTGCCTATTGATTTGGGCAAAAGCCAGCTCAACAAAATGCCGCACCGTTTGTGTGCGGCCAGTGGCCAGCACAAAATCATCGCCGCGCTCATGTTGCACAATCCGCCACATGCCTTCTACATATtCTTTGGCGTggCCCCAATCGCGCTTGGCATCTAAATTGCCGAGATAAAGCTtCTTTTGTTGTtCGGTTGCGATATTCGCCACCGCCAGCGCAATTTTTTGGGTGACAAAAGTTTCGCCACGCATCGGGCTTTCATGATTGAACAAAATGCCGTTAGAGGTGTGCATATTGTAGGCCTCGCGGTAATTGACACAAATCCAATAGGCATAAAGTTTGGCCACCGCATAGGGCGAACGCGGATAAAAAGGCGTTGTTTCGCTTTGCGGGGTTTCTTGCACCTTGCCATATAATTCTGAAGTTGAGGCTTGATAAAAGCGGGTTTTTTCTACCAGCCCCAATGTGCGAATTGCTTCTAAAAACCGCAATGTGCCGAAAGCATCGGCATTGGCcGTATATTCCGCCGTCTCAAAACTTACCTGCACATGCGACTGCGCCGCCAGATTATAAATCTCATCAGGCTCAATAGACTGCACCAGCCGCATAATGTTGCTGCTGTCGGTCATATCGCCATAATGGAGAAAAAaCGGAATATCGCCAGTTTCGTGGGGGTCAATATAAATATCATCCACGCGGgCGGTATTAAAAGATGAAGCGCGCCGCTTAATGCCgTGCACCTCATAATTTTTtGACAATAAGAGCCGCGCCAaATAaGCcCcGTCTTGTCCAGTAACGCCAGTAATCAGAGCCTTTTTTttCGCCATTTtGCTATCGCTTCCCTTGTGTATTTACTATATTGATTGgCCTTTATTGTCTATGTTTGATATGCGTTTTCTTTAAGGAGTGGTTTATCGTGCGCCAAAAAACGGCTTTTGTCACTGGTATAACTGgaCAAGATGGTGCTTATTTGGCGCAGTTTTTGTTGCAAAAAAaCTATCGCGTGGTGGGCGCAACGCGACGTGCCTCAACGCTCAATTTGCCGCGCTTGGCTGAGTTgAAAATTGCCAgTGATGTTGAGCTTATGACGCTTGATGTGCAAGATTTcActAGTATTGTGCGCATGTTGGACGATGTTTGCCCcGATGAAATTTATCATTTGGGCGGCcAAAGTTCGGTGCAAGCAAGTTTtCAGCAACCGCTTTATACTGCGCAAACCACaGgCAGTGGAGCATTGCGAATGTTGCAGGCGATACAATTAGTGGTGCC
>ScoB_contig13385_cat_2
ttAACTTCTCCAAAGTAGTAaCaaTCTCTAAAATCTTCTTGTTCGGTATAaCTAAATACAACATCGGCAGGGTCAaCATACTTAATGGTAATACCATCAGTATTATTAAaagCCATGCTTAACACAAGAGATaccAAGGaTCGTTTggaTCGTAATCCAATTGTTTCTTAACTTCATGATAACGGTTtCTTTTAaGAGTGTTctCAATAGCTTGTTCAATTGCGATTTCAATACCTTGTTtATATTCAAGTTGCATGTATAaCTCAAGTtCCTCAGGagTATCAGGTAATTCgTCAGTAGGCATAGATCCAATATCTACTCCCATGTTTTCACTAACCTGATTTATGAGATCCTTAGTCATCATATCTCTTTCTATATCCTCAaCAAaCTTCGTTCGTTTGTCTGTagCTATAGGATCTTGAGCAAATGCTTTtagaCTAAACAGTCTATcctGCATTCCATTAACAACAATATCCaCAAACTTCGGGaTAATTGGTACAGGTTCCCAAtCAAgATTAaGgTATGAAaGATCACcAGAGAtGTTTAaTTCAtCTTTaTACTTCTtGTAGATTGCTCACCACGGgCgTATAAacgTAACCTGTGgTActCTTCTCTAGTTTGgAaGTATCtCCcAACACCTGAATCTTTtGTAAaCCACTCTGCCTCTATtGCGGCAGCAACTTGCTTGCCGTATTCGTAGGACTGCTTCTCTGAATCAGAGActGCCTGCGAAGGAAAGTGGGAAATTGCTCCTGATGTTTGTGCCATATTATTTTATTATTCTTGCGTGaGctCCcTTGTTATTATACTtGgAGAACCcAAAaTCAATTTTCTTTGTaGTCCTAGCTTCTCTAGGAGCaTACAGATATCGTTGACAGGCCATGATAGCTAATCCACTACTAATGGAAGCATCGTGTGCGGTTCGTTTGGTTATATCAAACCTTGCCCAATCTTCTAATGTTCTATTAAAATACATTTTACCGTGCTCTCCAGTTTCTTCATTAATAATCCCtACGgATTGTtCAATGTAACTTTCAATAGCAGCGGCGTGTGCTTGTCTTATATCTTCTGAGGTATTCGGTATTCCtCCAAGTtCTCTCTCTGTCACTGACATTTGTGAGATTAACTTGTCTGGtcTaTTCATTGAATATCCTCGGTATCCTCTTCTTTTGAGATGGTACAAGAGCCTTGGTTTATTGTTCTCTGCCAAAATCGGCATTCCATAAAACaCAAGGGCCATGAGCACGTCCTCGAAGAAGATCTCTGCTGTTTGcGGtcTTGCAACATACTCTAAAAATATTTGtGAGTTAGGAACCTTAGGGTTCATACTCCAcGTTGTTAATCCGTgtAAAGCTCCTTTAGAACCTCCACCaTCTACTGTTCCaGAGATATCGTAGCTATCACATCCGAATGCTCCGTGATCTCCAAACTTaGGATACTTAACTCCaTCTTTGgTAAAgAATtGATTtCTTAATTCAACTGGTGGTATCCAAGATACGTAGAACCTTCCATTCTTATTAGGTTtAAATTCtACTTCagTATCTTTAACTCCgTTCTTCCAATTGAATGATCCACGAGTAaCATATCCTTCTCTAATCATCTCCTCATTAAAaTCTACTTGATCGTATATTCTAGTAAGGTTGAATAaTGAATTCTGTGCTTCATCTCTGAAagCaTGTTTCTCTGATCGTGGAAACTGACGATAGTATTCGTTTAATCCATCTGGATTATGTCGAAGT
>ScoB_contig12550_cat_2
CTGAACACCAACTaatGAgtAAGgATCTGGATCCGAtCCATCGCgCGCCtCATTtAATCCcGTtACATCTCtAACATGTTTAGATATTGGTTgTAagCagCgaTTAAaaTCTCTACTTGACCtCCACCACCTCCGGGCAATTCCTGAATTGGTATTTACCACCATTAGGATCCCCATCTACGGTCATACTTCTCCCGATCACGGAACCGGTCTGGAAGTACATaTTAAGAGCCTCCTGTGGgTTGTAGGAAGTTCCGTTTCCTAAGTCTATTTCTGCAAGTCCATCTGCATctAAATAAACACCACTTGGAGTCATTCGCTGAAGTGTTtGTTGTAACTTCAGGTGaGTTAGCTGAATTAAATCAGCATACTTtaTCAtaCGACGTACTAAtgATTCAATACGTCCTTTgTATAAgtCgaGGAaCgTTgaCgaTgTAagAATgCATcACCTTGTTTGCGTTGGAATCCGGGCGAaCCATATTCTTCATCTTctCCCACTTAAGCATtaTaTCaGTTCCAaGAACCATACAgCcTTCGTAGATACATtCTCTCGCTTGCTCAACTTTATCAAATCGAGCTCTTAAATCTTTAGGAGGATTAAAagtATCAtCTTTcTTcAaTGCTTTTAAACCACCTGTATTTGTTTCTTTAACTTTaTGAACTGagTTCTCCCATGTCTTCCACTCAaaGTAaaTAACATTTAAAGTGTTAGAATCaTAGTCTTCGCTCTGTtCaTATCtgtAAGAATTATagTCATtCCATTGACtaCcTTtcTtagcAaTCAtcTCcAggtCCTCcTtgagtAagaTGaGGgAATtGCttctttAaCTTCTTGgaGACGTAaTCtcttGACTTCTCCAAagTAGTAaCAATCcCTAAAaTcTtCTTCctCAGTgTAGgaGAAaATGAGATCAgCAGGATCAACaTAATGTAaAGTgaTACCGTCTGTATTATTGAAaCcATGTTtgTAAGCCGCAaTCCCAAGgATCGTTTGATCGTAaTCAATTTGCTTCTTAAGTTCATAATACTTaTTACGTTtCATTACATTCTCgaTAGCTTGTTCAATaGCTAtcTCgaTTCCctGCTTaTATtCTAGCTGCATgTACAGCTCaaGTTcctCTGTtGTgTCCGGTAATtCctGTCCTGGATTATTAGAAaCATCAAcTCCCATTTGTTGATCgATCTgaGCAATAAGCTCTTTAGCTTGCATGTCCTGTtCGATATCTTCAACAAacttAGTTCGcttctCtGTcGCTaCTGgAtCTTGAgCgaatGcTTtAactGAAAaCAAaCgATCTtGCATtCCaTTAaCTACAaTgTCAaCGAAcTTAGGtaTtaTCGGTACTGGTTCAAAaTCTAAaTTaagaTAaCTtAagTCACCATTgaCAGATAATtCaTCCTTGTAcTTt
>ScoB_contig03822_cat_2
TAcTACAGGTGTAAATAGAGATATAGTTGAATATTCATTAtCATTATATTGATATCTGTACGCGAATcTAACTAGCTtATTTtCCAGGAAGTTTGAATCtCcTCCAATCCCAATAaCATCCACCcTAGGGgCGTCTATAGGGgCTATCTTAGCTACaGCCGtCTTAGaGTCTCCGTCATAATAAgCATTATCActCTTAGCTCTATCAATATTTATCttcTTGGTTCGTTTCTAtcaTCTGTCCAAAACAGAAGCCcATCTAAAACgTTAATCCCATCAATAGGGTAGTCTTGGTGGAAGTTAAGGAACgaTCCAGTGACcAATTtAGAGGTTAGTtGAGTCTGTTGATCAAACTCATATAACCCaTGATTTGTATTGTCAGTAACAAaGAAgTAAAtCCTTtcATtACCATTATCTCTaTAaGCGCCGATCACTTtACCTGCaTCAacACCACTGGAGACCATTtcgTTCCCAaGTAGGTTCTCTATTGAACcACaTTAGAtccttCAGATCTTCcGATGTTTACATTAAGAGCTTCtCGGTATTCACcATTtGGAACTAGTCTTtCATCTAGATCTCGGTTCATTTtACCGGCCTGCGCTACTCTTttAATTtGTGgCATGTATTAGTGTTtATCCACTTAGATTtACCTCTCATAACCTGCGCCATTtCTtCTGTgCGCATcTCcATgaGTCtAaTCTTAGtGGTGTTCATCTTAGCCTTAGCTTGTTTtAAGtATAACCcAACTCcTCCAGCGGCTGCTGGACGCAATTTAGCGATGTCTGCGAGCATTCtAGcATACACAGCGTcTTCTGCCATCTTGggAACGTAAACGTTGCTTagATCGCCGTTATCgCCTAaTCCATCAGAcAcATAtcTgacagTTATTaaTTgaTCTTGttGGAAATTGTAATCGAagTAcaaaaccccTTGAACTTTgTCAAATAcATAAGTtCCgTTTACgTTTAcTtcTtCTGGgTTAG
>ScoB_contig13026_cat_2
GTtAAGCAGAATGGTaGacgtaagaCTGGTGGTcAATTAGCAAtcACaGTAGCtAATGAAGTTACACgaaaaGCTatCAGCTAtccaaaGtcAGAGTTTAAATGTAAAAAGAGTGCCTACAATTcTTtCGGTAAGTATAACTTCCGTAAGGCTGaGgAtATTCTTGAAGCaCTTAAACCaTTCAACgAgAAGTAtAAAGTATAcTTtcACaGTTGATGAAGAaTTaTTGCTCCGGCtgTATtACAGTCAaCAGCAACGATCTCTGATGGTCAAGATGCTATACACGCGAAGTCTATCGTGGGTGTAGATCTTAATCaaaaGGGAATGCAAGTgCCTcAGCAATACGGcTCAGCATCtAgTTATGCTAAGAAGTATTCGCTAGGTAATCTACTATtAATCGACGACACTGCTGACaGTGACGCTaCAAATTCACATGGAAATGAAAcTAaaacTAgACGGACAGGTTTCGGAACTaagCAACagccAaaTTCTGgaaGCaCTGACCTtGGATTCTAATTActACGGAgAcTtcGGgAAGcAATTCTTAagTAActCCgacATTAGAACATTACTTtCAaCCCAGAgAaaTTTGGAGAcAAtGTGATTAAaTCtGTACCAATGGTtATTGGTGGATAcTTtCACACGATTAtacTTGAACCTGAAAAGgtaGATtcATTTAAAaTAaTAGACGCTACAACTCGtAATAcAAaGTATAAAGAGTTAaGCGgaGGAGAGATTTGTTtGTTGGAATCCGAGGCTGATAAGAtcGGgAagaTGCGAGACAAACTGTTgtgcAAtGAcATCATTAGAGGACTAAtacGAGACGgAaCGTtGAATATGAAGTCCCTGCAGTGAtGGAAATCTTTGGTgaaaTGTGGAAaGgtAAagCaGAtGTgcTTAACcATGAcGAGAAAcTtcATCATTGATTTG
>ScoB_contig05778_cat_2
CGTCAgggATCttttttttaCGCAAGaaaGTGATCTGCTTCTTCATCACGCCTAATCTCTAGGCCTCGAAGCTTCTTACCTCCAGCATTATGGTAGAGCCGCATCtttGCAGCGATAGTATCGTTATCACGCTTACCACCATCAGTCACCTGCTTCAGCCAAcccTTACCACCGTTGAAGATGAAGGATGTAAGaGCaGCCACTTGATTGTTGctCCAAGTGTAGTTATtCTgaTTCATGAAGTAGATAACATACTCgaGGTAATCTTGcAGCTCTTCCTCAAGGCGTTCTTCTGCTTCATCCTTAGTTATAGTGTCAcctGGTTTTACATTCTtAGTAAACCCATATCCGATAGTCcACACTCCAACTACATCTTGATAAGCATCCTTACGGAAACcTTCCTTCTCTTTgACGAAATCTGTTAACCATCCCATCAATAGTCcTCCAATTtAGgCCGCATGTtATCccgaTGGACaCCTTTCATCTTCTCAAatGACCGCATACCGCcAaCACCAAGCATACCAaGtAAgAcaGGCATCAtGGTTGAAGCATCAAGgACTGGGATCATAACCCcGAaGACaGAtACTAAtGGGCCAACGATGAAGTTgAaTAGAATATGAtAGCGCATATCCAaCCTACagCAGgaCgCCAACCagctAcAAaGATAGAtGGATgagTAgCTTCcTtACcATTCAAGGCgaTCTGaGCTagCTGTAATCTAACTTCAGCAGacAGTTGCTCACTATCAGCGGctGCCAtCAGCTCATCCTTAg
>ScoB_contig17806_cat_2
gtgtagaatctaggtctacctacatatgtactcacagatgatatgCGTATCtttaGTCTAtttggtacacgactcttgttggattgatcaactTACtcaatacgaaaatggtactagtagagtATGtGGAGCTATTAACGATGATTACTTTAAGAAaTATCTAGGTGATTAtGATCAGATTATTAATGTTCAAGGTGATAtgcctgatatcactatagatatgattgaaaaaggttagaacagatcttgaaaatcatgatataactacattatacactgatatgccaacgaagaaacaagaagacccagatgttgttaaactcataagagctgataataaatGCTTGTGGTTtGGTAGAGGtATgACaGgAtATGGTGATTGgcACTtAGGtGTAtaTGGTtATAAAAAaGAaGCTCTCAAACAATATAACGACTTAACTAAATACccTGAAGAAaCAATTGAACAACTTGAGCAATTgCGATGGctAAAAAAcAATtGGAAcATtGGTGCATcTtATTGcGACTTTAATGGTATAGAGATTAACACCCAAAaCGATTtGGCGGTTTGGAATGAGCTTAATTGAATTTTTtAATGAACACGATAATCGTTGGGTTGCTTGGTATCTAATGGCAGCATAtGCTTATTATGTAGAAGATGATcccATTATGTCAGATAATGAATTtGATAATTtagCTAAaCTTATTTtAAAAaTTATGATGAAaTAGTTCACCAACATAAGGTATTATTAACCAAAGAAg
>ScoB_contig10406_cat_2
GctAAAGGAGTACCAatgaCGgTACCAAcACgaTTAACgAaCTCAGCATCaCGCTCagtAatctCTgTgTTAaCTAtcAGTTCCTTtCCTTctACgTCGACcGtaTTaTTATAaCGaTTTCCtgTAGTAAtGatAAAaTTgTAGATGCTGTTCATTATTAGTAGTCTAagTTGTATTCAaCACTAACTGCCATaTTcTTATTgAaGCTCTTCCAAGgcTtAACctCaTCGTTCTTcTTAATgTAGATATCaTAACcAttatCTGATTCTAAGATAtCTGTAaTtTCGTGTCCACCATAAACTGATTGACCTGTACTGTAGTGCATTGCCTCGttcttATAATCTTGGCCAATGCtAaTTTTtCTAATtAaTTtCaTTTTAatAAGTCcAtATTGAaGTTACCCTATCTCTGGATAACCCTAAGTGAaTAAaGTTTGATTTtCTtGAtATtCCTATtCTTTtACAGCcGAGATCAATTGCTGCTTCAACtATTtCAAaTaCTGGTGTACCtCCTACTGCTACAACATCAACTGCTAaGCcTGTAGTgTGTTCACctGGTTTTGATTTCTtCTTTTCtaTTGGATgaTctGGAGATCTGTATCCTGAAGTAATAGTCAATTCTCTACCTATGgTTCCTTCTAGTTTGaTTAAAAAaTCGTACATCTTAGGATCgAGGTTGGTTATGTCTACACTAtCATTAGCTCTTACCATCCATTATTGCtGTTTTctGTTActtCCTAAAGAAGATCCAAAGT
>ScoC_contig04323_cat_1
GTTCCATCaGAATCATTATTAGGATaTtCaGGGTTTTtACctCCCcAATATTGGTtaGcAaTtGTACTTTGTACTCCATAATATGCTTCTTcAAATAATATAATATCTCCTACTCTAGGAACAAcATCTTTTTCTACTAAaTCaTCTcTTAAAAaGTAAAaaTTAATAGGTTGgTtAAaTTGAATACCTtCTACATTTtCACCATATtCTTGATCTCCTCTATCCATTAAAACaTTAAACaGAAAAGGACCATTATAAtATTTTtCCTCAGCTGCTTCACCATAGATATTAACTTTAGTTTCTTCTAATCTAAATTGGTAAATAGCACATTGCTGAGTAATAATATTACCCATAACCTCTCTATTTAAATGTCGCATCAGAGACCAGTCTCTGATTCCAGTATACATTGCCATATTATCCTATAAAAATAGTCCAAGGGACTTGTTGTAaTTCCTTCATTTtAGAATCTGCTTCATTTGCTCTTCTTTCTAAAGAAGCCATTCTAGATGTTTCATCAAAATATGTTCTTAATCTTTCTATTAAAGCAGTTTTTtCAGCTGTAGCTGCTGCTATTAAATCCGATTGATTAAGTGTTACATCTGCGTTAGGAATAGGTATAGTACTATATTTACcTCTTACGTAACCTAACATTtCTTTtGCTAATGCTAGTGTATACTCAAaTATCCATTGTCTACCTACTGAGTTAATAAATTCGTATGTtGGgTTTtCaTATggagCATTTGATACATTTGTAACTTTATCTCGTTCTTGACTAACAGATGTATTTATTCTTTCTTGTCGTATAATATACTCAAaCCAAATTtGAGGTCCTACTGATCCAGAaGgAACATCATTAAAACTTGgAATTGGGAaTACTCTTAATTtATCATTTTtAATTTCAAATGAATAATTATTTAATCTTATTtGTTGGTTtAATTCAATTTGTtGTATTACTGCTAAaTCATAATTTAGTGGAGCCATTAAaTATCCTAAtCcATCTCCAAaCCcACCAATACCCATTACACCAGCTGCTAATACACCTCCAAATCCAAATCCATTATAAGgaTCTAAaTAACGTGCAGATGCTGGATATGGTTCTTGATAAAaTACTCTTTTtACTtCAATACCTTTttCTCCATAAGCTGCTGAACCTGTACCTAATGAGCTAGTTATTTGACTTtCtGAAATGAAAGTaCTAAaTGAATAATCTtGTtGACTTGATGTTAAATGAAATGATCCTGTaTAaTAAGGTACATTTCCTCCactACCTGCctCttCACCATATTGTTCAGTTAATCtAaCgATTGGTtCAAAActCGGTGTTATAAGCGCTTGaTTTAAGCTTGACCcAGTGGTTAatCCCTCGAGTGATAATTGATtATCTCGTaTTTTATACGCGtaTAATtCGTtACcAtACGTTGTCACAGCCtCTtCAAAaGCaGTAAAaaaTGATCCAGATTGTAATTCGATATCTACTAAAGGATAACCTAATCTAGCAGCACAAAATTTAGcTACTTTTACTGCGTCGGTTGTAAACTCATTATCCGAATTATAAAAaCCGAATGGTACCGCACTATCTACCCATTTAGGGCAACCATCATAAATTGGTATGTTCATATCTAAACTATTTtATTATAAATATGAAAAAaaaGGaCCGAACtAACGTTCGGCcTAATTtCTATTTAtCTTGGTTAATTACTCATTATAGAGTGTTTAAACCTGCGATATCAATTGTTCCGTAGAATTCTGGTCTAACCATCTTCTTAGCGTAACGaGTCAATAGACCTTTTCTtGgTGTAAAGGTATTTGgATCGTATACTAGAGgAGtCATGaTTAaTGgAATATATGGAGCAAATACAGCACCTGTTtCtAAGAaCTGAGATCCTcTGAATCCTAACAATACTACGTTAGATTTCATGTAAGGgTTCTTATAAaCTTTAtAtCttCCGTTtAACtGACCAACTTtCtGAaCACcAAAAGCGTAAGTTGCTTtAGCAGCATCTCCATCAGTGTCAGCAGCAAATCCTGgAATAGATtCTAGGATAGTACCTaCaGAAGGAGAACATACTAGGAAGTTTGCTCCACCTCTTAAAGTTTTCTGgTGAAtGATGTtACTtAGTTTTtGGATTTtAGTTCCaaGTTTGGAaCCActGtCCTTGAGaGTTGtAGAATCCTAAGTTAGTTTGAGCACCTGCaGCGCTAGTAATACTAACGTTGTTTTCAGCTGACCATACTtCGTTTCCAGCAGCAGCGCTACTGATCAACATATCAAGAaTTTCTagATCAATTTCtAgtGAAATGTACTCACTTAAGAtaGAAGTcAATTCcGCTTCAGCATCTAATGCATGGTATGCATTTAAATCCTGTGCGAATTCTGGCGTCCATACAGCTTTCAATTTTCTAGTTTTAGCAACGATAGCAGATGATTTCATCTGTACGTTGATTTCTGGGATTGAGATTGATGGAGAGTTCAAGCTGTTtGGCTCTGGGTTTCCATCTTCAAAATCACCTCtGTATCTATCAGTTGGTTGTAATTGGTAAACGATAGTGTTAGTATCATCAACTGCTACaCCAAATGATTTACTtACGATAAAGTTAACAACTTGTGCATCTTCATCCcACTTAGTGAATTGAGATAATTGATTACCAACAATTCCACTTTCGTATGCATTAGCATCAGATCCTGTAaTAAaCTGGAATGCATTAACACCTTCTTTATCTAAAAaGTCTAGTGCTGCAACCGGGATACTtACTTTATCAAATGTAGGGAATCCTGAACTTGAAGAGTAATTtGAATCATAATCCATATCAGCTAGaGTAGCTGTTGCTACTGCAGATGCTGTTGGGTGAATTGATTGTgAgttGTtAATTGAATAACCGAATCTTCCTGATCCGTaTAAACCACCTTCGCTGTCGTTTCCAAaGTTGTTTCCACCTATACTGTtACCGtATAAtGAAGAACCACTTGAGAATGGtGaTTtGTCgcTtCCgTATTGGAagTCTAagAAAAaTACTAGACCtGAAGGTAAGTTCATTGGTTGAACGctAaCAAATTCTTTTGCTGCGATTTGaCCAAATACTTTTCTTACcAAaGGTAAaGCAACTCCtGCCCActGACCACCgATGTTAACCTGTGTTtGTGAACTAAAAGTACCACTTGAAGCAGCACCTCCACCAGTTTGTGAAGACTCAACTACAAGTTGTTtAGCTTGGTTTTCTAAGATAATACCcATGTTTGaTTTGTGTGCACCATCTAAACCTTCTAAAAGACCTGTTTTTtCCcATTTTCcTGCttAACcTTGCTGCATCTGATTGCATGTTTTGGTAaGTGTTAGCACTTtCTAATAGTGAATTTAaGCTCATTTtAATAATTTTTAAAAGTTTAATTtAATTTAaTTTTACAATAACCCAGCAAGTTTTCtCATTCTGTTATAAaCATCATTAGACTCGATAaTTGGTtGTTTTGTTGCTTTtGGTTCTAAACcACTAGCTTTTGAAGCAGCACCTTTTTTAACtGATTCATTGATTGTT
>ScoC_contig00741_cat_1
GGCGAaTAGTtCGTtAAGTAAGTGTTCTCTACGAATCCACGCAGGACTGCTGTAGATGCCAGAGTAGATGATCTtGTAAAGTCAGCCATtGATaGACCATAGAATTCATGTGgAATATCTATTGgTGACAATGAAGCTAATGGGATCATATCTGCGTCTTCTTCAGACAATATATGGTTACCAGCTATAaTGAACcGTTTAAGTTCTGCTATACCATCTCCATCTCTATCGACTCTAATCCAACACTCTGTAACTGtAaCCTCACGGTTAgCTtCCAGAGGGAATAGGTCTTGAGATACGGAGCCTTGCCAGTATtCCTGACCAGTAACAAGCTTACGTGCTGCTATATCTtCAGAaTAGCGAGCATTACCTAACCATTGTTCTTGGTGACCTAAcTCATCCCAATCTTCGATCTCTTCGGCAACATGTGGCCAGTTCTTACGGATCTCTGatCttGTCATATCagTTTGGACACcAACAAaGACAGCATCTTCTATAGCATTAGCGTCTCTGGAGATACGGAAGTTCTCAGGTGGAACATTaGTAATAGCGACTCTACTTTTGTCTTTCTTACGgCGGATACGCACATCCATGTACATAACcTtGTTCTTTgCCTTGTtCTCCTACGTtCTCAAACTGGAGATCTCCGATTAACTCTACATTaTCATCAGACAATAACTCATCTAACTTAGCTTCGTCAATCTTCTCATATTCTtCTATCTTGTATTCAAAGTCCTCTATGTAaTCCCAACGGACTATCCCATTCTTCCATaGgAGAGCtgAcTtGAACCAAGTTTGcATTATTtCCCAACCTTTATTCTGTTTAAAtATAGAATAGTTGGTAATCAtaGCTGCaTCtCGGGCTtGTTTAAAAGCTCCTGGTGTATCATCCTGCGGGaGgAATCTAGCTAtCTTATTATTGTTTAGAAATAAATCAGACAATACTGCTGTaTAAGCTTCAACcACTTCAGTaGTaGAAGTATCAaCAATAGTAGAAACgCCTtGtGGGgcTAagTgaTCTAtaGCTACgCctGCATATTCATatGTAGAACGTAAgCGctCCCTtgTAAGATCAGAaCTGTTCAaCCAATCCCcGATGGagTTCTGAACTCCtGCTTCgaTgaGATTGATTAaCTGTTCATCATTAACCTTTtCTTTATAACCATCGGCACCTTTGCCCATGTtccTGgTATCAGCCACGgTAGTTaCCTCCTAaCATAGGTTTATTACGACCTAaGTTGGAGTAgTCATAATCTTTaTtGCcAGCcttGaTAGgAaTTTCTTTCTTCTCTTCcTtAaCtGGTTtCTTTGGAGCATTATCTtcTTGTATaTaTCTtGACATGTTACCCtCcTTGGgTtCTAacAAaCAaTCTGAGCAAcATGCTCTatAATTAGGTGATGGTgtAATCcACTGGcGACCATCGGCGCACTGAGGACAATGTGGAATTCTTATGCcTTCTATAGGGACTtaTActttAACTATAACCATTTAGTagTGTCTTGTCTAAAGTTACCCATAcGTTCTGTCCAtgAAACGTTCTTGGTATGTAAtCTaTCCCAGTGAgTTCGCATAACTTCAGCGCATATCGCCAAGGaTAtCACaGtATCGTCGTAACATCCTGGTGCTGCCtCtGTTTtACCtGTATCTGTAGAGaTATAGtCCTTAAGTTCCtGTATTTGGTTGGCATTAGGcAACATTATCTCTTCATTTTCTATTAAATTCTTAAGATTACCAaTAATTGCCGgTTTtGTagcggATGTagtCcTAAaTCCTAACcTTtCCCcTTCTTCATTGCTAACATTAGCGACTTtGGTCTGTCTATAgAGgTTGACATAaCCCATTTCaTCTAATTtCTGTAGAGTAGCgaTTCCCATGGaGTTgCTTTCTAccGCTAAGAAGGcgTTATTGTAGTATCTTCCTAAATaaaacAGtAATTCTCCCcATCTTGACGGGTCAATTCTGTtATTtCTGTAAACAGCGACTACTTCTCgcttAGCATTCATAACTGTAGCAGCAGAATAGTCCTGACCTACACCTAAaCTAACATCAGCTCCTATAACATATGgctGTTCCCACTGGGGATAATCATATATTAGTAgaTTTCCTTCTCTGTTTTCATCAAACATCTTAGAAGAAGGaTCCCATTCTGATTGTCTgaGGgCGGATCTGGGCATTAGAgCaTCTAACTTCTCTACAttAAaGACATTAGCACCTGaGACAaTGAAAGCTTCATCAGCTGtgattaGGATATTCCTGCTGGAACTTCAGTTtCCcACCTTCTGCTATCTTTAATCGTCTCCAGTAGAGCTGACCTAAagTAAGATCATAtAactCTATtAaCTTCTCTTCTTcTACtGTAGTtTCCATaTTAGCTGgAGGTTCCCTAGTGTATTCTGGGgTgATGTGCCAGGGgAGGAaTATAGGTAAATACTCATTCTCTCCTGCtaCtGCatCCTtCCataGAcGaTaGAACtcTCCTTgAGCACCATTAGCAGTAGATTCtAGAATTACTTCtGtACCTGCTGCAGCTGAGATCCCTTGGAaCATACCTGCTAAGaTCTTAGCATCATGTTGCCAGAAAGCTAcTTCCGATAAGTGAGCAATTGTAGGAGTTGTTCCCCTTCCGGCCTCTGGAGATCCCGCAGTGTATAGACGATAAGAAGCAACTGCATCTTCATCCATTACAGGGGAATTGATtCCgATCTCCTtAGCatttGATTtAATCTCcTTAGGAGCTAACTCCTTTGGCATATTCTGTATtAaGTTTTTaGACATAGCAAATaGAGCaTCtGaGGTAGCACTaTCGTGAGCCATTACcacaGAGCGGgCGTATGgAGTAAAATAGGACTTCCAAAaTACTcTCCcTGaGCAATATGTGGAGATtCcTtGTtgtCTaGCcttAAGAaTAATAGCTCTAAcTTtaCCTGTCTCTtcTAcTtGCTTaGCcagggcTtCTGTTATCCTCTtCTGGCACTCATTGAGcTtAAAGGggACAAAtCccTGGCTAGCATCcTtAGTAATAATCTTtATCTGTtCTTCaGCGAaTAAaGCAAaGTcacccTtGTAGTCCTTtagtCtATTACGCTTCTCTTTCtCccTCAAtaGGAGTTGtaTTCTTTATTGTCCATAatATGTtCCTTATtGTCCCTTTAaGGGACTtATACTTAGGATCTtGGTaGAaCCTGGgTAGATATACATAGGAaTGGGGGTGGTAGTAGGCTAGTAGTGTCCCCGGTGGGAGGGTTAAGGaGgTTATtaTaTAGGTACCTGgAATAaTCttGCGggCCcctcaatgATTCtCaGGtgtATCCTgaTcAGGGTttGGgTATaTggtgggtCTttgaGgaCcttAGGG
>ScoC_contig18333_cat_1
TCCTGAGGTGcGCttttttATCACACTATCAATAAGAATTAAAGGTAAAGTCATCATAGACTTCATTATTTAGCATaTGATACTCCGCAAGAGGCTCTCCATAGCCCTGTACGattGACATAACGGTgTATCTTAATGCGTCTACAAGATCATCACCTCcATCCTGgATCTTACCGTTCTTATCGAAGGCATATCCAGTtACTtCctCAAGTAGGAGTGTTAAAtCTTTACtGATTAGGAGACGCCcTTCCCtAAAtCGaCTGTTaatttCATCAataCCGGGCATCTTAAAGTTaTTAGTCTTCCCATCTGCACCcTTtGGATTGCGGAAaGgaTGGGcAAGGAGGTTTAAGTCCctCTCCCTtAaCTGCTCTGCTATTGTAGAGTCAGAaTTAATACTTGTTTtGTTAGCATCATTAGGCCAAGCAATGACTGCTCGgTGgTCTAgaCTACAAaTGGCTCTTGTTAGCTCCTTAACagTaGGtgTaGGgCCTTCCcAAGCATCTGTAATGTAtATAATGTcTtCTtCTTCATCCCaGgCAGCAagAaCaaCtGcaGAaggaTCACGGTtAGTGTCTCTCTCAtCTtGCTTACTaCCAATGTCTAGACCTATCAAaTGtGgCCAGGTCTCaTTGATATGCTTTtCccGtGGgTCGTaGATCATATCTCcTtcTAgaTGaGGgAAaagaTAGCtCCaTagCCAGCCATAGGCAtCCcATAGACACGAGCaTCATAATCATGAATATAGTCtcTcTTTtGCATCCTCTATgTCcTctAcaGGAATGTGGGgaGCATCAAaCCAAGAagCACGGATACAAGCCCACTTCCCATCACTCTTgTACTTAGGCCcAAACATATCCTCcGGGCTATTCTTAATgCcaGGgaGGTCTAATAaCTGCTGTACtaGACCtGtcttGCCTAAcaaaGGAGTAAATGAGCAGATAACGTGCCCTCTAGTGGCACGGgTACGtgTtAACGCCTCTCTCCAGAAGTCATCTGAaGGCTGCTCATCAATCATAAtGATGTctGCTTGGAAACCcTGtGCtGCTTCtCTACCcTGTGAGTAGGAGCGGAAGATTAGCTCtGAaTAGCcTTtCTtGCTAGCATGGTATATTTtAaTAGAAGTTAGATCATCgccccTaCAGTAACACCAGAGCCTTCTACTAtcGTATtCTTAGGgATCATCCcTGAGCCAATAGCATCCTtCaTTCTCCAGTTgTTAGTCCcAAAGAGGCgTtCTtgAaTAACATtCttGttGtGgTTACTGTCAACCCCTGCAGCCatAACCTTAACGGGACGATTATACTTCTtCCcTTtCCACCAaTCAGGATAgACTCCTGtgaGaTGACAAGCAAGcATAGCAGAagTtATTtCGGACTTACCCATctGGTTACCACAAGTAATCCcTACAACCcTATgcTTTTTtGTAAAGGCTACAGCCTTCTTCTGCCAATCATatGctCTATCcagAGCtaTACGTAGgTTGgtATTATACTTCTGGTGATCCGAGaGGTTATCAAGTAACTtCTTGATCTTCCCTaGGTCCTCAGGATtCACTCCTGCTAAGTCTACTtCCATTtgTTACTCcGATATATAAGGgATCTtCTTAAAGACCCcATACtCATCAATAGAGCCTATCtCAGGGGAgAGGATGCGTATAGGtCCAGATACAGGaTACCctGTTGagCcctCtGTtGCaGGGAttgAaTGtCcaGGGAaGAaGCgtGCaTGggAGaCAGACTCATGctCTGgTCGTGATGCccATCATTGtaCGGtCTtAaGAAaaGAGCACAC
>ScoC_contig15458_cat_1
AGGGATAtaTAGTtAgAgAGgAcAAaaTaagCTATGgATAaGAAaCAaTtAcAGCTtctACTGCGaGAGAAGGAAAaGAGGgTGAGAcTAGACTcTTACTcACAGGACTTTGCTCtATTCGCAGAAGAGCaGaTtAaGATTATTACAAAGgATGCTAAtcAGGGCTtCAtCCCcTTCCAGcTtAAtGAATGcCAGCGTAGgATTAcTACtGCATTGAaacAGCAGATAGaGgAGACAGGgAaGGTTAgagCTATTATCCTTAAAGCTAGACAGCAaGGGaTCTCTACCTACTGtGCaGgACGagTATTCTGGAAATCCTTCTTtACtCcaTATGCCCgcTCAGTtGTtATGGCTCATGATagTGCTACctctGATGCTCTATTCGCTATGgTAAAAATCTgaTTAaGAATATGGAAGGAGAGCtcccccAGcGGAaCTtAAaTCGAaTGCTAAaGAGATTAtCATTAACAGTGATGCGATgcccgcAGATGCTACTGCAtCttaccGCcTATATACTGCTGGTTCTCCTGAGGCGGGTCGTGGGACCACGCCTACTATCGCgCACTTATCaGAGGTTGCCTTCTGGCAGCATGATGAGAAGATTCTGGCTGGTTTGTTTCAGGgTATAtCTGCAGCAGCGGGGACAGAGGTCATCCTTGAGTCGACTGCGAATGGTGCACAAGGTGAATTCTATCGTCTATGGAAAGGGgCAGTTGCGGGAGAGAATGAATATCTCCCTATCTTCCTACCTtGGTTCATCACCCcTGAaTATCGAAGaGAAGCGCCTGAGTCAATGGAACTCTCTGTTGAaGAGGAagCACTCCAAGAGAAGTATGGTTTGGATAACGACCAACTTTACTGGAGAAGACTTAAGATTGCAGAAGGTGGTAAGCTCAAATTCCAACAGGAATATCCAGCCACGGCGGATGAGGCCTtcAtcGTCTCAGGATCAAACGTCTTCAATGTAGAGAaGTTAGATGCATTAGTGCCTAagcTTCTTtGTCTAGGAGAGAGTGGgATCCtgCaTCTAaGATGTTAGATGAGAACCGTGAGGGgAAcTtAAaGATCTtCagCTACCCAGACTtCGAcACTCCTTAtATAATAGGAGCAGATGTtGCCCTaGGggTAGGACAAGActAcTcAGCTGCAGTAGTtATGAATAATAgaTATGaGgTACAGGCTGTCTAtCGGAATAaCcGGATTGACCcTTCCcTATGGGgAgAACTCCTCTTCTATCTAGGTAGATACTATAACAATGCCTTCTTGGCAGTTGagTCTAActCTATGGgcATTGCgaCCcTgCAGAAGTTaGATTCtATGGGTtATgTCAATCTTtAtCGTCAGACTAaGATTGcTAATGTgTTgaatgaagaaggggagcgcttaggcttccgtactaca
>ScoC_contig24315_cat_2
TTGCCTACGGAGTTAAgaGTAGTGAtcGGGGAAGTACCCCATCTCGTCCCACCcTCTCCGAATCTAAGAaGCACGTTCCCATCTTCAGAagtcGCTTGGTTgTCAGGTGGTATGTTGAATGGTgCAGCACCATGtCcgCCATCTTTAAGGCTAAGgTGCACATGCCCATTATTAGGAtCATTAAGTGTTAGATTGAATTGATCAGTATTtACACcAACTTGTCTAGCAGTACTAACAGAAGTGAAAGCCGAGAGGTTAGCAGTCTCTGTTCCGAAaCTTATCGATGATTCAaCAACTCGCCAGTAATGGGTTGtATCAGGTACTCCATTATGAGGTCCATGGTATACGTTGGCAGGAGTACCAGGATCTCTGGCTTCAGCACCTGCCACATCTGGCCCACTCTCACGGATAGCAATGTAGAGGATaTtAAACCTATCTACAAGATCACcTACAATATAGTGACCTGTAGCGTGCCATGCATGTCCTGAGTCAACGGATCCTACACGGGTCCAGTAAGTGCCTACATCGTTAGTATACGTATCTCCTGTTGGAGCTACGAGACCTGCTAAATGTGTTGCTAACGCAGCACCAGTAAGAGGATCTCCATCAGCATCATTGTTAGGCAGTCTCTCATAGAACAACCCGCTCTCAATAACCTCTGATCCTGTGGGATATAGGCTAAGTAGGAGAGATTGATACAAAGAGGCAGCAGCTACTTGTagTTCTGTcGCTCCTTGCTGTGTAACTCCAGTAACAATAGCGGGTCTAAATCCCCATATATTAGTACCCGCCCGAACATTAGGAGCTAGGAATGTAAATAGATGATCTCCTGATTGACTATATATAATCCCATCATCAACACCATCAaGTCCTGTATCGATAGCAGTTGAGTAGTTAGGAATAGACCAGCGGACTTCGAACCTTTCATCACCATTTGGAGCAGTTCCCTCTAAGTGCATAGAGCTGATTtGTGCTAGCATGATGaGAGTATCATCAGTCGTATCATCAAAATCAGCAGTAGGAAATGCCcTTATCCCCAGTGTATGTGGTGCGTTTGGAGCTGCTGGAaCCCATGTCGAAGTGTCAGCACTTACCACTAGTCCGAATTCAACACGGAACCCATCTCTTTGAGTAGTAGTGAACTGGAAATGTCCAACTAGTTCATGCCCTGATCTAGAGATAGTCCATGCATCGTTCACATCACCATTACTACCATTGCGGTTAATAATAGTGGTtGTATTAAAGAAaCTAAGtATAGAACTCTCTGAACCAAAGGAACcAATAGTGTGCTCTAAGAAAGATCTTTCAATAGCAGTAATACGACCATCATTCTCACGAGCATGCTGTGTgTTATCAGTGATATCATCTAATACTTCTTGCCCATCTAACAAGTCTGCAACATTGGAATCAGAAGAGATGAACTCTACTAGATGTAtGTGgTTACCTGTCGTCGTAATATAATAGAAAGTATCTGtCCCAACAATAAAGAATTGATCTCCATTACTATAGTCAGATGCTCCAAGTATAGCATGTACATCTTGATCTATAGCACCACCAACAGGATGGACGAAGTCTAAGAAGGGTATAACGACTGGAGAACCACCAGAAGGAGTATACGTAACTTGCTCACCAGCCACAACAAGAGTAGCTCCTGTAGGTGCTGTGAGGGAGTTTAACCATTGAGTTACACTTCCGAATTCAGCAGTGAAATCCACTGAACTAATAGTAGATACACCATTCACTGTGCTGACAGTAAACTGCTCATCATTAAACATCAATGAGTCTGTCTGAGCTTCATCAGCCACTACAGTAACTTGGAAGGCGTGATGTCCGTTTTGAACTGGACTTGGGgTAGGTAAaGTTCCAGCGAAGTAGAAGGTAGTTATGTTTGCACCTTCTTCTTGCACAATAGCTTCTAATACGTAAGCTGTAGTATTATCATCATAGGAAACACCAAAGCGCCAAGTAGACTCCAACTCTGGCAAATCACTTCCAGTTATCTCTGTTCCAGTAGTTCCAGCCGCCCCGAAGCGAAGCCCGAATCTACCAACCTGTTCACCAGTACCAAGAACAGAAGCTACAATATCTAAATCGTTGCCTGTACCGCCCTGGTAAGCGACTGGAGTGGGTACATCCACCACTGTAGCAATAGATAAGCTAGCCTTCAAAGGACGCCAAGGTCTTGCTGTGAGAGCACCACCGCGCGTTAAGAaGTTAACGTGCTCCGGGTTAGAAGGATCTGTAGCTAGAGTAGAATCGTGCTCAATAGAGTTAACAAATACTTCTACAGCACCACCCTCAAGGGTTGAGGTTACGATATCACCAGGGATATATTCCCTATTGACTAACCATTCTCCAACAGGTAGATTAACCTTAGCCCAGCTGTTACCTACAGAAACATTACCTGCAAATAGAGGgTTAGTCCCATAAGCGTCATTGTAAGGCTTCACAACGGGATCAGCATCGACAGCTAATGGAGCTGAGAGACGCACATATTGACGACTTGTAATGACCGGTGGGGTTTGACCGAAGTGTGCCGCATCTAAATCAGTAACGACAACAGCACCTTCGTAGTCATTGCGGAACTCTtCTTGCCATAGAGCAGCATTAGCTACCGCTGCACCACCACTAATCCTAATGAGATCTTCATCTGTAGGAaCAACAACATCAATACCTTTAGTtCCAAaGATTCTtGTAGAACGGTTACCTGTAGGAGACAGCCcATCAGGTAGATTGTTCTTAGAAAGTATGAGACTAGCACCTGTaGTACCATCTGGgATCTCTATGGGACCTAGATGCTCTGCAGTTGTAGCCATAGGGGCAAATTGCGTAGCCCCACCTAGTGACAACCATAGCATAGGgTTGGTAAGGGATGAGCCTGCCATATTAGGACCCACAGATCTATAGATAATCCCATTAGCAGGGTTATAGACAATATCATTAGCTACATAGGTAGCAGTAGAGCTATATGCAGCAATTCCCCCACCACTACCGGACACTTGTGCCCAAGCAGTGTCTGTAGGAGGAGCAACTCCTGTGGTTGCTGTAGCTAAATGTACGTATAATGTACCCTCGAATGAGACAATATCATCTTCAATATATtCAACATCACCTCGATACTTTAAGACCACAGTTGATGGGTCTAACCCAAATGTGATGTCTCTATATAGAGTgTCGGTAGAaGTaGGGGAAGAATGAGAATCACTCCCACCcTCTAATGTCAACCcATCCTCAGCAATGATTGATAGAGGAGAGCCTTGACGGACTGCAGTGCTTGCATCTCCAGGAGTTGTTTCTGAATATAACCCTACTACTGCAAGATTTGAAGTTATCCCGTCTAGAGCTAACACCGCATCTACAGGCTCTTGGAATCCTGTGGGAATTCTAACCtGTGTAGCTTCTTGGgTTGGTATACTATCATCAGTAGTAACGACGACATCTGTAGTATTATCATCTCCAACGAACTGTAAGCGTCCGCGCTGAGGTAGATCTGTCTTATCAGGGgCTTCAaTAaCATGTACACCCTGACCATCtACTACCCCAcTCCGGAATGTTAGaGTCTtACCGTCTCCACCACCATCAGGAATACTAATAGATTCAGAATCTCCTGTGATTTGATCTTGCTTCGTATCCACGTATGCCTTAGTAGCTGCGGTATTAGCCGCCTCAATAGCGACTGAACCATCGAAGTTTAGAACATCCTCTTCAGGAGTTTTAAGATCTTCAAGAATAATAGGCTGTGTGCCTTCTTGTACTCGAGCCATATTACCCTCCTGTTAAAGTTATTATAAGTGAGCCCTCAGAACTATCGTAATCTAACATTTGCCATACAGTCCAATGGGTTCCTtCTAAATCTGTCCTTTCGTTCACGTTTGCAAAGAGAAGACCAGTTTTAAATTCAGGGTTAGTAACTGTCTTAGGAACAGCTACGAACGCGTACGTTCCACCTGTGAATGTCATCACTCGAGAACCAGTAAACCTTGCTGGATTTCCTATATTAGCAATATTATTAGGTGATGGATCTACTGTTGTACCATAGTATGTAGGTGCATAGATAGTAATAGTTCTACTTGAAGATCTCACTGTATCACTTGCAGGTCTATCTGGATCAATTAAGTCAATAGCCcTTACTGTAGCACCTACAGTGTAGTCTCCTGGAACAGCCATATTAAGATCATCCATTGTGAAAGTATATGTGGATGGATCTTCTGTATAAGATAATATCTGGCTTGATAGCCCTGTACCTGCTAACTGTAATTCAGTAACATTAAAGATAGAAAGATCTACATTAGAGAAACCAAAATCAAATACTGTAGATGAATTAATCACATTGGCGTTTATCGCTTCATATCTATGGTCATCGATAGAGATATGGTCGGTTTCAGCCCAGTTAAATATAGGTTCAAAGGGATGGTCGTCTGAAGGTGTTGGACCACCTCCTCCAGTAATAGTTATATTAGCGGTAGTAGCATCATCAGGATTGACTTCTACATTCACACCAGCACCAATGAAGTTCAACGTATTGGCTGAGAAAGCACCAGCAGTAATACTCTCATTTTCAAACATCACGTTTGTAGTAGAGTCTGCTGCGTTGATCTCAAGAaTATtAGTGCCTAATGCTTGAAGAGTTATATtACTTCCGGGGCTAAAACCATGAATATCTACATTAGTATACCTAGGATACTTATTAACaGCaGAGATATCTCTTGGgAAGTtCCcaCTTGaGGTTtCTATAGTTAGAGTAGgATCTGagAaaGgTTAAaTCTGTtATCGCAGtACTgTCATCCCCATCGgTACCCTTAGCtCCGCGctCCCcTtGTGGACCACGTGGACCTGTTGGACCTCTgAaCCTGTCTGACCaGgCGCACCGGGTGCACCGGCCgCACCGGcTtgACCGGGctGTCcTGCAGCGCCAGCAGCTCCGGGATCACCcTTAaCTCCTTGCTCGCCTTGCGGACCTCGCTGtCCGTCTtCtCCCTGGTCGCcTTtCGGACCTtGCGGTCCTGTAGCTCCAGtAGTTCCACTAACTTCAGCAGGAGAtGACCAGAGCAAGAATGCTGTAGGAACCGCAGGGTCAAAGGTaGCTGAGGCGaGAAACaGTAAATTGCCTTCAGATACAGCTGGTTGATTGAAGGTCCAGCCAGTAGGAGGAGTAGTTATCCCAcTCCcACCTGTTGGAGAATtCGGAGCTGTATtATCATCTGGCCACAaTaTAAATGCGAATAGGGTgTATAAGCCTTGATCACCTTGGTCACCTTTAACTCCGTCTACCCCTTGGaTACCTTGCGGTCCACGTGGGCCTGTAGCTCCTGGTGTGCCAGCGTCTCCTTTtGCGCCAGgATTTCCCTGCGCgCCtGTtGAACCcGGGTTTCCCTGCGGaCCAGTCGGGCCTgCTGGGCCAGTCGGTCCAGTCGCACCTGCGGGTCCAGCAACAGTaGAGCCAGCCTCAAAGGGAGTAGTGAAGCTCTCAAAGATACCTACACCATCATTCCCTGCTGGGTTCCATACACCTAGAGACATATAGAGAGGATCTGTTCCTGTAGGAaCATCATAACTCCATCCTGCAGGAGGAGTACTTAAGTTAGTCCCAGAGGCTATGGTAGGAGTCGCGGGCGCAGTAGCAGAACGTATGAACGCATCTACATCTCTAGCACCTTGGTAtCcTTGGGcACCCATTGgaCcTtGATCACCctCTGGtCcTTGACCGCCATCAACACCaGCtGCaCCaGGATCACCCTTAGCGCCAGCTGCGCCGGGCTCACCTTGCTCACCTTGCTCTCCCATCGCGCCAGGTACACCTTGCGGACCTTGCGAACCTGTtGCCCCgCCAGGGCCGGTCGGACCTTGGAtCCCTGGGTTtCCTTGCGGACCTGTATTCCCTTGCGGTCCTTGAATCCCTTGGTTTCCCATTGGGCCTCGCGGTCCAACGGGTCCTTCCGGACCTGGCGGACCTGTCTCGCCTTGATTAGGAGCGACTGCATCTTGGATACCGCTGGAGAAaGCACCGCCTTTCGCTTCGCTATCTACTACACCGGTTGGtGTTTTAAACGCCATGGCAACCTCCTAGATCTGGCCTAAGCCATTATAATTtATCCTTATgTTTGCACCTGCCCCCATGCGCATTGCTTCTTCTGAGTTGAGCTGTTGGATCTCTTGCTCAAATAGTCCGTTATACTTCTGCCACTGGTCATCTTCCCCTAAGTAGGCGAAGGCCTCTGACAGTGCTCCGAAGAGTACGATCTTCTCATTCTCTtCCCGTAGCCAGTGTGGTGCCTCATCCCCTATGAACTTAACTGGTGTATTGAAAGTAGCAGTAGACACATCGCTAGCAGTATCTCTATCTGCACCAACAAACCATAACCATCCTGCTTCTGAAGAACCATATGATTCATCACCATCAGGATCTTGAGCGGgTGGACTGGTCTGATCTGTTGATTGAGTAAAGaCAGTCTTATCTGTGTTGTACGTAGCTGCTAGcACAAGATACTTAGCGTCAAGCGCtGGAAgACGTCTGTAGTAGTGGAGCTTCAATtGTtCTCCTACAaCTtCATCATCATTAGGATCtCCAAtaGCAAAaCtAAAtCCAGTAAgTaGGAAGTTATCTCCctCTCgaGTCCAATAAGAAaCaTCTTTCTTATCTGCaTACTTgTCATAGTAGGTaCGCATaTCgACCTTCTCgTTAAaGACgTAgCCTTTAGTCTCATCCCGTATATGGATTACCTCtaTGAGATCATCAGGAACAGGCATACGAATCTCTTGTAAGCGATTAGTATGGAGAGGCGTAGTGaTATCACCAGGCTCTACTTCGAAAGTACGAGTATACTCcAATGGAGGgaCACGTAATTTCCTGTAGCATTtGTCCGCTGCGTACTGTAGGAAAGAACGGATCTCTCCCGCATTATCATTAGTATACGGAGTATCCATATCTAATACAGATGCTCCAAATACTTCAGGGTCGCGGTTGGCCCACATGAGGACTTTTCtAACCATCGCGTCATATGATGTGGCCATTTGCTTCTCCTATGTATTGATTACTAGATAAGGATATTCCATCATGAGTATAGTCCTTAGTCTCTTACCAGCGGTTGGATCATGACTGAAGTTAGGATCATGAaTATCTAaGTGGTGCTTAACGAGCAGCTCCATAGCCACAATATCAGGGATGGTGGCCATCTTCCTAAGCCCTGATCCCTTCTGCTTCCCATGATACGCTTCATAATCCTTTTGTCTTTTGACGTCTTCAaGAACTTCTGTAACGTCTtGCTCTACGTAGTCGTCCCCTGTTTCTAGATCGAACTTCCCCTTCAAGCCTCCATTGACTTGGAAATCAAAACTACCCATCAGCTTGAGATCTCCACGAATCTACCAGTTTTACCAATATACCcTAACTTAGGATTACTAATTGATACATATGTATTACCACTTACGGGAACAAACTCAGCTtCTATAACTGTGTATCCGTGTCCATCTGTAGCATCTATTGTCCTCcACACACAGCGATCTGCTGGAAAAACaGTACCTGGCTCAGATTGGCCAATGGTACCGATAGCAGTAGAGGGCGTTCCTTGTATTACCATCATCTTACTtACcTCCTAAAGTAAAaTAGGGAGgAGATTGCTCCCctCCCTTTAGCCTCAATTGAGACCGTAGATTGCTCCACAACCTTGTGGGTTCTTACACTCCATGGTGCACTCTTCAATCATCATACCGATTGTTGAGTCACCACGTGCACCTACGTCTACCTCTTGTAGAGGACGTAGAGTAGCGATAGCGAACCACTGTGGATCGTACATGAATGCACTGAAGTCTTtCGCATTGAAAGCAACACCAGTGTCAGCTGCAGCAGTCATATTAtCTAGACCCATGATGTAGTTAGGTACAACCATAACATCACCAAAGTCAGACATGTATACGTCTACTGACTGACGGAGTTTCCCATCCATGTCAATATTACGACGTACACCACTATCTGTGACCATAAGGTCAGAGAAGTCACGGCGCAGTTTAGGGGAGAGCATAATCTTCCCTGCCTTACCACCGTTCTGGTAGATAGACTGCATGACCTGATCCAAATCTGAAAGAGCAAGTGAGCCACGTGTAGGCGTACCAGTTGCTTGCACAGTGTGTGTACCAACTGCAGAATTCGATGGTGCTGAAAATCCAGTACCTTTATAGAGGACGTTCCCACCAGGTTCACTTTTCGCAGGATCATCTGTACTATATCCTTCTAAAGAAACAGCTTTGTTGATCCAAGCTTGGTATCCACCGAAAGTACGAGCAGCGCCTACAGCACCACcGGTACCcGCATCTTGACCTGAGGTGTGGAATGAGTGGATGATGTCGTGCTCAATATCA
>ScoC_contig12503_cat_2
CCAATCCTCAAcTtGCGCCAGCAAACCGCTgCCGCACAGGATCGGGTAGCCGCCctGGGCCAGCGGCACTGAGATGCGgacGgGAATCATGCCGTTATTATAAATTGCgcGGgCGGTGTTTGTCGGCAATTCAGagTATCCCGCCCAACAGGGTTGCTTGTTTTTATGCCGCcGCcAGTTGCGGCACcGTTGTTTTGATGAGAAGAAAGCCCCGCATCTTTCATTAGTTaGTTCTTTGGTCAATGGGGACAAAGGGGCGATCTTCAGGGCCGATATAGTCGGCATTGGGGCGAATCAGGCGGTTATCACGGCGCTGTTCAATGATATGTGCCGCCCAGCCGCTGAGCCTTGACACCACAAAAATCGGTGTAAACAACGGTGTTGGCACTCCCATAAAATGATAGGAAGACGCGCTGTAAAAATCCAAGTTGGGgAATAACTTTTTTtCGTCCCACATTTTCTTTTCAATCGCTTCAGAAATTGCAAACAGATGCGCCCGCGGATGTCCCACCGACAAGCGGCGCGACACTTCTTTAATAATTTCATTGCGCGGGTCGCATATGGAATAAACCGCATGACCAAAGCCCATTATTTTGTCCTTGCGCgCCAGCATGTCGGCGAcGCCGGCCGTGGCGGCGGACGGGGACTCGAAGCGTTGAATTAATTTCATCGCCGACTCGTTGGCGCCCCCGTGCAAAGGACCGCGCAAAGCGCCAATGGCCGCGGTTACCGCGGAATGAAAATCCGCTAAGGTTGCGGTCACCACCCGCGCGCAAAAAGTGGAAGCGTTAAATTCATGCTCCGCATACAGCACCAAAGACACCTCCATGGCGGCTGTTTCTGCGGCAGTTGGCGGCGTGCCTTTGAGCAGCCGTAATAATTGCCCGGCAATGGTGTCGTCTGCGGTTTCCACGGTGACGCGGGTGCCGTCACTGACAAAaCGATGCCAATATCCCAAGGCGCTGGGAAAAAaCGCCAGCAGgCGTTCGGCGACTTCTTGTGAGTGtGAAAAGTCGCCTTCTGGTTCCACCGCGCCAAGCATGGAGCATGCAGTCCGCATGACATCCATGGGGTGAGCATCAGCGGgAaTTTTCTCCAGCGTTTCGCAGACcGCCGCCGGCAGtGTCCGcTGCGCCCGCAAACGCTCCTTGAATGCGGTCAATTCCGCCGCGgTCGGCAGcTCGCCGTGCAACAGCAGCCAGGCGGTTTCTTCAAAACCtGTGTGcGCCGCCAAATCTTCGATGGCATAGCCGCGATATGACAAGCCGCGCCCGGCTTTGCCGCAAGTGGAAATGGCGGTGCGTCCCGCGGAAATGCCGCGTAATCCTTCAGTGTTGGTCATTTATCTTCTCCAAAAAGTTTGTCCATTTTTtGCTCGTAAGCATGATAGTTAAGATAATCGTACAATTCTTCGCGCGTTTGCATGGATGGTATGACCGCTTGTTGATTGCCGTCTTGGCGAATAGCGCGATATACATTCAATGCCGCTTGATTCATGGCGCGAAAAGCCGACAGCGGAAAAAGCATAATGTCGACGTCCGCCGCCGCTAATTGTGGCGCcGAAAACATGGGGGTTTGACCAAATTCGGTGATgTTGGCCAGCACCGGTTTTTtGCAAGCGGCGCGAAAATCGCGATAGTCATCCAGTGTTTGCGCAGCCTCAACAAAgATCATGTCAGCGCCGCATTCGGCGTACAAACATGCGCGGGCAATGGCTTGCTGTcGCGATTCGGAAGCCAAGGCATCAGTGCGCGCCATAATGACAAAAGAATCATCGGGGCGGGCATCAACGGCGGCGCGCACGCGGTCGgCCATTTCCGCCGGGgTGGCCAGTTGTTtATTGGGgCGGTGACCGCAGCGTTTgtCGGATGTTTGGTCTTCCAGATGGATGCCCGCCACTCCGGCACGGCAAAAGGCGCGCGCGGTGCGGGCAATGCTGAGCCAGCTGCCAAAGCCGgTGTCAACATCCACCAGCAGGGGTACGGCGCAAATGTCGGTAATTCGCTCAGCATCGAGCAATACGTCGTGCATGGTGGTGACGGCTAAATCGGGCAGTCCCATGgCCGCAGCGACACcGCCGCCAGAAAGATAAAGCGCGGCAAAACCTTCGCTTTCGGCGAGTTTGGCGCAATAGCCGTTAATGACGCCGGGCATAAGCAGCGGGGCATGTTCTTTGGCGGCCTGCCGCAGTTTgCTGCCGGCGGTGCAGTTGTTTGTTGAAAGATTGGACATCATATTTTTGCAATAATAAAAAaGCCATTCTTAAATAAGGCGATAATGAATTATACTTGATCTTATGATGATATATATTTTACACGGTgCAAAAAAaTGCCGGCGTTGCCGAacGGCATaCGGtACCGGCACGTGCAaCAGAGGCGGCAAGAATGATTACGCAAGAGCTGGAAGACAACATCAATTTTACCCACACGGATGCGCGGCGGCGCGGCTTGGAAGCGATTACGGTGGAGCATTTGGTGCTGGTGATGATTGACAATTCATCGGTGCGtCAATGTTTGTCATTATGCCGCGCCGATATCGATAGCCTGCGGCAGGACTTGGAGCATTATTTAGAATCCAGCGTggcGCGCGCCGCCGGCAACAGTCCGATGCCCACGGTGGGTTTTCAGCGGGTGCTTAAACGAGCCGTGTCGCACCTCCGAGGgCGCACCAAAGTTAAGGCGTCGGGGGTGCACGTaTTAGCGGCGGtGTTTGCCGAACCCAATTCACATGCGGCGTATTTCTTAAAAAAaCACGGGGTGGAACGTTTGGCGGTGTTGGCATATGCCAATGAACAAACGGAAAAagCCCCTCCCACCGAAGcGCAGCCGGCgCCCGGCAATGAATTGGTGGCCTTGGCGGCGGCGGGTAAAATTGAAGAGCCTTTTGGTCGGTTGaCGGAAGTGGCGGAAGTGGCGCGGGTGCTCAGCCGCAAATACAAAAACAATCCGCTGCTGGTGGGCGAAGCCGGTGTCGGCAAAACCGCGGTCGCCCACAAACTTGCCCATTGTGCGGCGGCCGGGTTGCCGTCACTTGCCGGCATGAAATTATTTTCTGTTGCCATCGGTGAGCTGATTGCCGGCACAAAATATCGCGGCGATTTTGAGCAGCGGCTGCGGCAGTTGATTGAAAAATGCCGCGCATATGACAATGCGGTGGTGTTTATTGATGAAATTCACACGTTGGTCGGCGCCGGTGCAGTGGCGGgCGGCAGTTTGGATGCGGCAAACATCTTAAAACCgATATTGGGCGGCAACGGCGGTTTGCGCTGCCTTGGCGCAACTACATTTACCGAATATCGCCGTATTTTTGAGAAAGATGCGGCTTTGTCACGCCGCTTCCAAAAaGTGGTTATTAACGAgCCGCCGATGATGAATTACAAGAAATTCTAAGCGGcGTTATTGCCCGCTTGACGGTGCATCATGGCGTTTCATATGCaCCgaCCGCAGCGACCGCAGCGGCAAGCTGCGCCCGCCGTTTTTtGCCGTCCCGcTTTTTGCCGGATAGCGCCATTGATTTATTGGATGATGCCGGCGCTGGTTGTCGCGCCGCGCAAAAAAaTGCCCCGATTGATGAAGATATGCTGGCGGCGACagCGGCGCGGGCGGCGGGTTTGCCGGCGCGGGCGGCGGATACTGGACGGCAGATGGCAAATTTGGCGGCgCAATTATCGGCGCGGGTTATCGCGCAGCCAGAGGCGGCACAACGGTTGGCGGCGGCAGTGCGGCGTTTGCGTTTGGGCTATCACGAGGGCGCGCGGGCGGCGGGCGCCTTTTTGTTTGCCGGGCCGACGGGtGTGGGCAAGACGGCGATGGCgCGCaGTTTGGCTGATGTTTTGGGCACCCCGCTGTTGCGTTTTGACATGTCGGAATGTATGGAGGCGCACGCGGTATCGCGCTTGATTGGCGCGCCGCCGGGTTATGTGGGCTTTGAACAAAGCGGGCGTTTGGTGGAAGACATTGCCCGCCATCCCAATGCGGTGGTGCTGCTGGATGAGATAGAAAAAGCGCATCCGGAAGTGCTCAATATTTTGTTGCAGATAATGGATTATGGCGTCTTGACTGACAATATCGGCCGCCGTGCCGATTTCTCCGGGGCCATTTTGGTGATGACCACCAACGCTGGCGCCGAgCAATGGGAGCGTGAGCCGGTGGGTTTtGCGCGCGATGATGCGGCACAAGCGGGgAGCGAGGAATTATCGCGCCGCCTAACGCCGGAGTTTCGCAACCGCTTGGATGCGgTGGTGCGTTTTTtGCCATTGGAGGCGAAGGCTTtATCGCGCATCTTGTCTTTGCGGCTGCGGGAATTGACCGCCCGtCTGCGGGCaGAAAAAAaCATTCGCATCAAAATTGGGCGGCACCTGCGGGCGCAACTGCTGGCGGATGGTTTTTCGCCAACCATGGGGGCGCGGCCTTTGGAGCGGTTATTGCGCGagTATGTTATGGACGCTTTGGCGGCGGCGGAAGCGGACGGCAACGTGGTGGGCGGCGGgCATTATCACTTGGAGATGGACCAGCAAAACaGGCAGACCGAAGTTAAGATGGTGCATTAAATgTTCGCGGTGCCAAACACGCCGATTCTAAGCACTGTGCAACAACAAACCTTTATAATTATGGTAaGATTCTTTCCCTAAAAAaCATGAACACCGAATACcACCAAAGAATTGagCATAAATAACATGAAAGCCTCTTTTGGCACTCTCCAAAAGCGCGGTAATTTCTGGAAAAaCCGCCGCGTTTTTATAACCGGACACACTGGTTTCAAGGGTGGTTGGCTTTGCTTTTGGCTCAGCCAaTTAGGAGCCAGGGTTACCGGCTATTCCTtATCGCCCCCGACCACACCAAATTTTTtCGCCAGCGTTGGTGTCGCCGATaTTATCACCGCCCATCATCAGGgAGACGTTCGCCACAGCAAAaCACTGACTCAGGCCATAAAGCGCGCaCAACCGGAGATTATCTTTCATTTGGCGGCACAACCCCTTGTGCGCGAGTCCTATCTGCAACCTaCCCTTACTTATCACACCAATGTCATCGGCGTCGTCAATGTATTGGAGGCAATGCGCCAAACAGAATCCGCCGCCGCCGCAGTCATCGTCACCTCCGACAAATGCTATGAAAATGCTCGCCGAGGACACGCCTGCCGCGAGACGGATATTTTGGGGGgACATGACCCATACAGCAGCTCAAAGGCTTGTGCAGAAATTGCCGTCAGCTCCTTGCGGCGCTCATTTTTTAGCGATGACAATGCGGCGGGCGTGGCAACGgCACGAGCGGGCAATGTTATCGGCGGCGGCGATTGGGCGCAAGACAGAATTATCCCCGATGCGGCACGTGCTTTTGCCGCCGGCAAAACGCTGCATGTGAGAAATCCCCTTGCCGTGCGCCCATGGCAGCATGTATTAGAACCATTGGCGGGTTATTTATCTCTGGCGGAGCATCTCTATCGGGAGCCgCGCCGCTATGGTGAAGCGTGGAATTTTGGTCCTTTTGCAGCAAGTATAAAACCGGTGAGTAAAGTcGTTCAgTTGGCAAAAGACGCCTGGGgCAAAAaCACCGACAGTAAAATTATATCTGACCAAGGCTATCACGAATCGGCATGGcTAAAATTGGATTCTTCCAAAGCGAAAAAaCTGGGcTGGAAACCCAGaTTgTCGCTGGCGCGCGCGGTTAATATGAGCATAGAATGGTACCAGGCGTTTTATACCAGCCATAACAgTAATCAATTAAAATCACTGTCTTTGCGGCACCTAAAAGAATATGAAGATGCCGCCAATTAaAATTTATGCcGCGCGGCTGATgtCCGCCAATTTCATTATCCCCAGGAGTCTACATGACTAAAAACATTCATGTCCCATATGGCCTTTCGGTGCATGGACAAGAAGAAATAGACGCAGTGATTGAGGTGCTCAAAACCAGCACCCAAATGGGGGCGCGGACGCGGCGCTTAGAAGAACGCATTGCCGCCATGTTTGATAAAAAaCACGGCATTATGGTCAATTCTGGCACaTCGGCGCTTTATGTGGCGGTTGAAGCACTCGGCATACCCGCTGGCGCAGAAGTTATCACCCCAGTGCTGACTTTTTCTTCCACCGTATCCTGCTTGGTCAAAAATGGACTCATCCCCGCTTTTGTGgATGTTGCACCcAACACCTTTTGCATCGACACGGCCCAAATGGAAGAAATGCTCAGTGATAAAACCAAAGCCGTGCTTGCTCCCAATCTCATCGGGAATGTGTGtGAGTGGGAGGCCATTCATACTTTTtGTCAAAAACACGGCTTGCTGATTATTGAAGATTCTGCTGACACCTTGGGcGCCACGCTCAACGGGCGTTCGTCTGGCGCGTGGTCAGATGCCAGCATTACCAGTTTTTATGGCTCCCACATTATCAACGGCGCGGGCAACGGCGGCATGTTGTGCCTCAACGATGACGGCGCGGCGGACCAATCGCGTTTATTGCGTTCATGGGGgCGTAATTCATCTTTGTTTAAGGATTCGGAAAATATAGAAGACCGCTTTAATGTGGAATTGGACGGGATTCCATATGATGcAAAATTTGTCTTTCGGTGCCCGGTTATCAGTTGGAACCTTCCGAAATAAGCGCCGCTTTTGCCTTGGTGCAACTGGACAAATTAGAGGACAACATGCGCGCCCGCGAAGAAAATTTTGCGCGGTTAACAGAATTTTTTGGCAATTATGAAGCCTATTTTGCCCTCCCTCAGCAAAcGCCAAATACGCGCACCAACTGGCTGGCcTATCCGCTGGTCATTCGTGACGACGCCCCTTTTACCCGCCGCGACATGCAGATTTTtCTTGAGCAGCGCAATATTCAAACGCGAGTtATTTTTACGGGcAACATTTTGCGCCAGCCCGGATTCAAAAACATTTCGGCGCGGgTGcGGGGGGGgggCTATCCGGTAGCCGATCAGGTGATGCGCGGCGGTGTCTTATTGGGCTGTCATCAAGGCATCACTGGCGCGATGCGCTCGCATGTTTTTCAGACTATTGCAACATTTTTATCCCAATGCAAATAACAAACGATGCGTTTTACCGAACTCTCTTTGCCCGGCGCGTTTATCATTGACTTGGAAAAGCACGGCGATAAGCGCGGCTTTTTTGCGCGACAATTTTGCGTACGCGAGTTTGCCGAGCATGGCTTACCCACAACATTTGTGCAAGCCAATAATTCGCTGTCAGTGCACAAGCACACTTTGCGCGGGATGCACTATCAACTGCCCCCTGCCGCCGAAACCAAACTGGTGCGCTGCATTCACGGCGCGTTGTTGGATGTGATTATTGATTTGCGCCCCGCATCGCCGACTTTCAGGCAATATGTTGCTGAAACGCTGAGTGCGGATAATCGCCGCATGTTGTTGGTGCCCAAAGGTTTtGCCCACGGTTTTATGACTTTAGCGGACAACACGGAGATTTTTtATTTTATGGATGAGTTTCACGCCCCaTCCTCTGAGCGCGGCATTCGCTGGAATGACCCTGTTTTtAATATTCAATGGCCGGCAACGCCCGCCGTCCTCAGCGACAAAGACGCCAACTATCCTGATTTTTCGCCGgCGTGGCATTT
>ScoC_contig04740_cat_2
attcttcttactggtcatttatcttggcttgctctacctcatccctcaaatactcttcttaatagagacgcaaggtttggTTagATTtAaGCcAAATTGACTCATCAGTCCAGTCATCATCGTCATCTATTGAGTAAATaCAGCCAAACCATCTATCATTATCTATTCGACCTTTAAGtATTTCCTTCATATACTCACGgTTTTCATAGTAAACTGTGGTCCGAGAGAAGGAAGCTGTGGTGATAAaTAGGTGTAGAAAGTTGTCTCTGGCACCAGTAGCTGACGTCATAACATCCaCAATGTtCCTATCGGAGTAAGCtGCAGCcTCATCATAGATACACATTGATGGgTTTAGACCATCCAAACTCTTGCTaTCTCGCCCAAGAGGGACGTATTTAGACCAATGTTCAGTGTTAGTCAGTTGGTTTGTGACGTGTTTAAACCTTGACTTAACTTTAGGATGGGCTTTACCAACCATCTGCACAGCTGTCTCCCAAGCTATCTTTGCCTGGTCCATTTTAGTAGCAAGAGAGTAAACTTCCCCTCCcTCTTCACCAAATAGCATCTCATAGAGTGCCATAGCTGAAGCAAATAGGGATTTACCATTCTTCCTACCTATTTCAAGGATTACATATTGATGCTTTCTAaTATTATCATCGTCTATCCATCCATAAatGTTACATAaTATGAAACATTGCCAAGGTtCAAGGATTAGAAGTTGTCcTGCTTTAGGACCTTTGACGTGATGAaTACCATTCTCAaTAAACTTGCAGATACGTTCTGCGTGAGGTTTGCTATaGAaCCATCTCCACTCTtCCCTTtGTAAGTCCTTAATGAAGCGTTCACAGGCTTGAaTAATTGTCTTTGGAGCGACTATATCACCATCTATTACCCCaTAAGCATAGTTAACTGCCTTGTCTGTATAGCTCATAGCTTCCCATCCAAGATGTCATCCATTGGCTCTCTATCATTATTAATCTTTGCAATAAGATTAGAACGAGTGTCAGGTGTCATCCCATAAGATTTAGCTAaCTTGTGGAAGCGGTCAATTGTCTTACCAGCTAACTCATAGTCATCCCcTTTCATTGCTTTTGAATAAATAGATAGTTGGTCAACCATCATAGTTAACAATATACCATCtATTTtAGCTGAACCAGTTGCCATTATCACCCaGGACTTCATCATAATGAATGCCTTACGACGGTCGAAGTCCTCAAAGTCGTGCAACTCTGGTTCAACTGCATTGCGTCCAGTTATCTCTAATAGCTTGTCTGTTCCTCTTTCCTTGCGGTCAGTGCCTTCTTtAATATGTAACTCGTTAGGTTTGCGTGGTCTCCCTCGTGTCATATCCTTCTCCTACTGTAATCCGCTATCCATCtCTTCAATGTTATATTCTCTATCAAAGATGCGATATtCAATTCTAAatGGTtCATACATATtCAaTAACCTGAaTaCTATCTCCTTATCCATCTTCCcACAGGTATATACATCTAACTGAATGAGGTCGTGTGTGGTCTCATCAGTCCAGACGTGCATTGCCATATGTGATGTCTCAATGATAaCAACTCCTGTTGGTCCATTATTACCAGGAGTATCAGTAACGCATCCAGTATGTGGtCCAGAgAGTATCTTCATACCTAATGAGAGGACTAACTTCCTTAAGAATTGCTCTAcTCCCTCTTCATCAGGTGCGTCTCTACATTCGCATCTAACAATCAAATGCTTATGCTCTATGATTtCCATCTTCTTCTCCTACTGTAATCCTAATAAaTCTTCTTCTGTAATACTCTCATATCTATTTAGGTATGCTTGTTGTTCTTtCTTTGCTGTTTCCCAACTCTTCTCTTTATCTAACCCTGGTCTACTTGGTTTACGAGATATGAACCGCTTATAGTGTTCATCTTCGGGTATATTGAGAACGTAAGGAGTAACTTTATAAAAAGGCAATATATCTATTAATGATTTAACAGAATGAGACGTATCTACAATAATGTCTTTATCTGAAGTTGCGACTAACGCAGGAAACTCCTCTCTGCCTCTCGCTATCCTAAAATATCCAAAGTAGTTAAAGTAATCATCCTCTCCTTTGACTCCTTCTCGTAGACATATCTTTGGGGTTAACACTCTATCtAACCCAAAGCGTTTCTTAAGGAGCGTTGTTTTACCAAGACCTGAAGCGCCGATAATGGCGACTATTTCTATATAATCGTTAGGGTAATCTTCTTGGTCTGTTCTCATATCTTCTCCTATCCTAATATTAAaTGAGGCAGATAGGACTATGGGgaTTAAATCCCATCTGCCTCaCCCcAACCGCCACCACAGCGgTATTCTTGTTAGtGTCGTGACCGTCTGTGAGATTGGCAGATTCACTGCCTCTCAACAAAGGTTATATTCCCACACTCACTATAGTTtCGAGTGGGAACTCCGCGTCCAAACCTTCTCATAGGCATCTCCaCAAaTGTTaTTCCTATAAgCGTCTATAGACGGAGTAGTTACCcTGGCAGGTATTCTtATTTATACTTACTCTTAATcAAaTCAACTATCTCTGCTTtGAAGAAGAtAATTAaTGCTAAAAtgATAAATGTTATTAATCCTAAAaCTTCCATTtGTTATCTCCTGCTACATCATTATtGACACCCAGACGGGTCTATCAGGTTTTGGGACATATGTCCTTGAATCAaTTtCTGCTGATACATCCAGGGATAGTTGTCTTACTTTTGAGTATTCAATACTCTCAAGATAACAAGTTCCCATACTGTTGTGCCAGTCACGCAACTCTTGTAGATATGCATCTACTTCAGTTGATTTtAGTTTtAAATCTTCTATATCTAACTCTTTtAAGTCCATTTAATCTTCTCCTACTGTGAATAAaTTAGACCaTATTCCTTGATGGCcTCAAGTTGCTCCTCATTGGTCTTCTCTTCAAaCCAATAGAGGgTGGTCGCAAGGTCATCGTATAACCTCcACATCTTCTCaTTATAAGCtGGGTCTTCTttCCtAATGAGgTCTCTCACATaCCaTCTCTCATATAtGTTTCTAAACTCTATCGCTTGGGTTCGATACTTCTTTGCCCAACTATTTCTTGCCATACGATTAAAATTAAATAAGTTCATTATGTAATCCTTTTtGTTTTtGTAAGTGTGATTTTATGGTGCTCGCGCAAAGGgaCAACTGTGTGTGtCTTTCTCCAGATTTCTCTTTATTTTTAACCACTTAAAGATTGAGGTGTGTGGTCCGGTGTGTGCCTGTTGGTTTACACGAAGGTAACACATTCAGcTTTtGGAATGCGTAGAAGTTGACAACTGTGTGTGTCCTCGTTGTCCCTCATTCCCACTAaCCTTTATCTCTGTAATCCAGTATCAGACCCTTGGTCTCGGCTTGGGTCTTCTCACTATGACATTTCTTACAGAGTGATTGGAGGTTTGAGTAATCATAGAACAATCGTTCATCACCGCGATGAGGGTTCACGTGGTCTACTTCATTGGCTGGAGTGGCCCTACCCACCCGGCTACACCCTCCgCATAGGGGCTGGATAGCCAGCTGCCTTGCTCTCATCCCTTTCCATACCTtGGTATTGTAGAGACGATGgTAGCgAGGTTtGACACGTTGGtAAGTaGTATGCCTTGGAaCCCcACcGTGCTGCTCACATTtCCCTtGACCTATTGCTGGTTGGAGgCATCCTAATCGGTtaCaaCTTtGACATTGCTTACAGACCccTAcgATaTTCAGAGGCTcTAcTTTGAGTGAGCATACTGCACAGcTTcTCTtGTAGTTTCtATCTTTCaTtGCTtAAACtCCTGCtGTAGATATGCAGATGgCATtAGCCCAAGATTGTAGGCAATATCCATTTTAGCTTGGAaGTGAGCTGCCCCATAAGCTGCCTTCCATAACCAAaCGTTATCATCTGTGGGcTtATCcAATGCGCTtATCTCTTTGTTATCATCAGTGTGCATCGCGGTCCTCGTGTCCGTGGTATTtGATgAAGGGgATTTCATTGAaTGTTCCGTCATATTGAaTCTGTCCAAGTTTAGGGTTAAGTAACACTACTGGTCCTGATACATCTCCtATATTACCACTATCACCTGCTACGAaGAAACCTGGGTAATATCTTACATTCCCAATATATTCATCGTGATTACCGTGGTCGGTATGCTCTTCATAAGTCACCGTCCACGTGCAACGTTCAGCAGGAACGTATACtGTCCGAGATTCGCCAGGTAGATGCTCTCCACCAATGCCTATTGCAGATAGGTTGCGCTGCCCAGATACTTTTCCTCTAATTACGTTCATTTGTTATCTCCTAAAAGTTGAAGGGGAATGATAGAAAGGgTTTAgAGAACGTATCCCCAAATTCCTTAAGCCAATCTTCCTTTTCCTtATCTAAACaCAGTTTCATAAAGaTAGATGCTcTCTCACCATCCAGTtCCATAGATGAAGgAgCTGAtGgTTGTTgCTGACTATGTAAGAAaTcTGTAGCTCTATCATATG
>ScoC_contig13519_cat_2
GATGAACCATAAAATATTAGTCGATGCTGACTCCATCTACTTCAGAATTGCCTGtAAAACTaGTAGCAAAATGGAGATAGAAAAGaGTATCGACCACATGTTAGaTGAGATAGCAGGTCAGTGTTTACTtGGTGATATGTTCATCGCAGTCAAGGGTAgAGGTAATTTCCGtAAGGATCTCTACCCTAAGTATAAAGCTAACCGTCCTCCACTGGACGACAGATtAAAGAAGGCActAAACcATGGACATGAATACCTTACTCATCAACGCGGAGCCATCATGGCTAACGGCATGGAAGCTGATGATCTTATTGCTATCTGGGCTCACGAGTGTCGTGCTGATGATACACATTACTTCATTGCAGGAATTGATAAGGACCTCAAACAGATACCAGGCAATCATTATAATTACGTTAAGCACACTCACGAGTCTGTGTCTGATGATGATGCCCACTATAATCTACTACTCCAGTGTCTTATAGGAGACAGCGGAGATAATATACCCGGtATTAAAGGGgTAGgTCCTAAGAAGGCAGCTAAGATACTACACGGAGTACCAAGGCATAGACGTTGGAGCCGaGTGAaGGCTGCATGGCGTCAGCATAAGGCAGGTAATCCCTATGTATCACGGGATCTCCTACGTATGCTCACTACCTTTGAGGAACTAGATGATATTAGAAACAaGATTAATGCTAAaGCCAATCAGCGCAAACCGAATGTACTACAACCTCGGCAAGCACAAGAGAAAGaCAGTCGACTACCTGAaCTATCAGAATGAGATACGAGACAGTCTGCTACACGATCCTTGGCCCTTCGCTAAGGATCCTGTTGCCTTCCATGTGGAGGCAGGTCTCTCTAATAAGACAGCTGATTTAGATAACGTAATCAAACCCCTCTTGGATACATTCCAAGTAATCTTTGATGACTTTAACGATAATAAGGTGAACTACATTGAACTACACAAGAAGATTACAACCAAAGGGAATGAATACCTTTGGATACGAGTTAGACGATACGGAGAAGGACTCTCTGAAGGAGTATGTTTCCGAGAAGGAGAGAACTAAGAAGAGGATAGACTCTAAGAAGATGAAGTCTAAGGAGCGGAGTAAGAACCGCAGAATGAGAGAAGAAAGGGATTACTGGTGACACACCTAAGTCAAGGACCATGCCCTGAGTGTGATAGCTCAGAcGCATTTACATTATATGAGGACGGAGGATACTGCTTCTCTTGTCAGCACAGTACAAGGAAGGGAAAAGATGCACGGAATACCAGCACTAATAGCAGCGAGACATTGGGAGATATTTCTAACTATCGCAGCTATCCTATTAGTTCTCGAGGCATATCGCAAGAGGTAGTAGATCACTTCGGTGTGAAGATGGGGTTGAACGAAGACGGAACACCTtGCTCCCACTACTAtCCGTATACTAAAGGAGGACAGATCAGTGCCTACAAAGAGAGACGtcTGCCCAAGGCATTCGCTATCCACGGAGATTTCAAAGGAGTTGAGCTCTTCGGACAgaGAGAcaCTGtcGGATCCCGCATGCTCATCATCACAGAAGGAGAACTTGATTGTCTTAGCGTTGCACAAGCATTTGTTGAGTACAAaCAAAAGaTATTCCCAGTTGTCTCCATACCATCGGCTACTGGAATTAATGCAGTACTTAACTCTCGAGACTGGATCAATAGCTTCGACACTGTTGTGCTCATGTTCGATCAAGACGAAGCGGGAAAgAAaGCCACAGACACAGTAGCTAAGATGATTAAAGCAGGTAAGTGTAGGATAGCTAAGCTaCcTGAGAAAGATCCTAACGAGaCACTGCTGAAGCATGGATGGAGATCCATCATGCAATCCATATGGGATGCACAACCATGGAACCCAGCGGGTATCGTAATGGGTGAGCAGATCTGGGATCAGTTCATAGATAGACAGAACACTGAGTCTGTCCCTTATCCTGACTGTCTGAGTGGGCTGAACGATAAACTAAAGGGGATTAGACAAGGTGAGATTACTTTATTCACTAGTGGTACTGGTAGTGGCAAGTCAACTATTATCAAGGAAATTGTTCTGGATCTTCTCGAGACAACAGAAGAGAAGGTTGGTCTTATCTCTCTCGAGGAGAGTGTTGGAGATACAGCGGAAAAGTTTATCTCTATGGCACTTCGAACAAACATCATGGGACCGCCGCCTACAACTGGCGAGTCATtGCGGAAGGGTTTTGAACAGGTGTTTAGCGATGAGAGACTTGTACTCCTTGACCATCAAGGTGCCGTTGGAGATTCaTCACTCATCGACAAGATCGAATACATGGCCCTCATGGGCTGTCGTTATCTGGTTCTTGATCACATTACCATTGCAGTTTCCGAAGGCAGTGAAGGCCTCTCGGGAAATGAAGCTGTAGACAAGGTGATGTCTGATCTACTTAAGATAGTAAAGAAACATAACATATGGTTGGgCTTAGTCTCccACCTACGTAAAGCATCCGgAGGAGGATCATCATTTGAAGAAGGGAAACTCGCCTCGATCGATGATATTAAAGGAAGCGGATCGATTAAaaCAGATCTCGTTTGACATTATCGTCTTCGCTAGAAACCTTGTGGCAGAAGATGAAGGGgAACGTAATACGATACAGCTCAGGgTCCTCAAGTCAAGGTTTACGGGACTCACTGGCGACGCTGGAAGAGCAGTCTACGATCCTCGGACCACAAGACTACGGGCATCAGGTGGATTCAATATCCAAGATGCGCAGATATGATTACAACTACATGGAGATAGCGAGGATAATATCCTTGCTGTCCCACGACGACAAGCATAAGGTTGGCTGTATCATTGTACGTGATGGACATATCATATCCCAAGGGTGGAACGGTATGCCAGCAGGTATGGACAATAAGACCCGTGATGAGGATGGATGGACTAACGTTGAAGTCATCCATGCAGAGACCAATGCCTTAATGAAGCTCGCTAAGAACGGAGGTAGATCCAGTGAGGCTACAAGCTATTGCACCCATAGTCCCTGTTATACCTGCGCAACACTACTACTACAAGCAGGAATCAAAAGAGTATGCTATCGAGAAGTATACGAACAGGAATCAATTGATTtCCTCAGAGAAAGAGGAGTAGAGGTTGATAGGATTAGACCAAGTGAAGCAGTACCTTACTGATAAGGTACAACAAGTCAATGCTAATAATCCGAAGGCTAACTTCGGTGCTAAGTATTTAAAAGAGAACTACGAGCTAGCCGACTTAGACCGGCTCGTAGATATGTCCTTCCAGATAATACAGATGCAGTTCACTAAATCTACATCTGAAACCCCAGCAGGAGAGGCTAGGCTTACTACTGTCTCGTCAGGGATAGGGTACCACGTCTGTAAGAGGGAAGAGGATTTAGGTATCTTCtCTCAGTGGGAGCTAGACGTACGCACCGGTGATCTATTCATTGAGGCCTACTACAATACAGGATTTGTAGACcTATACTATCCTCGTATGTACAACAGCTTCCACATCCTCTCTGCTACTAACAAGTGGACTGAGCTAGAGGATATAGATAcaTCCACCATAGTACATAACCTTAAAGGAaCGGTGGAGATTAAGCCTCATCCCATATCTGGAATGATGCAGCAGCATACCCATGAGGAATATCCTGTAGTAAAGGgATGTAATGAATCAGAtcTACTAGACACTAGTTCCACGTGGGTTAgagCTATCAAtAAGCTACAGCGTACCAGCTGGAGGATAAAcAAacGAGTGCTTGAAGCTATGCTTAAGCATGAGGATAAGTTTATcTCAAGAGAGAAGATAGAaaGGAATAAACCTAAAGAGCAGAAGaGAAGgaGtAagCTCATTGAGTGGAGCTTTACTACTAAGAAGGCACAGCATCTAGTAGACAAGACCTtCTACCAGTTtGTGGAAGCAGACTACAGAGGgAGATTaTACtACgCtGAACCCTTCCTtAACTtCCAAGGCTCAGACATAGcgaGAGGTATGCTAAaGTTTGGGAGAGGTAAACCCATGGATGAGTATGGTTTGTACTGGTTGGCtgtcATACtGCCTGCtGTtACAACCAAa
>ScoC_contig12762_cat_2
TTTACTGAATCATTAAAAACATAACCAGCACCAATATACCagCCACTaCcaTTTGCCTCTTCTGTGCCAtCATTTAATTtCCcATTGCCAGAAGCAAAGGCAAATTCACTTTCCAAAaCCGCACCGATAGTACCATAATAAGTgCCCGGCTCAACTTCTGCCTGTGCCGTGCTAAAaGTAAAAATCGCCGCCAACATCGCATAAaTAAAATGTTtCATTGAaTATCTCCTTTtCGTTTtATGTtACATATTTCTTtAGCTATGATTCTGTCATCAATTTCAaTtAAAAaCTTCATCCCAAGTGCCCATTGTGGCGGCTTTGGcATATTCGGTTGCCcGCCCTTCAAAAAAGTTCATATGTTCAATGCCGTTGAGcATTTCaTCCATCCATGGCAaTGGgTTTTTttCAaTCTCATAAaTCGGATTGAGATTGAGCTGCGCCAAACGCCGATTACCGATAAAGCGGATATAATcTTtCACATGCTGGGCTTCCAGCCCTTCCACCCCGCCCATCTCAAAGGCCAAATCAaTAAAAGCATCTTCATgTgaCACCAcAgTTtCACAaGCCGTATAAAGGTcGCGcTAATTTtaTCATCCCAAaTTtCAGGGTTTCTTGAatAAATGTATTgAACAATTtGaTAGTAGAATtGGtGtGCAatGTTTCATCACgcGCcGAccATGTTaCAaTTTGCCCCATGCcTTTCaTTTTATTGAAacggggAAAaTTCATTAAAaTAGCAAaGCTGGCAAAAaGCTGCAGCCCTTCcGTAAAGCCGCCAAACACCGCCAatGTTTtGGCAATATCtgTTTtagTTTcAAcGCCCCATTcTtGCATATAaTCATATTTATCcTtCATCgCGCCATATTTCATAAAGGCTTCATATTCAATTTCTGGCATgCcAATcgTaTCAaGCAAATGCGAATAGGCGGCAATATGTATCGTCTCCATATTagAAAAaGCCGCCAGCATCATCTGCACTTCGGTaGGTTTGAACACTTGGCTATAATGTTTCATATAGCAATTATTCACTTCCACATCGGCCTGCaCAAAAAaGCGGAAAaTCTGCGTCAATAAaTTGCGCTCGGCATCgCTGAGtgTTTtgTGCCAATCTTTCACATCctCagCCagtGGCACTTCCTCTGGCagCCAaTGAAtCGTtGTTGCAtcAGCCAtGCATCATAagCCCAtGGATAGCGGAATGGTTTATAAaCAATGCgTtcTTCAAGtAGCGACATAATGTTGCCTCCATCTGCTCTCATCTATTACTGACATGATAGGCATTcTtCATAAtcaTtGgcTtcAtAatcaTTGGCCtCATAATCATTGGCctCATAATCATTggcctcataatcattATtCTGTGCCGCGTTTTTTtGtGTGGTGGATTCTTCAGTTTCGGCGCGTTGAATAGATAAAGAGCGGCAATAATACAGGCTTTTGACACCTTTTTTCCATGCCTGATAGTGAATCtCGTGCaaaTCGCGCTTATGCACATTCGCGGGCAAAAaCACATTGATTGATTGCGCTTGGTCAATCAATTCCGCACGTTCGCCtGCCAAATCAATCagCCAACGTTGATCAATCTCAAAaGCGGTTTtGAACACGGATTTTtCATCATCAGTCAAAAAATCCAAATGTTGCACCGAGCCGCCATTGGTCACAATGGACGACCAGATTTCTTCACTATTTTGtCCCTTTtCATTCAGCAATTTGTCAAGATGGCGGTTGCGCACATTAAACGACCCcGACAGGGTTTTATGCGTATAGCTATTGGcGgCAATCGGCTCAACGCCGGGgCTGGTGCCGCcACAAATAATtGAAaTTGAAGCGGTGGGCGCAATGGCCGTTTtATtGGAAAAaCGCTCATTGATGTTACATTCAGCCGCATCAAGGCAGGGGCCGCGTTCATCGGCCAGCACCCGCGAGGCGATATCAACATGTTGTTTAATATGGGTGAAAATGCGTTTATtCCACACTTTGgCCATCACaCTTTCCCAcggAATCATATTGGCctGCAAAAAaGAaTGgAAACCCATCACGCcAaGCCCAaccgAaCGTTCGCGctGGGCGGAATATTTGgCTTTagCCATTTCATCGGGGGCGCGTTGGATAAAaTCTtCCAgCACATTgTCAAGAAAGCGCaTAATATCGGGAaTAAAatcTtCATCTTTGCTCCATTCtGCAAATTtctCagCATTGAGcGAtGACAaaCAACACACTGCCGTGCGTTGCCGCCCCTCATGGTCTTCACCAGTCGGCAAAGTGATTTCCGAACACAGATTGGAGGTTTTGATTTCCAAATTGAGCAATTTTtGTTGCTCaGGGCGCAAATTATTAACCGTATCTTTGAACACCATATAAGGTTCGCCCGTCTCAATGCGCGCAGTCAGCATCCGAATCCATAAaTCACGCgCCTTTAATGTGGCTTGCACCGTGCCATCTTtGGGgCTGCGCAaCGCCcAATCTTCATCTTTTtCAaCAGCACGCATAAAAGCATCTGTGATGAGAATACCATGATGCagaTTAAGGGCTTTACGATTGGGGTCGCCACCTGTCGGgCGGCGAATTTCAATAAATTCTTCTACTTCGGggTGGTCAATCGGCAAATAAaCCGCCGCCGACCCACGCCGCAAAGACCCTTGCGAAATGGCCAATGTCAAACTATCCATCACACGGATAAAAGGCACAATGCCAGAGGTTTTGCCATTCTCACCAACTTTTTCGCCAATGGAGCGCAAATTGCCCCAATAAGagCCGATGCCACCGCCCCGCGCAGCAAGCCAAaCATTTCGTTCCACAAATTAACAATACCcGCCAAACTATCATCGGGCTCATTAAGAAAaCAAGAAATCGGCAAGCCGCGTTGGgTGCCGCCATTTGAtAAAaCTGGCGTGgCGGGCATAAACCACAATTTTGAAATATAATTATAAAGCCGCTGGGCGTGGGCTTCATCATCACCATAATAAGAGGAAACGCGAGCAAATAAATCCTGAAAAGTTTCGTTCGGCATCAAATAGCGGTCATTtAATGTCTCTTTGCCAAAAGCCGTTAACAAAGCATCGCGTGATGGgTCAGTTTTtACCCGCGACCGCGAAACAAGCTGAaCAGCTTGGTCTTGTCGGTCAAAaTCCATGCGCGGTTCACTGTCGCTCACCCCcccTTGCGCACGGCGTTTCAAACGCGCCACCGCATCAATTTTGGTGTCTGTTTTATCCATTTTATCGCCCACTtCACCGCCTGAAATTTtGCGtGTGGTGCGTTCGGTATCATCTTCCTTAAACATATCGAATCACAACCTTTCCCATTTTAaTTtCGTTtCtATCACtcTTGTTCTCATaGTCtGAaTCACAGcAAAAtcacccccaccAGatgccgAAtttatcacaGaaaaCCAcTtcaattcggtgtaaataTAGCATCAGCGACCAATGCTCTGTtgATAGgCCATAaCCTATtAGACACTACATAtAGTGGTGGGCTTCGGAAaTTtCGTCAATAGCTAGTTGgCACAAAAACATAAAATTTTtATGTTTtAtACGCTCATCAAGCGTTtCAAGGGTCAAAAaataTTTTTATGGGgCgCATCCcTCTAaCCAATTtAtCCACAaGcGGACACGCCACGCaGACTTTG
>ScoC_contig04646_cat_2
[truncated: 641,606 more chars]
